# Supplementary material for: Tissue Culture-Induced Heritable Genomic Variation in Rice, and Their Phenotypic Implications
Source: PLoS One. 2014 May 7;9(5):e96879. doi: 10.1371/journal.pone.0096879 (PMC4013045; doi:10.1371/journal.pone.0096879)
Supplement: Table S5 — Classification of base substitution mutations detected for each chromosome. (XLS) [file pone.0096879.s009.xls]

## Sheet: Sheet1
Table S5. Classification of base substitution mutation detected according to each chromosome
Substitutions		Chr1	Chr2	Chr3	Chr4	Chr5	Chr6	Chr7	Chr8	Chr9	Chr10	Chr11	Chr12
Transitions (Ts)	C ⁄ T	1923	1184	650	1608	150	976	1201	1439	397	934	1909	1065
	A ⁄ G	1912	1132	652	1467	130	952	1148	1330	410	867	1845	958
Transversions (Tv)	C ⁄ G	339	178	103	365	25	129	169	206	82	169	327	171
	T ⁄ A	358	196	126	449	28	153	228	261	94	177	417	193
	A ⁄ C	426	269	113	393	28	197	247	266	100	197	396	254
	G ⁄ T	441	252	160	597	39	219	286	309	80	197	433	249
Ts ⁄ Tv ratio		2.45	2.59	2.59*	1.70**	2.33	2.76**	2.53	2.66*	2.27	2.43	2.39	2.33
** P<0.01,*0.01<P<0.05, t test.
