# Supplementary material for: Tissue Culture-Induced Heritable Genomic Variation in Rice, and Their Phenotypic Implications
Source: PLoS One. 2014 May 7;9(5):e96879. doi: 10.1371/journal.pone.0096879 (PMC4013045; doi:10.1371/journal.pone.0096879)
Supplement: Table S6 — List of all nonsynonymous SNPs. (XLS) [file pone.0096879.s010.xls]

## Sheet: Sheet1
Table S6. A list of all nonsynonymous SNPs.
Chromosome	Position	Reference	SNP	Gene	Function	Location Discription	RefNr	RefAA	ThisNr	ThisAA
chr1	33057	C	T	LOC_Os01g01070.2	expressed protein	gene_position:forward Distance_to_Tss_is:4239 Exon:exon_Position_Number_is:14 Distance_to_GeneEnd: -436	ACT	Thr	ATT	Ile
chr1	132537	T	C	LOC_Os01g01270.1	retrotransposon protein, putative, unclassified	gene_position:reverse Distance_to_Tss_is:22 Exon:exon_Position_Number_is:1 Distance_to_GeneEnd: -4640	CAT	His	CGT	Arg
chr1	160393	G	A	LOC_Os01g01330.1	retrotransposon protein, putative, Ty1-copia subclass, expressed	gene_position:reverse Distance_to_Tss_is:2714 Exon:exon_Position_Number_is:2 Distance_to_GeneEnd: -28	GCG	Ala	GTG	Val
chr1	194136	A	G	LOC_Os01g01380.1	expressed protein	gene_position:forward Distance_to_Tss_is:4100 Exon:exon_Position_Number_is:6 Distance_to_GeneEnd: -1151	AAA	Lys	GAA	Glu
chr1	303168	A	T	LOC_Os01g01600.1	ethylene-responsive protein related, putative, expressed	gene_position:forward Distance_to_Tss_is:1065 Exon:exon_Position_Number_is:2 Distance_to_GeneEnd: -2632	AGT	Ser	TGT	Cys
chr1	389604	C	T	LOC_Os01g01730.1	serine/arginine repetitive matrix protein 2, putative	gene_position:forward Distance_to_Tss_is:553 Exon:exon_Position_Number_is:1 Distance_to_GeneEnd: -19	TCT	Ser	TTT	Phe
chr1	442105	A	T	LOC_Os01g01830.1	OsPOP1 - Putative Prolyl Oligopeptidase homologue, expressed	gene_position:forward Distance_to_Tss_is:5492 Exon:exon_Position_Number_is:10 Distance_to_GeneEnd: -6032	CAT	His	CTT	Leu
chr1	599441	A	T	LOC_Os01g02100.4	transposon protein, putative, unclassified, expressed	gene_position:forward Distance_to_Tss_is:2151 Exon:exon_Position_Number_is:4 Distance_to_GeneEnd: -1031	ACC	Thr	TCC	Ser
chr1	752109	T	G	LOC_Os01g02370.1	receptor-like kinase ARK1AS, putative, expressed	gene_position:reverse Distance_to_Tss_is:1883 Exon:exon_Position_Number_is:3 Distance_to_GeneEnd: -1029	AGA	Arg	AGC	Ser
chr1	1356266	G	A	LOC_Os01g03370.1	senescence-induced receptor-like serine/threonine-protein kinase precursor, putative	gene_position:reverse Distance_to_Tss_is:3991 Exon:exon_Position_Number_is:12 Distance_to_GeneEnd: -665	TCC	Ser	TTC	Phe
chr1	1357480	C	G	LOC_Os01g03370.1	senescence-induced receptor-like serine/threonine-protein kinase precursor, putative	gene_position:reverse Distance_to_Tss_is:2777 Exon:exon_Position_Number_is:8 Distance_to_GeneEnd: -1879	GAA	Glu	CAA	Gln
chr1	1368198	C	T	LOC_Os01g03400.1	E3 ubiquitin-protein ligase SINA-like 2, putative	gene_position:forward Distance_to_Tss_is:307 Exon:exon_Position_Number_is:2 Distance_to_GeneEnd: -594	CAG	Gln	TAG	***
chr1	1372827	G	A	LOC_Os01g03410.1	ubiquitin, putative	gene_position:forward Distance_to_Tss_is:864 Exon:exon_Position_Number_is:2 Distance_to_GeneEnd: -311	GTC	Val	ATC	Ile
chr1	1415606	T	C	LOC_Os01g03510.1	WD domain, G-beta repeat domain containing protein, expressed	gene_position:forward Distance_to_Tss_is:2767 Exon:exon_Position_Number_is:4 Distance_to_GeneEnd: -2437	GTA	Val	GCA	Ala
chr1	1506320	C	T	LOC_Os01g03650.1	sufB/sufD domain containing protein, putative, expressed	gene_position:reverse Distance_to_Tss_is:737 Exon:exon_Position_Number_is:1 Distance_to_GeneEnd: -3327	GCC	Ala	ACC	Thr
chr1	1509625	A	G	LOC_Os01g03660.3	MYB family transcription factor, putative, expressed	gene_position:forward Distance_to_Tss_is:2390 Exon:exon_Position_Number_is:8 Distance_to_GeneEnd: -355	AAG	Lys	AGG	Arg
chr1	1569052	C	T	LOC_Os01g03750.1	expressed protein	gene_position:reverse Distance_to_Tss_is:887 Exon:exon_Position_Number_is:5 Distance_to_GeneEnd: -467	GAG	Glu	AAG	Lys
chr1	1925477	A	G	LOC_Os01g04320.1	transposon protein, putative, unclassified	gene_position:forward Distance_to_Tss_is:1152 Exon:exon_Position_Number_is:2 Distance_to_GeneEnd: -26	ATT	Ile	GTT	Val
chr1	2075354	G	A	LOC_Os01g04630.1	muconate cycloisomerase, putative, expressed	gene_position:reverse Distance_to_Tss_is:1549 Exon:exon_Position_Number_is:3 Distance_to_GeneEnd: -1601	GCC	Ala	GTC	Val
chr1	2074969	C	T	LOC_Os01g04630.1	muconate cycloisomerase, putative, expressed	gene_position:reverse Distance_to_Tss_is:1934 Exon:exon_Position_Number_is:4 Distance_to_GeneEnd: -1216	ATG	Met	ATA	Ile
chr1	2099342	T	A	LOC_Os01g04660.1	lipid phosphatase protein, putative, expressed	gene_position:forward Distance_to_Tss_is:3150 Exon:exon_Position_Number_is:9 Distance_to_GeneEnd: -352	CTA	Leu	CAA	Gln
chr1	2106744	C	T	LOC_Os01g04680.1	retrotransposon protein, putative, unclassified	gene_position:forward Distance_to_Tss_is:2553 Exon:exon_Position_Number_is:3 Distance_to_GeneEnd: -95	CAG	Gln	TAG	***
chr1	2106791	G	T	LOC_Os01g04680.1	retrotransposon protein, putative, unclassified	gene_position:forward Distance_to_Tss_is:2600 Exon:exon_Position_Number_is:3 Distance_to_GeneEnd: -48	GAG	Glu	GAT	Asp
chr1	2215420	T	C	LOC_Os01g04814.1	vacuolar protein sorting-associating protein 4B, putative, expressed	gene_position:reverse Distance_to_Tss_is:6417 Exon:exon_Position_Number_is:6 Distance_to_GeneEnd: -834	AAC	Asn	AGC	Ser
chr1	2225112	G	A	LOC_Os01g04840.1	vacuolar protein sorting-associating protein 4B, putative	gene_position:reverse Distance_to_Tss_is:3414 Exon:exon_Position_Number_is:9 Distance_to_GeneEnd: -112	ACT	Thr	ATT	Ile
chr1	2226328	A	T	LOC_Os01g04840.1	vacuolar protein sorting-associating protein 4B, putative	gene_position:reverse Distance_to_Tss_is:2198 Exon:exon_Position_Number_is:6 Distance_to_GeneEnd: -1328	GTG	Val	GAG	Glu
chr1	2263783	G	A	LOC_Os01g04880.1	retrotransposon protein, putative, unclassified, expressed	gene_position:forward Distance_to_Tss_is:3328 Exon:exon_Position_Number_is:4 Distance_to_GeneEnd: -2125	CGG	Arg	CAG	Gln
chr1	2383773	T	C	LOC_Os01g05080.2	thylakoid lumenal protein, putative, expressed	gene_position:reverse Distance_to_Tss_is:865 Exon:exon_Position_Number_is:3 Distance_to_GeneEnd: -1243	CAT	His	CGT	Arg
chr1	2401261	C	T	LOC_Os01g05120.1	ubiquitin fusion degradation protein, putative	gene_position:reverse Distance_to_Tss_is:623 Exon:exon_Position_Number_is:4 Distance_to_GeneEnd: -1316	GCC	Ala	ACC	Thr
chr1	2514318	C	G	LOC_Os01g05330.1	expressed protein	gene_position:forward Distance_to_Tss_is:640 Exon:exon_Position_Number_is:2 Distance_to_GeneEnd: -364	TCC	Ser	TGC	Cys
chr1	2567707	A	G	LOC_Os01g05430.1	OsRhmbd1 - Putative Rhomboid homologue, expressed	gene_position:forward Distance_to_Tss_is:656 Exon:exon_Position_Number_is:3 Distance_to_GeneEnd: -1322	AAC	Asn	AGC	Ser
chr1	2576282	C	G	LOC_Os01g05460.1	hypothetical protein	gene_position:reverse Distance_to_Tss_is:928 Exon:exon_Position_Number_is:3 Distance_to_GeneEnd: -1699	AAG	Lys	AAC	Asn
chr1	2575939	G	C	LOC_Os01g05460.1	hypothetical protein	gene_position:reverse Distance_to_Tss_is:1271 Exon:exon_Position_Number_is:4 Distance_to_GeneEnd: -1356	CAG	Gln	GAG	Glu
chr1	2575944	C	T	LOC_Os01g05460.1	hypothetical protein	gene_position:reverse Distance_to_Tss_is:1266 Exon:exon_Position_Number_is:4 Distance_to_GeneEnd: -1361	AGG	Arg	AAG	Lys
chr1	2581408	G	A	LOC_Os01g05470.1	transcription factor X1, putative, expressed	gene_position:reverse Distance_to_Tss_is:1167 Exon:exon_Position_Number_is:1 Distance_to_GeneEnd: -2856	CTC	Leu	TTC	Phe
chr1	2580292	C	T	LOC_Os01g05470.1	transcription factor X1, putative, expressed	gene_position:reverse Distance_to_Tss_is:2283 Exon:exon_Position_Number_is:2 Distance_to_GeneEnd: -1740	AGC	Ser	AAC	Asn
chr1	2586587	A	G	LOC_Os01g05480.1	expressed protein	gene_position:reverse Distance_to_Tss_is:108 Exon:exon_Position_Number_is:1 Distance_to_GeneEnd: -2601	TCT	Ser	CCT	Pro
chr1	2585754	T	C	LOC_Os01g05480.3	expressed protein	gene_position:reverse Distance_to_Tss_is:2269 Exon:exon_Position_Number_is:3 Distance_to_GeneEnd: -1768	AAT	Asn	GAT	Asp
chr1	2608865	A	T	LOC_Os01g05500.2	zinc finger protein, putative, expressed	gene_position:forward Distance_to_Tss_is:10015 Exon:exon_Position_Number_is:14 Distance_to_GeneEnd: -3000	GAG	Glu	GTG	Val
chr1	2602639	C	T	LOC_Os01g05500.2	zinc finger protein, putative, expressed	gene_position:forward Distance_to_Tss_is:3789 Exon:exon_Position_Number_is:4 Distance_to_GeneEnd: -9226	CCT	Pro	CTT	Leu
chr1	2614236	C	T	LOC_Os01g05510.4	expressed protein	gene_position:reverse Distance_to_Tss_is:7960 Exon:exon_Position_Number_is:8 Distance_to_GeneEnd: -1580	GTC	Val	ATC	Ile
chr1	2635601	A	C	LOC_Os01g05530.1	expressed protein	gene_position:forward Distance_to_Tss_is:4047 Exon:exon_Position_Number_is:9 Distance_to_GeneEnd: -1480	AGA	Arg	AGC	Ser
chr1	2635773	A	G	LOC_Os01g05530.1	expressed protein	gene_position:forward Distance_to_Tss_is:4219 Exon:exon_Position_Number_is:9 Distance_to_GeneEnd: -1308	AAG	Lys	GAG	Glu
chr1	2636005	C	A	LOC_Os01g05530.1	expressed protein	gene_position:forward Distance_to_Tss_is:4451 Exon:exon_Position_Number_is:9 Distance_to_GeneEnd: -1076	TCA	Ser	TAA	***
chr1	2642523	T	C	LOC_Os01g05540.1	expressed protein	gene_position:reverse Distance_to_Tss_is:1142 Exon:exon_Position_Number_is:1 Distance_to_GeneEnd: -2586	TAC	Tyr	TGC	Cys
chr1	2642571	C	A	LOC_Os01g05540.1	expressed protein	gene_position:reverse Distance_to_Tss_is:1094 Exon:exon_Position_Number_is:1 Distance_to_GeneEnd: -2634	CGT	Arg	CTT	Leu
chr1	2642781	A	G	LOC_Os01g05540.1	expressed protein	gene_position:reverse Distance_to_Tss_is:884 Exon:exon_Position_Number_is:1 Distance_to_GeneEnd: -2844	ATC	Ile	ACC	Thr
chr1	2669470	G	A	LOC_Os01g05600.1	NBS-LRR disease resistance protein, putative	gene_position:reverse Distance_to_Tss_is:2454 Exon:exon_Position_Number_is:1 Distance_to_GeneEnd: -518	CAT	His	TAT	Tyr
chr1	2670403	T	C	LOC_Os01g05600.1	NBS-LRR disease resistance protein, putative	gene_position:reverse Distance_to_Tss_is:1521 Exon:exon_Position_Number_is:1 Distance_to_GeneEnd: -1451	ACC	Thr	GCC	Ala
chr1	2670530	C	A	LOC_Os01g05600.1	NBS-LRR disease resistance protein, putative	gene_position:reverse Distance_to_Tss_is:1394 Exon:exon_Position_Number_is:1 Distance_to_GeneEnd: -1578	ATG	Met	ATT	Ile
chr1	2670118	T	A	LOC_Os01g05600.1	NBS-LRR disease resistance protein, putative	gene_position:reverse Distance_to_Tss_is:1806 Exon:exon_Position_Number_is:1 Distance_to_GeneEnd: -1166	AGC	Ser	TGC	Cys
chr1	2670305	A	C	LOC_Os01g05600.1	NBS-LRR disease resistance protein, putative	gene_position:reverse Distance_to_Tss_is:1619 Exon:exon_Position_Number_is:1 Distance_to_GeneEnd: -1353	AAT	Asn	AAG	Lys
chr1	2670681	A	C	LOC_Os01g05600.1	NBS-LRR disease resistance protein, putative	gene_position:reverse Distance_to_Tss_is:1243 Exon:exon_Position_Number_is:1 Distance_to_GeneEnd: -1729	TTC	Phe	TGC	Cys
chr1	2671008	A	T	LOC_Os01g05600.1	NBS-LRR disease resistance protein, putative	gene_position:reverse Distance_to_Tss_is:916 Exon:exon_Position_Number_is:1 Distance_to_GeneEnd: -2056	CTG	Leu	CAG	Gln
chr1	2682149	T	C	LOC_Os01g05620.1	NBS-LRR disease resistance protein, putative	gene_position:reverse Distance_to_Tss_is:1839 Exon:exon_Position_Number_is:1 Distance_to_GeneEnd: -1130	ATA	Ile	GTA	Val
chr1	2681831	T	C	LOC_Os01g05620.1	NBS-LRR disease resistance protein, putative	gene_position:reverse Distance_to_Tss_is:2157 Exon:exon_Position_Number_is:1 Distance_to_GeneEnd: -812	ACC	Thr	GCC	Ala
chr1	2689641	C	T	LOC_Os01g05640.1	receptor-like protein kinase 5 precursor, putative, expressed	gene_position:reverse Distance_to_Tss_is:1545 Exon:exon_Position_Number_is:2 Distance_to_GeneEnd: -2018	GTT	Val	ATT	Ile
chr1	2689822	A	C	LOC_Os01g05640.1	receptor-like protein kinase 5 precursor, putative, expressed	gene_position:reverse Distance_to_Tss_is:1364 Exon:exon_Position_Number_is:2 Distance_to_GeneEnd: -2199	GAT	Asp	GAG	Glu
chr1	2687828	A	T	LOC_Os01g05640.1	receptor-like protein kinase 5 precursor, putative, expressed	gene_position:reverse Distance_to_Tss_is:3358 Exon:exon_Position_Number_is:3 Distance_to_GeneEnd: -205	GTT	Val	GAT	Asp
chr1	2688630	A	T	LOC_Os01g05640.1	receptor-like protein kinase 5 precursor, putative, expressed	gene_position:reverse Distance_to_Tss_is:2556 Exon:exon_Position_Number_is:2 Distance_to_GeneEnd: -1007	TTT	Phe	ATT	Ile
chr1	2688012	T	C	LOC_Os01g05640.1	receptor-like protein kinase 5 precursor, putative, expressed	gene_position:reverse Distance_to_Tss_is:3174 Exon:exon_Position_Number_is:3 Distance_to_GeneEnd: -389	ATA	Ile	GTA	Val
chr1	2688263	C	G	LOC_Os01g05640.1	receptor-like protein kinase 5 precursor, putative, expressed	gene_position:reverse Distance_to_Tss_is:2923 Exon:exon_Position_Number_is:2 Distance_to_GeneEnd: -640	AGT	Ser	ACT	Thr
chr1	2688456	G	A	LOC_Os01g05640.1	receptor-like protein kinase 5 precursor, putative, expressed	gene_position:reverse Distance_to_Tss_is:2730 Exon:exon_Position_Number_is:2 Distance_to_GeneEnd: -833	CCT	Pro	TCT	Ser
chr1	2688587	C	T	LOC_Os01g05640.1	receptor-like protein kinase 5 precursor, putative, expressed	gene_position:reverse Distance_to_Tss_is:2599 Exon:exon_Position_Number_is:2 Distance_to_GeneEnd: -964	TGT	Cys	TAT	Tyr
chr1	2688694	G	T	LOC_Os01g05640.1	receptor-like protein kinase 5 precursor, putative, expressed	gene_position:reverse Distance_to_Tss_is:2492 Exon:exon_Position_Number_is:2 Distance_to_GeneEnd: -1071	GAC	Asp	GAA	Glu
chr1	2689212	T	C	LOC_Os01g05640.1	receptor-like protein kinase 5 precursor, putative, expressed	gene_position:reverse Distance_to_Tss_is:1974 Exon:exon_Position_Number_is:2 Distance_to_GeneEnd: -1589	AAC	Asn	GAC	Asp
chr1	2727493	C	T	LOC_Os01g05720.1	conserved hypothetical protein	gene_position:forward Distance_to_Tss_is:358 Exon:exon_Position_Number_is:2 Distance_to_GeneEnd: -2479	ACC	Thr	ATC	Ile
chr1	2742081	G	A	LOC_Os01g05744.1	expressed protein	gene_position:forward Distance_to_Tss_is:574 Exon:exon_Position_Number_is:2 Distance_to_GeneEnd: -4358	GGA	Gly	AGA	Arg
chr1	2746140	C	T	LOC_Os01g05744.1	expressed protein	gene_position:forward Distance_to_Tss_is:4633 Exon:exon_Position_Number_is:10 Distance_to_GeneEnd: -299	CCG	Pro	CTG	Leu
chr1	2744842	C	G	LOC_Os01g05744.1	expressed protein	gene_position:forward Distance_to_Tss_is:3335 Exon:exon_Position_Number_is:5 Distance_to_GeneEnd: -1597	GCA	Ala	GGA	Gly
chr1	2745732	A	G	LOC_Os01g05744.1	expressed protein	gene_position:forward Distance_to_Tss_is:4225 Exon:exon_Position_Number_is:8 Distance_to_GeneEnd: -707	ATT	Ile	GTT	Val
chr1	2760002	A	T	LOC_Os01g05780.1	PAS2, putative//expressed protein	gene_position:forward Distance_to_Tss_is:1633 Exon:exon_Position_Number_is:4 Distance_to_GeneEnd: -391	CAA	Gln	CTA	Leu
chr1	2766475	T	C	LOC_Os01g05790.1	SLT1 protein, putative, expressed	gene_position:forward Distance_to_Tss_is:1702 Exon:exon_Position_Number_is:2 Distance_to_GeneEnd: -1169	CTG	Leu	CCG	Pro
chr1	2766592	C	T	LOC_Os01g05790.1	SLT1 protein, putative, expressed	gene_position:forward Distance_to_Tss_is:1819 Exon:exon_Position_Number_is:2 Distance_to_GeneEnd: -1052	GCC	Ala	GTC	Val
chr1	2766639	G	A	LOC_Os01g05790.1	SLT1 protein, putative, expressed	gene_position:forward Distance_to_Tss_is:1866 Exon:exon_Position_Number_is:2 Distance_to_GeneEnd: -1005	GTG	Val	ATG	Met
chr1	2766645	G	A	LOC_Os01g05790.1	SLT1 protein, putative, expressed	gene_position:forward Distance_to_Tss_is:1872 Exon:exon_Position_Number_is:2 Distance_to_GeneEnd: -999	GCA	Ala	ACA	Thr
chr1	2779268	C	G	LOC_Os01g05810.1	gamma-glutamyltranspeptidase 1 precursor, putative, expressed	gene_position:forward Distance_to_Tss_is:3295 Exon:exon_Position_Number_is:4 Distance_to_GeneEnd: -1507	CTG	Leu	GTG	Val
chr1	2806264	A	G	LOC_Os01g05860.1	PPR repeat domain containing protein, putative, expressed	gene_position:forward Distance_to_Tss_is:1680 Exon:exon_Position_Number_is:2 Distance_to_GeneEnd: -888	GAT	Asp	GGT	Gly
chr1	2813402	A	T	LOC_Os01g05870.1	receptor kinase, putative, expressed	gene_position:forward Distance_to_Tss_is:4089 Exon:exon_Position_Number_is:3 Distance_to_GeneEnd: -615	CAT	His	CTT	Leu
chr1	2812027	G	A	LOC_Os01g05870.1	receptor kinase, putative, expressed	gene_position:forward Distance_to_Tss_is:2714 Exon:exon_Position_Number_is:2 Distance_to_GeneEnd: -1990	GGG	Gly	GAG	Glu
chr1	2811627	A	T	LOC_Os01g05870.1	receptor kinase, putative, expressed	gene_position:forward Distance_to_Tss_is:2314 Exon:exon_Position_Number_is:2 Distance_to_GeneEnd: -2390	AAC	Asn	TAC	Tyr
chr1	2811744	A	G	LOC_Os01g05870.1	receptor kinase, putative, expressed	gene_position:forward Distance_to_Tss_is:2431 Exon:exon_Position_Number_is:2 Distance_to_GeneEnd: -2273	AAA	Lys	GAA	Glu
chr1	2811909	A	G	LOC_Os01g05870.1	receptor kinase, putative, expressed	gene_position:forward Distance_to_Tss_is:2596 Exon:exon_Position_Number_is:2 Distance_to_GeneEnd: -2108	ATT	Ile	GTT	Val
chr1	2812330	T	C	LOC_Os01g05870.1	receptor kinase, putative, expressed	gene_position:forward Distance_to_Tss_is:3017 Exon:exon_Position_Number_is:2 Distance_to_GeneEnd: -1687	ATG	Met	ACG	Thr
chr1	2812348	G	T	LOC_Os01g05870.1	receptor kinase, putative, expressed	gene_position:forward Distance_to_Tss_is:3035 Exon:exon_Position_Number_is:2 Distance_to_GeneEnd: -1669	AGA	Arg	ATA	Ile
chr1	2812447	G	A	LOC_Os01g05870.1	receptor kinase, putative, expressed	gene_position:forward Distance_to_Tss_is:3134 Exon:exon_Position_Number_is:2 Distance_to_GeneEnd: -1570	CGT	Arg	CAT	His
chr1	2812569	C	A	LOC_Os01g05870.1	receptor kinase, putative, expressed	gene_position:forward Distance_to_Tss_is:3256 Exon:exon_Position_Number_is:2 Distance_to_GeneEnd: -1448	CTT	Leu	ATT	Ile
chr1	2812852	C	T	LOC_Os01g05870.1	receptor kinase, putative, expressed	gene_position:forward Distance_to_Tss_is:3539 Exon:exon_Position_Number_is:2 Distance_to_GeneEnd: -1165	GCT	Ala	GTT	Val
chr1	2813498	A	G	LOC_Os01g05870.1	receptor kinase, putative, expressed	gene_position:forward Distance_to_Tss_is:4185 Exon:exon_Position_Number_is:3 Distance_to_GeneEnd: -519	AAA	Lys	AGA	Arg
chr1	2830319	C	G	LOC_Os01g05940.1	receptor kinase, putative, expressed	gene_position:forward Distance_to_Tss_is:994 Exon:exon_Position_Number_is:1 Distance_to_GeneEnd: -5106	TCG	Ser	TGG	Trp
chr1	2840492	C	A	LOC_Os01g05960.1	receptor kinase, putative, expressed	gene_position:forward Distance_to_Tss_is:1558 Exon:exon_Position_Number_is:1 Distance_to_GeneEnd: -2022	TCT	Ser	TAT	Tyr
chr1	2893510	G	A	LOC_Os01g06050.2	expressed protein	gene_position:reverse Distance_to_Tss_is:197 Exon:exon_Position_Number_is:1 Distance_to_GeneEnd: -1591	GCC	Ala	GTC	Val
chr1	2892965	G	A	LOC_Os01g06050.2	expressed protein	gene_position:reverse Distance_to_Tss_is:742 Exon:exon_Position_Number_is:1 Distance_to_GeneEnd: -1046	CCA	Pro	TCA	Ser
chr1	2893028	T	C	LOC_Os01g06050.2	expressed protein	gene_position:reverse Distance_to_Tss_is:679 Exon:exon_Position_Number_is:1 Distance_to_GeneEnd: -1109	AAA	Lys	GAA	Glu
chr1	2893082	C	T	LOC_Os01g06050.2	expressed protein	gene_position:reverse Distance_to_Tss_is:625 Exon:exon_Position_Number_is:1 Distance_to_GeneEnd: -1163	GAA	Glu	AAA	Lys
chr1	2893159	C	T	LOC_Os01g06050.2	expressed protein	gene_position:reverse Distance_to_Tss_is:548 Exon:exon_Position_Number_is:1 Distance_to_GeneEnd: -1240	CGT	Arg	CAT	His
chr1	2893534	A	G	LOC_Os01g06050.2	expressed protein	gene_position:reverse Distance_to_Tss_is:173 Exon:exon_Position_Number_is:1 Distance_to_GeneEnd: -1615	TTA	Leu	TCA	Ser
chr1	2893567	A	T	LOC_Os01g06050.2	expressed protein	gene_position:reverse Distance_to_Tss_is:140 Exon:exon_Position_Number_is:1 Distance_to_GeneEnd: -1648	TTC	Phe	TAC	Tyr
chr1	2923249	G	A	LOC_Os01g06130.1	expressed protein	gene_position:forward Distance_to_Tss_is:1606 Exon:exon_Position_Number_is:2 Distance_to_GeneEnd: -775	GCC	Ala	ACC	Thr
chr1	2931006	A	C	LOC_Os01g06150.1	expressed protein	gene_position:forward Distance_to_Tss_is:1204 Exon:exon_Position_Number_is:2 Distance_to_GeneEnd: -886	ATC	Ile	CTC	Leu
chr1	2933927	T	C	LOC_Os01g06160.1	retrotransposon protein, putative, Ty3-gypsy subclass	gene_position:forward Distance_to_Tss_is:199 Exon:exon_Position_Number_is:1 Distance_to_GeneEnd: -2791	CTC	Leu	CCC	Pro
chr1	2934282	G	C	LOC_Os01g06160.1	retrotransposon protein, putative, Ty3-gypsy subclass	gene_position:forward Distance_to_Tss_is:554 Exon:exon_Position_Number_is:1 Distance_to_GeneEnd: -2436	AAG	Lys	AAC	Asn
chr1	2935169	C	T	LOC_Os01g06160.1	retrotransposon protein, putative, Ty3-gypsy subclass	gene_position:forward Distance_to_Tss_is:1441 Exon:exon_Position_Number_is:1 Distance_to_GeneEnd: -1549	GCG	Ala	GTG	Val
chr1	2935508	C	T	LOC_Os01g06160.1	retrotransposon protein, putative, Ty3-gypsy subclass	gene_position:forward Distance_to_Tss_is:1780 Exon:exon_Position_Number_is:1 Distance_to_GeneEnd: -1210	GCC	Ala	GTC	Val
chr1	2935777	G	A	LOC_Os01g06160.1	retrotransposon protein, putative, Ty3-gypsy subclass	gene_position:forward Distance_to_Tss_is:2049 Exon:exon_Position_Number_is:1 Distance_to_GeneEnd: -941	GTC	Val	ATC	Ile
chr1	2950874	C	T	LOC_Os01g06200.1	retrotransposon protein, putative, unclassified	gene_position:reverse Distance_to_Tss_is:1139 Exon:exon_Position_Number_is:2 Distance_to_GeneEnd: -1777	GAT	Asp	AAT	Asn
chr1	2951281	C	T	LOC_Os01g06200.1	retrotransposon protein, putative, unclassified	gene_position:reverse Distance_to_Tss_is:732 Exon:exon_Position_Number_is:1 Distance_to_GeneEnd: -2184	GGC	Gly	AGC	Ser
chr1	2951347	G	A	LOC_Os01g06200.1	retrotransposon protein, putative, unclassified	gene_position:reverse Distance_to_Tss_is:666 Exon:exon_Position_Number_is:1 Distance_to_GeneEnd: -2250	CGG	Arg	TGG	Trp
chr1	2951422	T	C	LOC_Os01g06200.1	retrotransposon protein, putative, unclassified	gene_position:reverse Distance_to_Tss_is:591 Exon:exon_Position_Number_is:1 Distance_to_GeneEnd: -2325	ACT	Thr	GCT	Ala
chr1	2963449	G	A	LOC_Os01g06240.1	protein kinase, putative, expressed	gene_position:reverse Distance_to_Tss_is:468 Exon:exon_Position_Number_is:1 Distance_to_GeneEnd: -2027	CCT	Pro	TCT	Ser
chr1	2970461	G	C	LOC_Os01g06270.1	expressed protein	gene_position:reverse Distance_to_Tss_is:7852 Exon:exon_Position_Number_is:16 Distance_to_GeneEnd: -336	CAA	Gln	GAA	Glu
chr1	3017991	G	A	LOC_Os01g06360.1	transposon protein, putative, unclassified	gene_position:forward Distance_to_Tss_is:2127 Exon:exon_Position_Number_is:3 Distance_to_GeneEnd: -2493	GTC	Val	ATC	Ile
chr1	3039353	T	A	LOC_Os01g06450.1	glycosyltransferase family 43 protein, putative, expressed	gene_position:forward Distance_to_Tss_is:1055 Exon:exon_Position_Number_is:2 Distance_to_GeneEnd: -879	ATG	Met	AAG	Lys
chr1	3039714	C	G	LOC_Os01g06450.1	glycosyltransferase family 43 protein, putative, expressed	gene_position:forward Distance_to_Tss_is:1416 Exon:exon_Position_Number_is:3 Distance_to_GeneEnd: -518	CCA	Pro	GCA	Ala
chr1	3040723	T	G	LOC_Os01g06454.1	heat shock protein DnaJ, putative, expressed	gene_position:reverse Distance_to_Tss_is:2625 Exon:exon_Position_Number_is:3 Distance_to_GeneEnd: -311	AAA	Lys	AAC	Asn
chr1	3042136	C	T	LOC_Os01g06454.1	heat shock protein DnaJ, putative, expressed	gene_position:reverse Distance_to_Tss_is:1212 Exon:exon_Position_Number_is:2 Distance_to_GeneEnd: -1724	GCC	Ala	ACC	Thr
chr1	3042141	T	G	LOC_Os01g06454.1	heat shock protein DnaJ, putative, expressed	gene_position:reverse Distance_to_Tss_is:1207 Exon:exon_Position_Number_is:2 Distance_to_GeneEnd: -1729	GAA	Glu	GCA	Ala
chr1	3048686	G	A	LOC_Os01g06470.1	expressed protein	gene_position:forward Distance_to_Tss_is:2182 Exon:exon_Position_Number_is:5 Distance_to_GeneEnd: -2303	AGT	Ser	AAT	Asn
chr1	3050084	C	A	LOC_Os01g06470.1	expressed protein	gene_position:forward Distance_to_Tss_is:3580 Exon:exon_Position_Number_is:8 Distance_to_GeneEnd: -905	CAC	His	AAC	Asn
chr1	3058570	T	G	LOC_Os01g06500.2	PHLOEM 2-LIKE A5, putative, expressed	gene_position:reverse Distance_to_Tss_is:147 Exon:exon_Position_Number_is:1 Distance_to_GeneEnd: -1027	CAT	His	CCT	Pro
chr1	3062833	A	C	LOC_Os01g06510.1	arginyl-tRNA synthetase, putative, expressed	gene_position:forward Distance_to_Tss_is:2839 Exon:exon_Position_Number_is:10 Distance_to_GeneEnd: -2356	GAA	Glu	GAC	Asp
chr1	3067393	T	C	LOC_Os01g06520.1	verticillium wilt disease resistance protein, putative, expressed	gene_position:reverse Distance_to_Tss_is:2850 Exon:exon_Position_Number_is:1 Distance_to_GeneEnd: -1070	CAG	Gln	CGG	Arg
chr1	3086730	A	T	LOC_Os01g06550.1	NF-X1-type zinc finger protein, putative, expressed	gene_position:reverse Distance_to_Tss_is:3157 Exon:exon_Position_Number_is:7 Distance_to_GeneEnd: -2324	CAT	His	CAA	Gln
chr1	3087960	C	T	LOC_Os01g06550.1	NF-X1-type zinc finger protein, putative, expressed	gene_position:reverse Distance_to_Tss_is:1927 Exon:exon_Position_Number_is:3 Distance_to_GeneEnd: -3554	GTT	Val	ATT	Ile
chr1	3136090	T	G	LOC_Os01g06660.1	thiamine pyrophosphate enzyme, C-terminal TPP binding domain containing protein, expressed	gene_position:reverse Distance_to_Tss_is:3127 Exon:exon_Position_Number_is:4 Distance_to_GeneEnd: -986	AAG	Lys	CAG	Gln
chr1	3181868	A	G	LOC_Os01g06730.1	verticillium wilt disease resistance protein, putative, expressed	gene_position:forward Distance_to_Tss_is:918 Exon:exon_Position_Number_is:1 Distance_to_GeneEnd: -2478	ATG	Met	GTG	Val
chr1	3222841	T	A	LOC_Os01g06790.1	disease resistance protein, putative, expressed	gene_position:forward Distance_to_Tss_is:1538 Exon:exon_Position_Number_is:2 Distance_to_GeneEnd: -2416	TAT	Tyr	AAT	Asn
chr1	3221861	C	A	LOC_Os01g06790.1	disease resistance protein, putative, expressed	gene_position:forward Distance_to_Tss_is:558 Exon:exon_Position_Number_is:1 Distance_to_GeneEnd: -3396	CAA	Gln	AAA	Lys
chr1	3221867	C	G	LOC_Os01g06790.1	disease resistance protein, putative, expressed	gene_position:forward Distance_to_Tss_is:564 Exon:exon_Position_Number_is:1 Distance_to_GeneEnd: -3390	CGC	Arg	GGC	Gly
chr1	3221912	C	G	LOC_Os01g06790.1	disease resistance protein, putative, expressed	gene_position:forward Distance_to_Tss_is:609 Exon:exon_Position_Number_is:1 Distance_to_GeneEnd: -3345	CTC	Leu	GTC	Val
chr1	3223954	A	G	LOC_Os01g06790.1	disease resistance protein, putative, expressed	gene_position:forward Distance_to_Tss_is:2651 Exon:exon_Position_Number_is:5 Distance_to_GeneEnd: -1303	AGT	Ser	GGT	Gly
chr1	3224446	C	T	LOC_Os01g06790.1	disease resistance protein, putative, expressed	gene_position:forward Distance_to_Tss_is:3143 Exon:exon_Position_Number_is:5 Distance_to_GeneEnd: -811	CCA	Pro	TCA	Ser
chr1	3235844	C	A	LOC_Os01g06820.1	hcr2-0B, putative	gene_position:forward Distance_to_Tss_is:857 Exon:exon_Position_Number_is:1 Distance_to_GeneEnd: -955	GAC	Asp	GAA	Glu
chr1	3235909	T	G	LOC_Os01g06820.1	hcr2-0B, putative	gene_position:forward Distance_to_Tss_is:922 Exon:exon_Position_Number_is:1 Distance_to_GeneEnd: -890	ATT	Ile	AGT	Ser
chr1	3235563	A	T	LOC_Os01g06820.1	hcr2-0B, putative	gene_position:forward Distance_to_Tss_is:576 Exon:exon_Position_Number_is:1 Distance_to_GeneEnd: -1236	ATG	Met	TTG	Leu
chr1	3235691	G	T	LOC_Os01g06820.1	hcr2-0B, putative	gene_position:forward Distance_to_Tss_is:704 Exon:exon_Position_Number_is:1 Distance_to_GeneEnd: -1108	GAG	Glu	GAT	Asp
chr1	3235771	A	G	LOC_Os01g06820.1	hcr2-0B, putative	gene_position:forward Distance_to_Tss_is:784 Exon:exon_Position_Number_is:1 Distance_to_GeneEnd: -1028	GAT	Asp	GGT	Gly
chr1	3250339	C	T	LOC_Os01g06870.1	resistance protein SlVe1 precursor, putative, expressed	gene_position:forward Distance_to_Tss_is:135 Exon:exon_Position_Number_is:1 Distance_to_GeneEnd: -1385	CTC	Leu	TTC	Phe
chr1	3250693	G	T	LOC_Os01g06870.1	resistance protein SlVe1 precursor, putative, expressed	gene_position:forward Distance_to_Tss_is:489 Exon:exon_Position_Number_is:1 Distance_to_GeneEnd: -1031	GAT	Asp	TAT	Tyr
chr1	3250802	T	C	LOC_Os01g06870.1	resistance protein SlVe1 precursor, putative, expressed	gene_position:forward Distance_to_Tss_is:598 Exon:exon_Position_Number_is:1 Distance_to_GeneEnd: -922	GTT	Val	GCT	Ala
chr1	3250958	G	T	LOC_Os01g06870.1	resistance protein SlVe1 precursor, putative, expressed	gene_position:forward Distance_to_Tss_is:754 Exon:exon_Position_Number_is:1 Distance_to_GeneEnd: -766	TGT	Cys	TTT	Phe
chr1	3251203	G	A	LOC_Os01g06870.1	resistance protein SlVe1 precursor, putative, expressed	gene_position:forward Distance_to_Tss_is:999 Exon:exon_Position_Number_is:1 Distance_to_GeneEnd: -521	GGT	Gly	AGT	Ser
chr1	3251249	A	G	LOC_Os01g06870.1	resistance protein SlVe1 precursor, putative, expressed	gene_position:forward Distance_to_Tss_is:1045 Exon:exon_Position_Number_is:1 Distance_to_GeneEnd: -475	GAT	Asp	GGT	Gly
chr1	3251281	C	A	LOC_Os01g06870.1	resistance protein SlVe1 precursor, putative, expressed	gene_position:forward Distance_to_Tss_is:1077 Exon:exon_Position_Number_is:1 Distance_to_GeneEnd: -443	CAA	Gln	AAA	Lys
chr1	3251508	A	T	LOC_Os01g06870.1	resistance protein SlVe1 precursor, putative, expressed	gene_position:forward Distance_to_Tss_is:1304 Exon:exon_Position_Number_is:1 Distance_to_GeneEnd: -216	AGA	Arg	AGT	Ser
chr1	3283779	A	C	LOC_Os01g06920.1	resistance protein SlVe1 precursor, putative, expressed	gene_position:forward Distance_to_Tss_is:1803 Exon:exon_Position_Number_is:1 Distance_to_GeneEnd: -1578	AAT	Asn	CAT	His
chr1	3283785	G	A	LOC_Os01g06920.1	resistance protein SlVe1 precursor, putative, expressed	gene_position:forward Distance_to_Tss_is:1809 Exon:exon_Position_Number_is:1 Distance_to_GeneEnd: -1572	GCA	Ala	ACA	Thr
chr1	3284338	C	G	LOC_Os01g06920.1	resistance protein SlVe1 precursor, putative, expressed	gene_position:forward Distance_to_Tss_is:2362 Exon:exon_Position_Number_is:1 Distance_to_GeneEnd: -1019	GCG	Ala	GGG	Gly
chr1	3284522	G	T	LOC_Os01g06920.1	resistance protein SlVe1 precursor, putative, expressed	gene_position:forward Distance_to_Tss_is:2546 Exon:exon_Position_Number_is:1 Distance_to_GeneEnd: -835	TTG	Leu	TTT	Phe
chr1	3284569	T	G	LOC_Os01g06920.1	resistance protein SlVe1 precursor, putative, expressed	gene_position:forward Distance_to_Tss_is:2593 Exon:exon_Position_Number_is:1 Distance_to_GeneEnd: -788	ATT	Ile	AGT	Ser
chr1	3284727	C	T	LOC_Os01g06920.1	resistance protein SlVe1 precursor, putative, expressed	gene_position:forward Distance_to_Tss_is:2751 Exon:exon_Position_Number_is:1 Distance_to_GeneEnd: -630	CAT	His	TAT	Tyr
chr1	3284762	C	A	LOC_Os01g06920.1	resistance protein SlVe1 precursor, putative, expressed	gene_position:forward Distance_to_Tss_is:2786 Exon:exon_Position_Number_is:1 Distance_to_GeneEnd: -595	AGC	Ser	AGA	Arg
chr1	3285099	A	G	LOC_Os01g06920.1	resistance protein SlVe1 precursor, putative, expressed	gene_position:forward Distance_to_Tss_is:3123 Exon:exon_Position_Number_is:1 Distance_to_GeneEnd: -258	ATT	Ile	GTT	Val
chr1	3329485	A	G	LOC_Os01g07080.1	DEAD-box ATP-dependent RNA helicase, putative, expressed	gene_position:reverse Distance_to_Tss_is:1478 Exon:exon_Position_Number_is:5 Distance_to_GeneEnd: -1952	TCT	Ser	CCT	Pro
chr1	3340815	A	G	LOC_Os01g07100.1	expressed protein	gene_position:forward Distance_to_Tss_is:5565 Exon:exon_Position_Number_is:10 Distance_to_GeneEnd: -1408	CAC	His	CGC	Arg
chr1	3345892	C	T	LOC_Os01g07110.1	BRCA2 repeat family protein, expressed	gene_position:reverse Distance_to_Tss_is:8174 Exon:exon_Position_Number_is:24 Distance_to_GeneEnd: -1689	AGT	Ser	AAT	Asn
chr1	3347359	A	G	LOC_Os01g07110.1	BRCA2 repeat family protein, expressed	gene_position:reverse Distance_to_Tss_is:6707 Exon:exon_Position_Number_is:18 Distance_to_GeneEnd: -3156	TCT	Ser	CCT	Pro
chr1	3348776	T	C	LOC_Os01g07110.1	BRCA2 repeat family protein, expressed	gene_position:reverse Distance_to_Tss_is:5290 Exon:exon_Position_Number_is:15 Distance_to_GeneEnd: -4573	GAT	Asp	GGT	Gly
chr1	3350458	G	A	LOC_Os01g07110.1	BRCA2 repeat family protein, expressed	gene_position:reverse Distance_to_Tss_is:3608 Exon:exon_Position_Number_is:14 Distance_to_GeneEnd: -6255	GCG	Ala	GTG	Val
chr1	3357041	A	C	LOC_Os01g07120.2	AP2 domain containing protein, expressed	gene_position:forward Distance_to_Tss_is:1658 Exon:exon_Position_Number_is:2 Distance_to_GeneEnd: -3163	AAT	Asn	ACT	Thr
chr1	3358131	G	C	LOC_Os01g07130.1	expressed protein	gene_position:reverse Distance_to_Tss_is:1545 Exon:exon_Position_Number_is:2 Distance_to_GeneEnd: -610	GAC	Asp	GAG	Glu
chr1	4455152	A	C	LOC_Os01g08880.1	conserved hypothetical protein	gene_position:reverse Distance_to_Tss_is:932 Exon:exon_Position_Number_is:3 Distance_to_GeneEnd: -1397	TTT	Phe	TGT	Cys
chr1	4650462	T	G	LOC_Os01g09230.1	expressed protein	gene_position:forward Distance_to_Tss_is:1367 Exon:exon_Position_Number_is:2 Distance_to_GeneEnd: -499	TGA	***	GGA	Gly
chr1	4689245	A	C	LOC_Os01g09252.1	WD domain, G-beta repeat domain containing protein, expressed	gene_position:forward Distance_to_Tss_is:2137 Exon:exon_Position_Number_is:4 Distance_to_GeneEnd: -2869	AAA	Lys	CAA	Gln
chr1	4746337	C	T	LOC_Os01g09330.1	conserved hypothetical protein	gene_position:forward Distance_to_Tss_is:216 Exon:exon_Position_Number_is:1 Distance_to_GeneEnd: -1573	CTC	Leu	TTC	Phe
chr1	4754195	C	A	LOC_Os01g09340.1	hypothetical protein	gene_position:reverse Distance_to_Tss_is:1383 Exon:exon_Position_Number_is:1 Distance_to_GeneEnd: -1589	GGG	Gly	TGG	Trp
chr1	4849889	G	A	LOC_Os01g09500.1	expressed protein	gene_position:reverse Distance_to_Tss_is:1304 Exon:exon_Position_Number_is:3 Distance_to_GeneEnd: -988	GCC	Ala	GTC	Val
chr1	4884812	G	A	LOC_Os01g09550.1	no apical meristem protein, putative, expressed	gene_position:reverse Distance_to_Tss_is:137 Exon:exon_Position_Number_is:1 Distance_to_GeneEnd: -6605	CTC	Leu	TTC	Phe
chr1	4892118	A	T	LOC_Os01g09560.1	mitochondrial-processing peptidase subunit alpha, mitochondrial precursor, putative, expressed	gene_position:forward Distance_to_Tss_is:1602 Exon:exon_Position_Number_is:3 Distance_to_GeneEnd: -3758	TAT	Tyr	TTT	Phe
chr1	4971013	A	G	LOC_Os01g09640.1	Myb transcription factor, putative, expressed	gene_position:reverse Distance_to_Tss_is:1542 Exon:exon_Position_Number_is:3 Distance_to_GeneEnd: -842	CTG	Leu	CCG	Pro
chr1	4970993	C	T	LOC_Os01g09640.1	Myb transcription factor, putative, expressed	gene_position:reverse Distance_to_Tss_is:1562 Exon:exon_Position_Number_is:3 Distance_to_GeneEnd: -822	GCC	Ala	ACC	Thr
chr1	4980361	A	T	LOC_Os01g09665.1	expressed protein	gene_position:forward Distance_to_Tss_is:691 Exon:exon_Position_Number_is:1 Distance_to_GeneEnd: -583	AAT	Asn	TAT	Tyr
chr1	4982079	G	C	LOC_Os01g09670.1	pollen-specific protein SF21, putative, expressed	gene_position:reverse Distance_to_Tss_is:2064 Exon:exon_Position_Number_is:9 Distance_to_GeneEnd: -937	CAG	Gln	GAG	Glu
chr1	4992821	G	T	LOC_Os01g09690.1	hypothetical protein	gene_position:forward Distance_to_Tss_is:2308 Exon:exon_Position_Number_is:4 Distance_to_GeneEnd: -47	GCA	Ala	TCA	Ser
chr1	11019080	A	G	LOC_Os01g19460.1	retrotransposon protein, putative, unclassified	gene_position:forward Distance_to_Tss_is:5855 Exon:exon_Position_Number_is:12 Distance_to_GeneEnd: -260	ACT	Thr	GCT	Ala
chr1	11029210	G	A	LOC_Os01g19470.1	nodal modulator 1 precursor, putative, expressed	gene_position:reverse Distance_to_Tss_is:8636 Exon:exon_Position_Number_is:17 Distance_to_GeneEnd: -4791	CCA	Pro	TCA	Ser
chr1	11078234	A	G	LOC_Os01g19529.1	pentatricopeptide, putative, expressed	gene_position:reverse Distance_to_Tss_is:4224 Exon:exon_Position_Number_is:2 Distance_to_GeneEnd: -1059	GTG	Val	GCG	Ala
chr1	11077693	C	G	LOC_Os01g19529.1	pentatricopeptide, putative, expressed	gene_position:reverse Distance_to_Tss_is:4765 Exon:exon_Position_Number_is:2 Distance_to_GeneEnd: -518	TTG	Leu	TTC	Phe
chr1	11077928	T	C	LOC_Os01g19529.1	pentatricopeptide, putative, expressed	gene_position:reverse Distance_to_Tss_is:4530 Exon:exon_Position_Number_is:2 Distance_to_GeneEnd: -753	AAT	Asn	AGT	Ser
chr1	11095209	G	A	LOC_Os01g19580.1	hypothetical protein	gene_position:forward Distance_to_Tss_is:42 Exon:exon_Position_Number_is:1 Distance_to_GeneEnd: -2330	GCT	Ala	ACT	Thr
chr1	11101461	C	T	LOC_Os01g19590.1	transposon protein, putative, CACTA, En/Spm sub-class	gene_position:reverse Distance_to_Tss_is:135 Exon:exon_Position_Number_is:1 Distance_to_GeneEnd: -2466	GCT	Ala	ACT	Thr
chr1	11146352	G	A	LOC_Os01g19650.1	retrotransposon protein, putative, Ty3-gypsy subclass	gene_position:forward Distance_to_Tss_is:5254 Exon:exon_Position_Number_is:3 Distance_to_GeneEnd: -805	TGG	Trp	TAG	***
chr1	11245940	T	C	LOC_Os01g19830.1	hypothetical protein	gene_position:reverse Distance_to_Tss_is:257 Exon:exon_Position_Number_is:2 Distance_to_GeneEnd: -38	AAA	Lys	GAA	Glu
chr1	11310221	C	G	LOC_Os01g19920.1	retrotransposon protein, putative, unclassified	gene_position:reverse Distance_to_Tss_is:606 Exon:exon_Position_Number_is:2 Distance_to_GeneEnd: -1800	TTG	Leu	TTC	Phe
chr1	11312974	T	C	LOC_Os01g19930.1	retrotransposon protein, putative, unclassified	gene_position:reverse Distance_to_Tss_is:13 Exon:exon_Position_Number_is:1 Distance_to_GeneEnd: -1018	TAC	Tyr	TGC	Cys
chr1	11326393	C	G	LOC_Os01g19960.1	transposon protein, putative, CACTA, En/Spm sub-class	gene_position:forward Distance_to_Tss_is:1645 Exon:exon_Position_Number_is:4 Distance_to_GeneEnd: -7514	CAC	His	CAG	Gln
chr1	11371793	A	T	LOC_Os01g20020.1	hypothetical protein	gene_position:forward Distance_to_Tss_is:24 Exon:exon_Position_Number_is:1 Distance_to_GeneEnd: -1619	ACA	Thr	TCA	Ser
chr1	11371817	T	C	LOC_Os01g20020.1	hypothetical protein	gene_position:forward Distance_to_Tss_is:48 Exon:exon_Position_Number_is:1 Distance_to_GeneEnd: -1595	TCT	Ser	CCT	Pro
chr1	11488097	C	T	LOC_Os01g20200.1	transposon protein, putative, CACTA, En/Spm sub-class, expressed	gene_position:reverse Distance_to_Tss_is:472 Exon:exon_Position_Number_is:1 Distance_to_GeneEnd: -2857	AGG	Arg	AAG	Lys
chr1	11519903	T	G	LOC_Os01g20700.1	hypothetical protein	gene_position:forward Distance_to_Tss_is:3241 Exon:exon_Position_Number_is:3 Distance_to_GeneEnd: -666	ATT	Ile	ATG	Met
chr1	11791938	G	T	LOC_Os01g21130.1	expressed protein	gene_position:forward Distance_to_Tss_is:491 Exon:exon_Position_Number_is:1 Distance_to_GeneEnd: -203	GCC	Ala	TCC	Ser
chr1	11817813	C	T	LOC_Os01g21190.1	transposon protein, putative, unclassified	gene_position:reverse Distance_to_Tss_is:5234 Exon:exon_Position_Number_is:9 Distance_to_GeneEnd: -1029	GAC	Asp	AAC	Asn
chr1	12316182	G	C	LOC_Os01g21950.1	hypothetical protein	gene_position:forward Distance_to_Tss_is:433 Exon:exon_Position_Number_is:2 Distance_to_GeneEnd: -53	GCA	Ala	CCA	Pro
chr1	12813550	A	G	LOC_Os01g22794.1	transposon protein, putative, CACTA, En/Spm sub-class	gene_position:forward Distance_to_Tss_is:15 Exon:exon_Position_Number_is:1 Distance_to_GeneEnd: -3052	ATG	Met	GTG	Val
chr1	13093626	T	C	LOC_Os01g23320.1	retrotransposon, putative, centromere-specific	gene_position:reverse Distance_to_Tss_is:3299 Exon:exon_Position_Number_is:5 Distance_to_GeneEnd: -200	AAG	Lys	GAG	Glu
chr1	13165032	A	G	LOC_Os01g23430.1	transposon protein, putative, unclassified	gene_position:reverse Distance_to_Tss_is:3147 Exon:exon_Position_Number_is:8 Distance_to_GeneEnd: -1680	ATG	Met	ACG	Thr
chr1	14613635	C	T	LOC_Os01g25810.1	powdery mildew resistance protein PM3A, putative, expressed	gene_position:reverse Distance_to_Tss_is:2461 Exon:exon_Position_Number_is:1 Distance_to_GeneEnd: -2114	GGT	Gly	GAT	Asp
chr1	14841587	C	T	LOC_Os01g26190.1	retrotransposon protein, putative, Ty3-gypsy subclass	gene_position:reverse Distance_to_Tss_is:1653 Exon:exon_Position_Number_is:2 Distance_to_GeneEnd: -1458	GTG	Val	ATG	Met
chr1	14841974	G	A	LOC_Os01g26190.1	retrotransposon protein, putative, Ty3-gypsy subclass	gene_position:reverse Distance_to_Tss_is:1266 Exon:exon_Position_Number_is:2 Distance_to_GeneEnd: -1845	CAG	Gln	TAG	***
chr1	14861933	A	G	LOC_Os01g26224.1	transposon protein, putative, CACTA, En/Spm sub-class	gene_position:forward Distance_to_Tss_is:1902 Exon:exon_Position_Number_is:5 Distance_to_GeneEnd: -7266	AAG	Lys	AGG	Arg
chr1	14861992	G	A	LOC_Os01g26224.1	transposon protein, putative, CACTA, En/Spm sub-class	gene_position:forward Distance_to_Tss_is:1961 Exon:exon_Position_Number_is:5 Distance_to_GeneEnd: -7207	GGA	Gly	AGA	Arg
chr1	14956875	A	G	LOC_Os01g26370.1	expressed protein	gene_position:forward Distance_to_Tss_is:2201 Exon:exon_Position_Number_is:1 Distance_to_GeneEnd: -1468	CAC	His	CGC	Arg
chr1	15029038	G	A	LOC_Os01g26980.1	transposon protein, putative, unclassified, expressed	gene_position:forward Distance_to_Tss_is:4226 Exon:exon_Position_Number_is:8 Distance_to_GeneEnd: -6192	GAA	Glu	AAA	Lys
chr1	15252630	C	G	LOC_Os01g27330.1	hypothetical protein	gene_position:reverse Distance_to_Tss_is:1253 Exon:exon_Position_Number_is:2 Distance_to_GeneEnd: -115	TGG	Trp	TCG	Ser
chr1	15319771	C	T	LOC_Os01g27440.1	retrotransposon protein, putative, unclassified	gene_position:reverse Distance_to_Tss_is:2401 Exon:exon_Position_Number_is:4 Distance_to_GeneEnd: -3902	CGA	Arg	CAA	Gln
chr1	15387136	C	T	LOC_Os01g27580.1	transposon protein, putative, Pong sub-class	gene_position:reverse Distance_to_Tss_is:665 Exon:exon_Position_Number_is:2 Distance_to_GeneEnd: -709	TGG	Trp	TAG	***
chr1	15433490	C	T	LOC_Os01g27670.1	transposon protein, putative, CACTA, En/Spm sub-class	gene_position:reverse Distance_to_Tss_is:426 Exon:exon_Position_Number_is:1 Distance_to_GeneEnd: -2598	GCG	Ala	ACG	Thr
chr1	15539485	C	G	LOC_Os01g27834.1	hypothetical protein	gene_position:forward Distance_to_Tss_is:321 Exon:exon_Position_Number_is:1 Distance_to_GeneEnd: -26	CGA	Arg	GGA	Gly
chr1	15593452	C	T	LOC_Os01g27900.1	retrotransposon protein, putative, unclassified	gene_position:reverse Distance_to_Tss_is:1915 Exon:exon_Position_Number_is:5 Distance_to_GeneEnd: -1602	GAA	Glu	AAA	Lys
chr1	15666547	T	A	LOC_Os01g28020.1	retrotransposon protein, putative, Ty3-gypsy subclass	gene_position:reverse Distance_to_Tss_is:1485 Exon:exon_Position_Number_is:3 Distance_to_GeneEnd: -1315	AAA	Lys	ATA	Ile
chr1	15685420	T	A	LOC_Os01g28040.1	transposon protein, putative, unclassified	gene_position:reverse Distance_to_Tss_is:76 Exon:exon_Position_Number_is:1 Distance_to_GeneEnd: -5215	GAG	Glu	GTG	Val
chr1	15825350	C	A	LOC_Os01g28244.1	retrotransposon protein, putative, unclassified	gene_position:reverse Distance_to_Tss_is:3473 Exon:exon_Position_Number_is:4 Distance_to_GeneEnd: -2667	TTG	Leu	TTT	Phe
chr1	15888947	G	A	LOC_Os01g28370.1	transposon protein, putative, CACTA, En/Spm sub-class	gene_position:reverse Distance_to_Tss_is:10709 Exon:exon_Position_Number_is:14 Distance_to_GeneEnd: -3411	CGA	Arg	TGA	***
chr1	15918575	A	T	LOC_Os01g28400.1	transposon protein, putative, unclassified	gene_position:forward Distance_to_Tss_is:1912 Exon:exon_Position_Number_is:5 Distance_to_GeneEnd: -284	TTA	Leu	TTT	Phe
chr1	15984180	G	A	LOC_Os01g28550.1	retrotransposon protein, putative, Ty1-copia subclass	gene_position:reverse Distance_to_Tss_is:903 Exon:exon_Position_Number_is:1 Distance_to_GeneEnd: -1641	CGT	Arg	TGT	Cys
chr1	16007028	T	C	LOC_Os01g28620.1	retrotransposon protein, putative, unclassified	gene_position:reverse Distance_to_Tss_is:11695 Exon:exon_Position_Number_is:22 Distance_to_GeneEnd: -127	AAC	Asn	GAC	Asp
chr1	16108210	A	C	LOC_Os01g28760.1	retrotransposon protein, putative, Ty1-copia subclass	gene_position:forward Distance_to_Tss_is:776 Exon:exon_Position_Number_is:3 Distance_to_GeneEnd: -2685	GAG	Glu	GCG	Ala
chr1	16110719	T	C	LOC_Os01g28760.1	retrotransposon protein, putative, Ty1-copia subclass	gene_position:forward Distance_to_Tss_is:3285 Exon:exon_Position_Number_is:7 Distance_to_GeneEnd: -176	TAT	Tyr	CAT	His
chr1	16410399	G	T	LOC_Os01g29270.1	retrotransposon protein, putative, unclassified	gene_position:reverse Distance_to_Tss_is:1943 Exon:exon_Position_Number_is:3 Distance_to_GeneEnd: -3655	CCT	Pro	ACT	Thr
chr1	16440486	G	T	LOC_Os01g29340.1	retrotransposon protein, putative, unclassified	gene_position:forward Distance_to_Tss_is:4017 Exon:exon_Position_Number_is:8 Distance_to_GeneEnd: -618	GCT	Ala	TCT	Ser
chr1	16673556	C	G	LOC_Os01g29760.1	retrotransposon protein, putative, unclassified	gene_position:reverse Distance_to_Tss_is:3830 Exon:exon_Position_Number_is:5 Distance_to_GeneEnd: -785	GGC	Gly	CGC	Arg
chr1	16726099	G	A	LOC_Os01g29850.1	hypothetical protein	gene_position:forward Distance_to_Tss_is:81 Exon:exon_Position_Number_is:1 Distance_to_GeneEnd: -1732	GTC	Val	ATC	Ile
chr1	17028338	G	A	LOC_Os01g31130.1	retrotransposon protein, putative, Ty3-gypsy subclass	gene_position:reverse Distance_to_Tss_is:30 Exon:exon_Position_Number_is:1 Distance_to_GeneEnd: -2901	CAG	Gln	TAG	***
chr1	17059502	T	C	LOC_Os01g31200.1	retrotransposon protein, putative, Ty3-gypsy subclass	gene_position:reverse Distance_to_Tss_is:1501 Exon:exon_Position_Number_is:2 Distance_to_GeneEnd: -1264	CAC	His	CGC	Arg
chr1	17085206	A	G	LOC_Os01g31240.1	retrotransposon protein, putative, unclassified	gene_position:forward Distance_to_Tss_is:3581 Exon:exon_Position_Number_is:4 Distance_to_GeneEnd: -166	CAT	His	CGT	Arg
chr1	17085344	G	A	LOC_Os01g31240.1	retrotransposon protein, putative, unclassified	gene_position:forward Distance_to_Tss_is:3719 Exon:exon_Position_Number_is:4 Distance_to_GeneEnd: -28	CGT	Arg	CAT	His
chr1	17165695	T	A	LOC_Os01g31380.1	retrotransposon, putative, centromere-specific	gene_position:reverse Distance_to_Tss_is:650 Exon:exon_Position_Number_is:1 Distance_to_GeneEnd: -186	CAA	Gln	CAT	His
chr1	17192607	T	C	LOC_Os01g31440.1	retrotransposon protein, putative, unclassified	gene_position:forward Distance_to_Tss_is:695 Exon:exon_Position_Number_is:2 Distance_to_GeneEnd: -527	TCG	Ser	CCG	Pro
chr1	17632894	G	A	LOC_Os01g32210.1	retrotransposon protein, putative, unclassified	gene_position:reverse Distance_to_Tss_is:1751 Exon:exon_Position_Number_is:3 Distance_to_GeneEnd: -1900	TCA	Ser	TTA	Leu
chr1	17730898	A	G	LOC_Os01g32320.1	retrotransposon protein, putative, Ty1-copia subclass	gene_position:reverse Distance_to_Tss_is:3019 Exon:exon_Position_Number_is:5 Distance_to_GeneEnd: -868	ATG	Met	ACG	Thr
chr1	18481778	T	G	LOC_Os01g33580.1	retrotransposon, putative, centromere-specific	gene_position:forward Distance_to_Tss_is:706 Exon:exon_Position_Number_is:2 Distance_to_GeneEnd: -751	TGC	Cys	GGC	Gly
chr1	18538858	C	T	LOC_Os01g33684.1	disease resistance RPP13-like protein 1, putative, expressed	gene_position:reverse Distance_to_Tss_is:916 Exon:exon_Position_Number_is:2 Distance_to_GeneEnd: -8002	GAG	Glu	AAG	Lys
chr1	18537232	C	T	LOC_Os01g33684.1	disease resistance RPP13-like protein 1, putative, expressed	gene_position:reverse Distance_to_Tss_is:2542 Exon:exon_Position_Number_is:3 Distance_to_GeneEnd: -6376	TGT	Cys	TAT	Tyr
chr1	18601515	C	T	LOC_Os01g33800.2	heat shock protein DnaJ, putative, expressed	gene_position:forward Distance_to_Tss_is:1585 Exon:exon_Position_Number_is:2 Distance_to_GeneEnd: -9014	CCC	Pro	CTC	Leu
chr1	18608326	G	A	LOC_Os01g33800.2	heat shock protein DnaJ, putative, expressed	gene_position:forward Distance_to_Tss_is:8396 Exon:exon_Position_Number_is:9 Distance_to_GeneEnd: -2203	GCA	Ala	ACA	Thr
chr1	18614262	G	A	LOC_Os01g33810.1	disease resistance protein RPM1, putative, expressed	gene_position:forward Distance_to_Tss_is:1564 Exon:exon_Position_Number_is:2 Distance_to_GeneEnd: -1252	CGA	Arg	CAA	Gln
chr1	18615417	A	T	LOC_Os01g33810.1	disease resistance protein RPM1, putative, expressed	gene_position:forward Distance_to_Tss_is:2719 Exon:exon_Position_Number_is:2 Distance_to_GeneEnd: -97	GAC	Asp	GTC	Val
chr1	18622886	C	A	LOC_Os01g33840.1	heat shock protein binding protein, putative	gene_position:forward Distance_to_Tss_is:1701 Exon:exon_Position_Number_is:2 Distance_to_GeneEnd: -75	AAC	Asn	AAA	Lys
chr1	18948200	A	G	LOC_Os01g34374.1	transposon protein, putative, CACTA, En/Spm sub-class	gene_position:reverse Distance_to_Tss_is:7372 Exon:exon_Position_Number_is:7 Distance_to_GeneEnd: -424	CTG	Leu	CCG	Pro
chr1	19389691	T	C	LOC_Os01g35040.1	ZOS1-09 - C2H2 zinc finger protein, expressed	gene_position:forward Distance_to_Tss_is:905 Exon:exon_Position_Number_is:2 Distance_to_GeneEnd: -2122	TTG	Leu	TCG	Ser
chr1	19419174	C	T	LOC_Os01g35070.1	retrotransposon protein, putative, Ty3-gypsy subclass	gene_position:reverse Distance_to_Tss_is:1111 Exon:exon_Position_Number_is:2 Distance_to_GeneEnd: -4340	GGC	Gly	AGC	Ser
chr1	19574822	A	G	LOC_Os01g35390.1	retrotransposon protein, putative, Ty3-gypsy subclass	gene_position:reverse Distance_to_Tss_is:853 Exon:exon_Position_Number_is:2 Distance_to_GeneEnd: -2879	GTT	Val	GCT	Ala
chr1	20222060	A	G	LOC_Os01g36430.1	retrotransposon protein, putative, unclassified	gene_position:forward Distance_to_Tss_is:2638 Exon:exon_Position_Number_is:3 Distance_to_GeneEnd: -3735	AAC	Asn	GAC	Asp
chr1	20652514	G	A	LOC_Os01g37020.1	carboxyl-terminal peptidase, putative	gene_position:forward Distance_to_Tss_is:2015 Exon:exon_Position_Number_is:6 Distance_to_GeneEnd: -1325	GGT	Gly	AGT	Ser
chr1	20801705	C	T	LOC_Os01g37250.1	retrotransposon protein, putative, Ty3-gypsy subclass	gene_position:reverse Distance_to_Tss_is:904 Exon:exon_Position_Number_is:3 Distance_to_GeneEnd: -1724	GCA	Ala	ACA	Thr
chr1	20829313	C	A	LOC_Os01g37320.1	conserved hypothetical protein	gene_position:reverse Distance_to_Tss_is:4706 Exon:exon_Position_Number_is:11 Distance_to_GeneEnd: -91	AGA	Arg	ATA	Ile
chr1	20847055	A	C	LOC_Os01g37340.1	retrotransposon protein, putative, unclassified	gene_position:forward Distance_to_Tss_is:1489 Exon:exon_Position_Number_is:2 Distance_to_GeneEnd: -118	CAT	His	CCT	Pro
chr1	20875353	G	A	LOC_Os01g37390.1	retrotransposon protein, putative, unclassified	gene_position:reverse Distance_to_Tss_is:1090 Exon:exon_Position_Number_is:3 Distance_to_GeneEnd: -121	ACG	Thr	ATG	Met
chr1	21017260	A	C	LOC_Os01g37580.1	retrotransposon protein, putative, unclassified	gene_position:forward Distance_to_Tss_is:7742 Exon:exon_Position_Number_is:12 Distance_to_GeneEnd: -4389	CAA	Gln	CCA	Pro
chr1	21189468	T	C	LOC_Os01g37860.1	retrotransposon protein, putative, unclassified	gene_position:reverse Distance_to_Tss_is:3875 Exon:exon_Position_Number_is:6 Distance_to_GeneEnd: -1784	ATT	Ile	GTT	Val
chr1	21464894	T	C	LOC_Os01g38260.1	retrotransposon protein, putative, Ty3-gypsy subclass	gene_position:forward Distance_to_Tss_is:1826 Exon:exon_Position_Number_is:2 Distance_to_GeneEnd: -406	ATG	Met	ACG	Thr
chr1	21479243	C	T	LOC_Os01g38300.1	retrotransposon protein, putative, unclassified	gene_position:reverse Distance_to_Tss_is:493 Exon:exon_Position_Number_is:1 Distance_to_GeneEnd: -723	TGG	Trp	TAG	***
chr1	21605024	T	C	LOC_Os01g38440.1	transposon protein, putative, unclassified	gene_position:forward Distance_to_Tss_is:436 Exon:exon_Position_Number_is:1 Distance_to_GeneEnd: -1782	TTT	Phe	TCT	Ser
chr1	21623140	A	G	LOC_Os01g38480.3	GA18326-PA, putative, expressed	gene_position:reverse Distance_to_Tss_is:2582 Exon:exon_Position_Number_is:4 Distance_to_GeneEnd: -610	GTG	Val	GCG	Ala
chr1	22151871	C	G	LOC_Os01g39360.1	retrotransposon protein, putative, unclassified	gene_position:forward Distance_to_Tss_is:702 Exon:exon_Position_Number_is:3 Distance_to_GeneEnd: -1444	CCA	Pro	GCA	Ala
chr1	22158443	T	C	LOC_Os01g39370.1	retrotransposon protein, putative, Ty3-gypsy subclass	gene_position:reverse Distance_to_Tss_is:1305 Exon:exon_Position_Number_is:2 Distance_to_GeneEnd: -4694	AAT	Asn	GAT	Asp
chr1	23324014	G	A	LOC_Os01g41200.1	heavy metal-associated domain containing protein, expressed	gene_position:forward Distance_to_Tss_is:593 Exon:exon_Position_Number_is:3 Distance_to_GeneEnd: -238	AGC	Ser	AAC	Asn
chr1	23328937	G	A	LOC_Os01g41210.1	transposon protein, putative, unclassified, expressed	gene_position:forward Distance_to_Tss_is:1183 Exon:exon_Position_Number_is:2 Distance_to_GeneEnd: -1811	GAC	Asp	AAC	Asn
chr1	23347755	G	A	LOC_Os01g41250.1	OsFBX17 - F-box domain containing protein, expressed	gene_position:forward Distance_to_Tss_is:1049 Exon:exon_Position_Number_is:2 Distance_to_GeneEnd: -595	GGT	Gly	AGT	Ser
chr1	23348124	T	A	LOC_Os01g41250.1	OsFBX17 - F-box domain containing protein, expressed	gene_position:forward Distance_to_Tss_is:1418 Exon:exon_Position_Number_is:3 Distance_to_GeneEnd: -226	GTT	Val	GAT	Asp
chr1	23348150	G	A	LOC_Os01g41250.1	OsFBX17 - F-box domain containing protein, expressed	gene_position:forward Distance_to_Tss_is:1444 Exon:exon_Position_Number_is:3 Distance_to_GeneEnd: -200	GAA	Glu	AAA	Lys
chr1	23351937	A	G	LOC_Os01g41260.1	OsFBD2 - F-box and FBD domain containing protein	gene_position:forward Distance_to_Tss_is:1135 Exon:exon_Position_Number_is:2 Distance_to_GeneEnd: -954	ATG	Met	GTG	Val
chr1	23352006	G	A	LOC_Os01g41260.1	OsFBD2 - F-box and FBD domain containing protein	gene_position:forward Distance_to_Tss_is:1204 Exon:exon_Position_Number_is:2 Distance_to_GeneEnd: -885	GTC	Val	ATC	Ile
chr1	23356980	C	T	LOC_Os01g41270.1	OsFBD3 - F-box and FBD domain containing protein, expressed	gene_position:forward Distance_to_Tss_is:1030 Exon:exon_Position_Number_is:1 Distance_to_GeneEnd: -2171	CGC	Arg	TGC	Cys
chr1	23360455	A	G	LOC_Os01g41280.1	OsFBD4 - F-box and FBD domain containing protein, expressed	gene_position:forward Distance_to_Tss_is:873 Exon:exon_Position_Number_is:1 Distance_to_GeneEnd: -833	ATC	Ile	GTC	Val
chr1	23360732	C	A	LOC_Os01g41280.1	OsFBD4 - F-box and FBD domain containing protein, expressed	gene_position:forward Distance_to_Tss_is:1150 Exon:exon_Position_Number_is:2 Distance_to_GeneEnd: -556	GCC	Ala	GAC	Asp
chr1	23361010	G	A	LOC_Os01g41280.1	OsFBD4 - F-box and FBD domain containing protein, expressed	gene_position:forward Distance_to_Tss_is:1428 Exon:exon_Position_Number_is:3 Distance_to_GeneEnd: -278	GCC	Ala	ACC	Thr
chr1	23363842	A	G	LOC_Os01g41290.1	OsFBD5 - F-box and FBD domain containing protein, expressed	gene_position:forward Distance_to_Tss_is:1114 Exon:exon_Position_Number_is:1 Distance_to_GeneEnd: -1112	ATC	Ile	GTC	Val
chr1	23364435	A	T	LOC_Os01g41290.1	OsFBD5 - F-box and FBD domain containing protein, expressed	gene_position:forward Distance_to_Tss_is:1707 Exon:exon_Position_Number_is:3 Distance_to_GeneEnd: -519	ACC	Thr	TCC	Ser
chr1	23364676	G	T	LOC_Os01g41290.1	OsFBD5 - F-box and FBD domain containing protein, expressed	gene_position:forward Distance_to_Tss_is:1948 Exon:exon_Position_Number_is:3 Distance_to_GeneEnd: -278	CGC	Arg	CTC	Leu
chr1	23387130	C	T	LOC_Os01g41330.1	hypothetical protein	gene_position:reverse Distance_to_Tss_is:254 Exon:exon_Position_Number_is:2 Distance_to_GeneEnd: -298	GGT	Gly	AGT	Ser
chr1	23397101	A	G	LOC_Os01g41350.1	hypothetical protein//expressed protein	gene_position:forward Distance_to_Tss_is:624 Exon:exon_Position_Number_is:2 Distance_to_GeneEnd: -2596	AGT	Ser	GGT	Gly
chr1	23441427	G	A	LOC_Os01g41410.1	hypothetical protein	gene_position:forward Distance_to_Tss_is:310 Exon:exon_Position_Number_is:1 Distance_to_GeneEnd: -4	CGT	Arg	CAT	His
chr1	23461499	G	C	LOC_Os01g41440.1	retrotransposon protein, putative, unclassified	gene_position:reverse Distance_to_Tss_is:85 Exon:exon_Position_Number_is:1 Distance_to_GeneEnd: -1357	CCG	Pro	CGG	Arg
chr1	23471217	G	A	LOC_Os01g41460.1	retrotransposon protein, putative, Ty3-gypsy subclass	gene_position:forward Distance_to_Tss_is:42 Exon:exon_Position_Number_is:1 Distance_to_GeneEnd: -2209	GGG	Gly	AGG	Arg
chr1	23471405	G	C	LOC_Os01g41460.1	retrotransposon protein, putative, Ty3-gypsy subclass	gene_position:forward Distance_to_Tss_is:230 Exon:exon_Position_Number_is:1 Distance_to_GeneEnd: -2021	ATG	Met	ATC	Ile
chr1	23471487	G	A	LOC_Os01g41460.1	retrotransposon protein, putative, Ty3-gypsy subclass	gene_position:forward Distance_to_Tss_is:312 Exon:exon_Position_Number_is:1 Distance_to_GeneEnd: -1939	GTT	Val	ATT	Ile
chr1	23472581	G	A	LOC_Os01g41460.1	retrotransposon protein, putative, Ty3-gypsy subclass	gene_position:forward Distance_to_Tss_is:1406 Exon:exon_Position_Number_is:2 Distance_to_GeneEnd: -845	GAT	Asp	AAT	Asn
chr1	23473035	C	A	LOC_Os01g41460.1	retrotransposon protein, putative, Ty3-gypsy subclass	gene_position:forward Distance_to_Tss_is:1860 Exon:exon_Position_Number_is:2 Distance_to_GeneEnd: -391	TCG	Ser	TAG	***
chr1	23483728	G	A	LOC_Os01g41480.1	retrotransposon protein, putative, Ty3-gypsy subclass	gene_position:forward Distance_to_Tss_is:2357 Exon:exon_Position_Number_is:3 Distance_to_GeneEnd: -286	GGT	Gly	GAT	Asp
chr1	23483991	A	G	LOC_Os01g41480.1	retrotransposon protein, putative, Ty3-gypsy subclass	gene_position:forward Distance_to_Tss_is:2620 Exon:exon_Position_Number_is:3 Distance_to_GeneEnd: -23	AAC	Asn	GAC	Asp
chr1	23484784	C	G	LOC_Os01g41490.1	retrotransposon protein, putative, Ty3-gypsy subclass	gene_position:forward Distance_to_Tss_is:539 Exon:exon_Position_Number_is:2 Distance_to_GeneEnd: -1057	CTG	Leu	GTG	Val
chr1	23484814	A	G	LOC_Os01g41490.1	retrotransposon protein, putative, Ty3-gypsy subclass	gene_position:forward Distance_to_Tss_is:569 Exon:exon_Position_Number_is:2 Distance_to_GeneEnd: -1027	ATT	Ile	GTT	Val
chr1	23485494	A	G	LOC_Os01g41490.1	retrotransposon protein, putative, Ty3-gypsy subclass	gene_position:forward Distance_to_Tss_is:1249 Exon:exon_Position_Number_is:3 Distance_to_GeneEnd: -347	ACT	Thr	GCT	Ala
chr1	23487944	C	T	LOC_Os01g41500.1	retrotransposon protein, putative, unclassified	gene_position:reverse Distance_to_Tss_is:1637 Exon:exon_Position_Number_is:4 Distance_to_GeneEnd: -1265	GAG	Glu	AAG	Lys
chr1	23488039	A	G	LOC_Os01g41500.1	retrotransposon protein, putative, unclassified	gene_position:reverse Distance_to_Tss_is:1542 Exon:exon_Position_Number_is:4 Distance_to_GeneEnd: -1360	ATT	Ile	ACT	Thr
chr1	23488912	G	A	LOC_Os01g41500.1	retrotransposon protein, putative, unclassified	gene_position:reverse Distance_to_Tss_is:669 Exon:exon_Position_Number_is:2 Distance_to_GeneEnd: -2233	CAT	His	TAT	Tyr
chr1	23486870	G	A	LOC_Os01g41500.1	retrotransposon protein, putative, unclassified	gene_position:reverse Distance_to_Tss_is:2711 Exon:exon_Position_Number_is:7 Distance_to_GeneEnd: -191	CCG	Pro	TCG	Ser
chr1	23487098	C	T	LOC_Os01g41500.1	retrotransposon protein, putative, unclassified	gene_position:reverse Distance_to_Tss_is:2483 Exon:exon_Position_Number_is:7 Distance_to_GeneEnd: -419	GTT	Val	ATT	Ile
chr1	23488178	C	T	LOC_Os01g41500.1	retrotransposon protein, putative, unclassified	gene_position:reverse Distance_to_Tss_is:1403 Exon:exon_Position_Number_is:4 Distance_to_GeneEnd: -1499	GCC	Ala	ACC	Thr
chr1	23488744	A	G	LOC_Os01g41500.1	retrotransposon protein, putative, unclassified	gene_position:reverse Distance_to_Tss_is:837 Exon:exon_Position_Number_is:2 Distance_to_GeneEnd: -2065	TAC	Tyr	CAC	His
chr1	23509377	A	G	LOC_Os01g41530.1	OsFBL2 - F-box domain and LRR containing protein, expressed	gene_position:reverse Distance_to_Tss_is:1922 Exon:exon_Position_Number_is:3 Distance_to_GeneEnd: -323	GTG	Val	GCG	Ala
chr1	23512842	G	A	LOC_Os01g41540.1	hypothetical protein	gene_position:reverse Distance_to_Tss_is:48 Exon:exon_Position_Number_is:1 Distance_to_GeneEnd: -525	CGT	Arg	TGT	Cys
chr1	23529158	T	C	LOC_Os01g41565.1	ATP-binding domain-containing protein, putative	gene_position:reverse Distance_to_Tss_is:2529 Exon:exon_Position_Number_is:10 Distance_to_GeneEnd: -113	ATA	Ile	GTA	Val
chr1	23529056	C	T	LOC_Os01g41565.1	ATP-binding domain-containing protein, putative	gene_position:reverse Distance_to_Tss_is:2631 Exon:exon_Position_Number_is:10 Distance_to_GeneEnd: -11	GTC	Val	ATC	Ile
chr1	23544650	G	A	LOC_Os01g41580.1	conserved hypothetical protein	gene_position:reverse Distance_to_Tss_is:1243 Exon:exon_Position_Number_is:4 Distance_to_GeneEnd: -142	CCA	Pro	CTA	Leu
chr1	23545862	G	C	LOC_Os01g41580.1	conserved hypothetical protein	gene_position:reverse Distance_to_Tss_is:31 Exon:exon_Position_Number_is:1 Distance_to_GeneEnd: -1354	GCT	Ala	GGT	Gly
chr1	23546661	T	C	LOC_Os01g41590.1	transposon protein, putative, unclassified	gene_position:reverse Distance_to_Tss_is:1389 Exon:exon_Position_Number_is:3 Distance_to_GeneEnd: -461	ACT	Thr	GCT	Ala
chr1	23546352	C	T	LOC_Os01g41590.1	transposon protein, putative, unclassified	gene_position:reverse Distance_to_Tss_is:1698 Exon:exon_Position_Number_is:3 Distance_to_GeneEnd: -152	GGG	Gly	AGG	Arg
chr1	23581296	G	T	LOC_Os01g41650.1	pentatricopeptide, putative, expressed	gene_position:forward Distance_to_Tss_is:1197 Exon:exon_Position_Number_is:1 Distance_to_GeneEnd: -2420	AGA	Arg	ATA	Ile
chr1	23586615	A	G	LOC_Os01g41670.1	G-patch domain containing protein, putative	gene_position:reverse Distance_to_Tss_is:1219 Exon:exon_Position_Number_is:1 Distance_to_GeneEnd: -526	ATG	Met	ACG	Thr
chr1	23586640	T	A	LOC_Os01g41670.1	G-patch domain containing protein, putative	gene_position:reverse Distance_to_Tss_is:1194 Exon:exon_Position_Number_is:1 Distance_to_GeneEnd: -551	AGT	Ser	TGT	Cys
chr1	23587768	T	C	LOC_Os01g41670.1	G-patch domain containing protein, putative	gene_position:reverse Distance_to_Tss_is:66 Exon:exon_Position_Number_is:1 Distance_to_GeneEnd: -1679	AGC	Ser	GGC	Gly
chr1	23590434	G	A	LOC_Os01g41680.1	retrotransposon protein, putative, unclassified	gene_position:reverse Distance_to_Tss_is:1328 Exon:exon_Position_Number_is:3 Distance_to_GeneEnd: -46	GCG	Ala	GTG	Val
chr1	23591710	T	C	LOC_Os01g41680.1	retrotransposon protein, putative, unclassified	gene_position:reverse Distance_to_Tss_is:52 Exon:exon_Position_Number_is:1 Distance_to_GeneEnd: -1322	GAC	Asp	GGC	Gly
chr1	23610940	T	G	LOC_Os01g41720.1	conserved hypothetical protein	gene_position:reverse Distance_to_Tss_is:3273 Exon:exon_Position_Number_is:5 Distance_to_GeneEnd: -925	CAA	Gln	CAC	His
chr1	23632958	C	G	LOC_Os01g41750.1	expressed protein	gene_position:reverse Distance_to_Tss_is:1373 Exon:exon_Position_Number_is:1 Distance_to_GeneEnd: -2237	AAG	Lys	AAC	Asn
chr1	23647931	A	C	LOC_Os01g41780.1	expressed protein	gene_position:reverse Distance_to_Tss_is:2524 Exon:exon_Position_Number_is:1 Distance_to_GeneEnd: -710	ATT	Ile	AGT	Ser
chr1	23657197	T	G	LOC_Os01g41790.1	hypothetical protein	gene_position:reverse Distance_to_Tss_is:75 Exon:exon_Position_Number_is:1 Distance_to_GeneEnd: -2231	AGC	Ser	CGC	Arg
chr1	23655876	C	T	LOC_Os01g41790.1	hypothetical protein	gene_position:reverse Distance_to_Tss_is:1396 Exon:exon_Position_Number_is:1 Distance_to_GeneEnd: -910	AGA	Arg	AAA	Lys
chr1	23655904	A	G	LOC_Os01g41790.1	hypothetical protein	gene_position:reverse Distance_to_Tss_is:1368 Exon:exon_Position_Number_is:1 Distance_to_GeneEnd: -938	TAC	Tyr	CAC	His
chr1	23656527	A	G	LOC_Os01g41790.1	hypothetical protein	gene_position:reverse Distance_to_Tss_is:745 Exon:exon_Position_Number_is:1 Distance_to_GeneEnd: -1561	GTC	Val	GCC	Ala
chr1	23662842	T	C	LOC_Os01g41800.1	cytochrome P450, putative, expressed	gene_position:reverse Distance_to_Tss_is:558 Exon:exon_Position_Number_is:2 Distance_to_GeneEnd: -827	CAT	His	CGT	Arg
chr1	23662625	G	A	LOC_Os01g41800.1	cytochrome P450, putative, expressed	gene_position:reverse Distance_to_Tss_is:775 Exon:exon_Position_Number_is:3 Distance_to_GeneEnd: -610	CAC	His	TAC	Tyr
chr1	23672793	T	G	LOC_Os01g41810.1	cytochrome P450 72A1, putative, expressed	gene_position:reverse Distance_to_Tss_is:2032 Exon:exon_Position_Number_is:3 Distance_to_GeneEnd: -545	AAC	Asn	CAC	His
chr1	23672795	T	C	LOC_Os01g41810.1	cytochrome P450 72A1, putative, expressed	gene_position:reverse Distance_to_Tss_is:2030 Exon:exon_Position_Number_is:3 Distance_to_GeneEnd: -547	AAC	Asn	AGC	Ser
chr1	23749375	A	C	LOC_Os01g41890.1	MLA1, putative, expressed	gene_position:forward Distance_to_Tss_is:3579 Exon:exon_Position_Number_is:2 Distance_to_GeneEnd: -1294	TGA	***	TGC	Cys
chr1	23769073	G	C	LOC_Os01g41910.1	receptor-like protein kinase 5 precursor, putative	gene_position:forward Distance_to_Tss_is:2 Exon:exon_Position_Number_is:1 Distance_to_GeneEnd: -1398	ATG	Met	ATC	Ile
chr1	23776031	A	T	LOC_Os01g41930.1	leucine rich repeat protein, putative, expressed	gene_position:forward Distance_to_Tss_is:1214 Exon:exon_Position_Number_is:1 Distance_to_GeneEnd: -2672	ATT	Ile	TTT	Phe
chr1	23776167	G	A	LOC_Os01g41930.1	leucine rich repeat protein, putative, expressed	gene_position:forward Distance_to_Tss_is:1350 Exon:exon_Position_Number_is:1 Distance_to_GeneEnd: -2536	CGT	Arg	CAT	His
chr1	23777124	A	C	LOC_Os01g41930.1	leucine rich repeat protein, putative, expressed	gene_position:forward Distance_to_Tss_is:2307 Exon:exon_Position_Number_is:1 Distance_to_GeneEnd: -1579	CAG	Gln	CCG	Pro
chr1	23777195	G	A	LOC_Os01g41930.1	leucine rich repeat protein, putative, expressed	gene_position:forward Distance_to_Tss_is:2378 Exon:exon_Position_Number_is:1 Distance_to_GeneEnd: -1508	GCA	Ala	ACA	Thr
chr1	23784154	G	A	LOC_Os01g41950.1	expressed protein	gene_position:forward Distance_to_Tss_is:2711 Exon:exon_Position_Number_is:2 Distance_to_GeneEnd: -577	GGC	Gly	AGC	Ser
chr1	23784238	G	T	LOC_Os01g41950.1	expressed protein	gene_position:forward Distance_to_Tss_is:2795 Exon:exon_Position_Number_is:2 Distance_to_GeneEnd: -493	GAC	Asp	TAC	Tyr
chr1	23793052	G	A	LOC_Os01g41960.1	retrotransposon protein, putative, unclassified	gene_position:forward Distance_to_Tss_is:6136 Exon:exon_Position_Number_is:5 Distance_to_GeneEnd: -2876	GCA	Ala	ACA	Thr
chr1	23789506	T	C	LOC_Os01g41960.1	retrotransposon protein, putative, unclassified	gene_position:forward Distance_to_Tss_is:2590 Exon:exon_Position_Number_is:2 Distance_to_GeneEnd: -6422	TGC	Cys	CGC	Arg
chr1	23788036	T	G	LOC_Os01g41960.1	retrotransposon protein, putative, unclassified	gene_position:forward Distance_to_Tss_is:1120 Exon:exon_Position_Number_is:1 Distance_to_GeneEnd: -7892	GTA	Val	GGA	Gly
chr1	23789489	C	A	LOC_Os01g41960.1	retrotransposon protein, putative, unclassified	gene_position:forward Distance_to_Tss_is:2573 Exon:exon_Position_Number_is:2 Distance_to_GeneEnd: -6439	TCG	Ser	TAG	***
chr1	23789650	C	T	LOC_Os01g41960.1	retrotransposon protein, putative, unclassified	gene_position:forward Distance_to_Tss_is:2734 Exon:exon_Position_Number_is:2 Distance_to_GeneEnd: -6278	CTC	Leu	TTC	Phe
chr1	23789227	A	C	LOC_Os01g41960.1	retrotransposon protein, putative, unclassified	gene_position:forward Distance_to_Tss_is:2311 Exon:exon_Position_Number_is:2 Distance_to_GeneEnd: -6701	AGC	Ser	CGC	Arg
chr1	23800763	G	A	LOC_Os01g41970.1	hypothetical protein	gene_position:forward Distance_to_Tss_is:533 Exon:exon_Position_Number_is:2 Distance_to_GeneEnd: -179	GGT	Gly	AGT	Ser
chr1	23807505	A	G	LOC_Os01g41980.1	retrotransposon protein, putative, unclassified	gene_position:forward Distance_to_Tss_is:2425 Exon:exon_Position_Number_is:4 Distance_to_GeneEnd: -304	GAC	Asp	GGC	Gly
chr1	23806216	A	T	LOC_Os01g41980.1	retrotransposon protein, putative, unclassified	gene_position:forward Distance_to_Tss_is:1136 Exon:exon_Position_Number_is:2 Distance_to_GeneEnd: -1593	ATC	Ile	TTC	Phe
chr1	23823042	C	T	LOC_Os01g42020.1	retrotransposon protein, putative, LINE subclass	gene_position:reverse Distance_to_Tss_is:4298 Exon:exon_Position_Number_is:3 Distance_to_GeneEnd: -1000	GCT	Ala	ACT	Thr
chr1	23829048	C	T	LOC_Os01g42024.1	expressed protein	gene_position:forward Distance_to_Tss_is:230 Exon:exon_Position_Number_is:1 Distance_to_GeneEnd: -510	CCC	Pro	CTC	Leu
chr1	23840168	T	A	LOC_Os01g42050.1	DNL zinc finger domain containing protein, putative	gene_position:reverse Distance_to_Tss_is:2335 Exon:exon_Position_Number_is:3 Distance_to_GeneEnd: -359	CAA	Gln	CTA	Leu
chr1	23910961	G	C	LOC_Os01g42190.1	heat shock protein DnaJ, putative, expressed	gene_position:forward Distance_to_Tss_is:488 Exon:exon_Position_Number_is:2 Distance_to_GeneEnd: -1294	GCG	Ala	CCG	Pro
chr1	23953298	A	G	LOC_Os01g42270.1	transcriptional corepressor LEUNIG, putative	gene_position:reverse Distance_to_Tss_is:9113 Exon:exon_Position_Number_is:14 Distance_to_GeneEnd: -1542	ATA	Ile	ACA	Thr
chr1	23959134	C	T	LOC_Os01g42270.1	transcriptional corepressor LEUNIG, putative	gene_position:reverse Distance_to_Tss_is:3277 Exon:exon_Position_Number_is:4 Distance_to_GeneEnd: -7378	GCT	Ala	ACT	Thr
chr1	24026019	G	C	LOC_Os01g42330.1	retrotransposon protein, putative, unclassified	gene_position:reverse Distance_to_Tss_is:472 Exon:exon_Position_Number_is:2 Distance_to_GeneEnd: -5004	CAC	His	CAG	Gln
chr1	24051215	G	T	LOC_Os01g42350.1	pleiotropic drug resistance protein, putative	gene_position:reverse Distance_to_Tss_is:3659 Exon:exon_Position_Number_is:11 Distance_to_GeneEnd: -4715	GCA	Ala	GAA	Glu
chr1	24069613	G	A	LOC_Os01g42370.1	pleiotropic drug resistance protein, putative, expressed	gene_position:reverse Distance_to_Tss_is:2964 Exon:exon_Position_Number_is:9 Distance_to_GeneEnd: -5450	TCG	Ser	TTG	Leu
chr1	24481301	G	A	LOC_Os01g42980.3	ribosomal protein L22, putative, expressed	gene_position:forward Distance_to_Tss_is:1490 Exon:exon_Position_Number_is:4 Distance_to_GeneEnd: -197	AGT	Ser	AAT	Asn
chr1	24559981	G	T	LOC_Os01g43050.1	CENP-C1, putative, expressed	gene_position:forward Distance_to_Tss_is:1696 Exon:exon_Position_Number_is:6 Distance_to_GeneEnd: -7638	GAT	Asp	TAT	Tyr
chr1	25119141	T	C	LOC_Os01g43851.1	cytochrome P450 72A1, putative, expressed	gene_position:forward Distance_to_Tss_is:451 Exon:exon_Position_Number_is:2 Distance_to_GeneEnd: -1742	GTG	Val	GCG	Ala
chr1	25174994	C	T	LOC_Os01g43930.1	retrotransposon protein, putative, unclassified	gene_position:forward Distance_to_Tss_is:2343 Exon:exon_Position_Number_is:4 Distance_to_GeneEnd: -983	CAG	Gln	TAG	***
chr1	25187844	A	C	LOC_Os01g43940.1	oligopeptide transporter, putative	gene_position:forward Distance_to_Tss_is:1638 Exon:exon_Position_Number_is:1 Distance_to_GeneEnd: -629	AAG	Lys	CAG	Gln
chr1	25304918	A	T	LOC_Os01g44150.1	retrotransposon protein, putative, Ty3-gypsy subclass	gene_position:forward Distance_to_Tss_is:1821 Exon:exon_Position_Number_is:4 Distance_to_GeneEnd: -3918	AAT	Asn	TAT	Tyr
chr1	25303205	G	A	LOC_Os01g44150.1	retrotransposon protein, putative, Ty3-gypsy subclass	gene_position:forward Distance_to_Tss_is:108 Exon:exon_Position_Number_is:1 Distance_to_GeneEnd: -5631	GGG	Gly	AGG	Arg
chr1	25304718	G	A	LOC_Os01g44150.1	retrotransposon protein, putative, Ty3-gypsy subclass	gene_position:forward Distance_to_Tss_is:1621 Exon:exon_Position_Number_is:4 Distance_to_GeneEnd: -4118	AGC	Ser	AAC	Asn
chr1	25305891	G	A	LOC_Os01g44150.1	retrotransposon protein, putative, Ty3-gypsy subclass	gene_position:forward Distance_to_Tss_is:2794 Exon:exon_Position_Number_is:5 Distance_to_GeneEnd: -2945	GAG	Glu	AAG	Lys
chr1	25305972	G	A	LOC_Os01g44150.1	retrotransposon protein, putative, Ty3-gypsy subclass	gene_position:forward Distance_to_Tss_is:2875 Exon:exon_Position_Number_is:5 Distance_to_GeneEnd: -2864	GTT	Val	ATT	Ile
chr1	25306231	A	G	LOC_Os01g44150.1	retrotransposon protein, putative, Ty3-gypsy subclass	gene_position:forward Distance_to_Tss_is:3134 Exon:exon_Position_Number_is:5 Distance_to_GeneEnd: -2605	AAG	Lys	AGG	Arg
chr1	25308396	A	C	LOC_Os01g44150.1	retrotransposon protein, putative, Ty3-gypsy subclass	gene_position:forward Distance_to_Tss_is:5299 Exon:exon_Position_Number_is:8 Distance_to_GeneEnd: -440	AAA	Lys	CAA	Gln
chr1	25308831	A	G	LOC_Os01g44150.1	retrotransposon protein, putative, Ty3-gypsy subclass	gene_position:forward Distance_to_Tss_is:5734 Exon:exon_Position_Number_is:8 Distance_to_GeneEnd: -5	AAT	Asn	GAT	Asp
chr1	25311620	T	C	LOC_Os01g44160.1	hypothetical protein	gene_position:reverse Distance_to_Tss_is:128 Exon:exon_Position_Number_is:1 Distance_to_GeneEnd: -258	ATA	Ile	ATG	Met
chr1	25320480	A	C	LOC_Os01g44170.1	conserved hypothetical protein	gene_position:forward Distance_to_Tss_is:4409 Exon:exon_Position_Number_is:3 Distance_to_GeneEnd: -1976	AAA	Lys	CAA	Gln
chr1	25338736	G	A	LOC_Os01g44200.1	retrotransposon protein, putative, unclassified	gene_position:forward Distance_to_Tss_is:3204 Exon:exon_Position_Number_is:6 Distance_to_GeneEnd: -6639	TGC	Cys	TAC	Tyr
chr1	25337988	G	A	LOC_Os01g44200.1	retrotransposon protein, putative, unclassified	gene_position:forward Distance_to_Tss_is:2456 Exon:exon_Position_Number_is:3 Distance_to_GeneEnd: -7387	GTG	Val	ATG	Met
chr1	25345261	C	G	LOC_Os01g44200.1	retrotransposon protein, putative, unclassified	gene_position:forward Distance_to_Tss_is:9729 Exon:exon_Position_Number_is:14 Distance_to_GeneEnd: -114	TTC	Phe	TTG	Leu
chr1	25338795	C	A	LOC_Os01g44200.1	retrotransposon protein, putative, unclassified	gene_position:forward Distance_to_Tss_is:3263 Exon:exon_Position_Number_is:6 Distance_to_GeneEnd: -6580	CTG	Leu	ATG	Met
chr1	25339039	C	T	LOC_Os01g44200.1	retrotransposon protein, putative, unclassified	gene_position:forward Distance_to_Tss_is:3507 Exon:exon_Position_Number_is:6 Distance_to_GeneEnd: -6336	ACT	Thr	ATT	Ile
chr1	25337507	G	A	LOC_Os01g44200.1	retrotransposon protein, putative, unclassified	gene_position:forward Distance_to_Tss_is:1975 Exon:exon_Position_Number_is:2 Distance_to_GeneEnd: -7868	TGT	Cys	TAT	Tyr
chr1	25337787	G	C	LOC_Os01g44200.1	retrotransposon protein, putative, unclassified	gene_position:forward Distance_to_Tss_is:2255 Exon:exon_Position_Number_is:2 Distance_to_GeneEnd: -7588	AAG	Lys	AAC	Asn
chr1	25337977	T	C	LOC_Os01g44200.1	retrotransposon protein, putative, unclassified	gene_position:forward Distance_to_Tss_is:2445 Exon:exon_Position_Number_is:3 Distance_to_GeneEnd: -7398	CTA	Leu	CCA	Pro
chr1	25338027	T	C	LOC_Os01g44200.1	retrotransposon protein, putative, unclassified	gene_position:forward Distance_to_Tss_is:2495 Exon:exon_Position_Number_is:3 Distance_to_GeneEnd: -7348	TGT	Cys	CGT	Arg
chr1	25343043	C	T	LOC_Os01g44200.1	retrotransposon protein, putative, unclassified	gene_position:forward Distance_to_Tss_is:7511 Exon:exon_Position_Number_is:13 Distance_to_GeneEnd: -2332	CAG	Gln	TAG	***
chr1	25343993	C	T	LOC_Os01g44200.1	retrotransposon protein, putative, unclassified	gene_position:forward Distance_to_Tss_is:8461 Exon:exon_Position_Number_is:14 Distance_to_GeneEnd: -1382	CGT	Arg	TGT	Cys
chr1	25344235	G	A	LOC_Os01g44200.1	retrotransposon protein, putative, unclassified	gene_position:forward Distance_to_Tss_is:8703 Exon:exon_Position_Number_is:14 Distance_to_GeneEnd: -1140	ATG	Met	ATA	Ile
chr1	25344587	A	G	LOC_Os01g44200.1	retrotransposon protein, putative, unclassified	gene_position:forward Distance_to_Tss_is:9055 Exon:exon_Position_Number_is:14 Distance_to_GeneEnd: -788	AAA	Lys	GAA	Glu
chr1	25344842	A	G	LOC_Os01g44200.1	retrotransposon protein, putative, unclassified	gene_position:forward Distance_to_Tss_is:9310 Exon:exon_Position_Number_is:14 Distance_to_GeneEnd: -533	ATC	Ile	GTC	Val
chr1	25345220	C	T	LOC_Os01g44200.1	retrotransposon protein, putative, unclassified	gene_position:forward Distance_to_Tss_is:9688 Exon:exon_Position_Number_is:14 Distance_to_GeneEnd: -155	CCA	Pro	TCA	Ser
chr1	25363217	G	A	LOC_Os01g44230.1	transcription factor X1, putative, expressed	gene_position:forward Distance_to_Tss_is:1225 Exon:exon_Position_Number_is:2 Distance_to_GeneEnd: -2900	AGG	Arg	AAG	Lys
chr1	25362766	A	C	LOC_Os01g44230.1	transcription factor X1, putative, expressed	gene_position:forward Distance_to_Tss_is:774 Exon:exon_Position_Number_is:2 Distance_to_GeneEnd: -3351	AGT	Ser	CGT	Arg
chr1	25369310	G	T	LOC_Os01g44250.1	CBS domain containing membrane protein, putative, expressed	gene_position:forward Distance_to_Tss_is:1873 Exon:exon_Position_Number_is:6 Distance_to_GeneEnd: -657	GCT	Ala	TCT	Ser
chr1	25369584	G	A	LOC_Os01g44250.1	CBS domain containing membrane protein, putative, expressed	gene_position:forward Distance_to_Tss_is:2147 Exon:exon_Position_Number_is:7 Distance_to_GeneEnd: -383	GAC	Asp	AAC	Asn
chr1	25382819	G	A	LOC_Os01g44260.1	dihydroflavonol-4-reductase, putative, expressed	gene_position:forward Distance_to_Tss_is:1165 Exon:exon_Position_Number_is:3 Distance_to_GeneEnd: -815	GGG	Gly	AGG	Arg
chr1	25418119	T	C	LOC_Os01g44310.1	dnaJ domain containing protein, expressed	gene_position:reverse Distance_to_Tss_is:6560 Exon:exon_Position_Number_is:7 Distance_to_GeneEnd: -1915	AAT	Asn	AGT	Ser
chr1	25420179	T	C	LOC_Os01g44310.1	dnaJ domain containing protein, expressed	gene_position:reverse Distance_to_Tss_is:4500 Exon:exon_Position_Number_is:2 Distance_to_GeneEnd: -3975	AAG	Lys	GAG	Glu
chr1	25420259	C	T	LOC_Os01g44310.1	dnaJ domain containing protein, expressed	gene_position:reverse Distance_to_Tss_is:4420 Exon:exon_Position_Number_is:2 Distance_to_GeneEnd: -4055	AGT	Ser	AAT	Asn
chr1	25420730	T	A	LOC_Os01g44310.1	dnaJ domain containing protein, expressed	gene_position:reverse Distance_to_Tss_is:3949 Exon:exon_Position_Number_is:2 Distance_to_GeneEnd: -4526	GAA	Glu	GTA	Val
chr1	25421606	A	T	LOC_Os01g44310.1	dnaJ domain containing protein, expressed	gene_position:reverse Distance_to_Tss_is:3073 Exon:exon_Position_Number_is:2 Distance_to_GeneEnd: -5402	GTA	Val	GAA	Glu
chr1	25426528	T	C	LOC_Os01g44320.1	hypothetical protein	gene_position:reverse Distance_to_Tss_is:760 Exon:exon_Position_Number_is:1 Distance_to_GeneEnd: -97	GAC	Asp	GGC	Gly
chr1	25426607	T	C	LOC_Os01g44320.1	hypothetical protein	gene_position:reverse Distance_to_Tss_is:681 Exon:exon_Position_Number_is:1 Distance_to_GeneEnd: -176	ATA	Ile	GTA	Val
chr1	26077517	G	T	LOC_Os01g45910.1	plastidic ATP/ADP-transporter, putative, expressed	gene_position:reverse Distance_to_Tss_is:3637 Exon:exon_Position_Number_is:5 Distance_to_GeneEnd: -533	TTC	Phe	TTA	Leu
chr1	26492652	G	A	LOC_Os01g46530.1	hypothetical protein	gene_position:forward Distance_to_Tss_is:799 Exon:exon_Position_Number_is:2 Distance_to_GeneEnd: -41	GGA	Gly	AGA	Arg
chr1	26702685	T	C	LOC_Os01g46810.1	viral A-type inclusion protein repeat containing protein, expressed	gene_position:reverse Distance_to_Tss_is:2429 Exon:exon_Position_Number_is:4 Distance_to_GeneEnd: -4540	AAG	Lys	GAG	Glu
chr1	26747285	G	A	LOC_Os01g46880.1	retrotransposon protein, putative, unclassified	gene_position:forward Distance_to_Tss_is:3629 Exon:exon_Position_Number_is:5 Distance_to_GeneEnd: -418	CGA	Arg	CAA	Gln
chr1	27455076	C	T	LOC_Os01g47980.1	retrotransposon protein, putative, unclassified	gene_position:reverse Distance_to_Tss_is:6506 Exon:exon_Position_Number_is:4 Distance_to_GeneEnd: -2887	GGT	Gly	AGT	Ser
chr1	27794167	T	C	LOC_Os01g48490.1	retrotransposon protein, putative, Ty3-gypsy subclass	gene_position:reverse Distance_to_Tss_is:5142 Exon:exon_Position_Number_is:8 Distance_to_GeneEnd: -3690	AAA	Lys	GAA	Glu
chr1	27796009	G	A	LOC_Os01g48490.1	retrotransposon protein, putative, Ty3-gypsy subclass	gene_position:reverse Distance_to_Tss_is:3300 Exon:exon_Position_Number_is:6 Distance_to_GeneEnd: -5532	CCA	Pro	CTA	Leu
chr1	27895614	A	G	LOC_Os01g48660.1	expressed protein	gene_position:forward Distance_to_Tss_is:304 Exon:exon_Position_Number_is:1 Distance_to_GeneEnd: -2660	ATC	Ile	GTC	Val
chr1	28090879	G	C	LOC_Os01g48960.1	glutamate synthase, chloroplast precursor, putative, expressed	gene_position:reverse Distance_to_Tss_is:11007 Exon:exon_Position_Number_is:22 Distance_to_GeneEnd: -715	TTC	Phe	TTG	Leu
chr1	28719382	C	T	LOC_Os01g49980.1	retrotransposon protein, putative, unclassified	gene_position:reverse Distance_to_Tss_is:2958 Exon:exon_Position_Number_is:4 Distance_to_GeneEnd: -2271	CGA	Arg	CAA	Gln
chr1	29044064	G	A	LOC_Os01g50590.1	cytochrome P450, putative	gene_position:forward Distance_to_Tss_is:60 Exon:exon_Position_Number_is:1 Distance_to_GeneEnd: -2885	GCT	Ala	ACT	Thr
chr1	29046947	T	C	LOC_Os01g50590.1	cytochrome P450, putative	gene_position:forward Distance_to_Tss_is:2943 Exon:exon_Position_Number_is:5 Distance_to_GeneEnd: -2	TAG	***	CAG	Gln
chr1	29852014	A	C	LOC_Os01g51930.1	hypothetical protein	gene_position:forward Distance_to_Tss_is:807 Exon:exon_Position_Number_is:2 Distance_to_GeneEnd: 0	TGA	***	TGC	Cys
chr1	30037111	A	G	LOC_Os01g52250.6	starch synthase, putative, expressed	gene_position:reverse Distance_to_Tss_is:3320 Exon:exon_Position_Number_is:5 Distance_to_GeneEnd: -7159	GTC	Val	GCC	Ala
chr1	31537671	T	A	LOC_Os01g54830.1	retrotransposon protein, putative, Ty3-gypsy subclass, expressed	gene_position:reverse Distance_to_Tss_is:1339 Exon:exon_Position_Number_is:2 Distance_to_GeneEnd: -5375	AAT	Asn	ATT	Ile
chr1	31635902	G	A	LOC_Os01g55020.2	expressed protein	gene_position:forward Distance_to_Tss_is:1353 Exon:exon_Position_Number_is:3 Distance_to_GeneEnd: -1484	GAA	Glu	AAA	Lys
chr1	33422719	G	A	LOC_Os01g57790.1	retrotransposon protein, putative, unclassified	gene_position:forward Distance_to_Tss_is:700 Exon:exon_Position_Number_is:2 Distance_to_GeneEnd: -2960	GGG	Gly	GAG	Glu
chr1	34432239	C	T	LOC_Os01g59550.1	senescence-induced receptor-like serine/threonine-protein kinase precursor, putative, expressed	gene_position:reverse Distance_to_Tss_is:3033 Exon:exon_Position_Number_is:2 Distance_to_GeneEnd: -5570	AGG	Arg	AAG	Lys
chr1	34432195	C	T	LOC_Os01g59550.1	senescence-induced receptor-like serine/threonine-protein kinase precursor, putative, expressed	gene_position:reverse Distance_to_Tss_is:3077 Exon:exon_Position_Number_is:2 Distance_to_GeneEnd: -5526	GGC	Gly	AGC	Ser
chr1	34451173	A	T	LOC_Os01g59570.1	senescence-induced receptor-like serine/threonine-protein kinase precursor, putative, expressed	gene_position:reverse Distance_to_Tss_is:2223 Exon:exon_Position_Number_is:3 Distance_to_GeneEnd: -6473	TTC	Phe	TAC	Tyr
chr1	34738937	C	T	LOC_Os01g60060.1	leucine-rich repeat family protein, putative, expressed	gene_position:forward Distance_to_Tss_is:1659 Exon:exon_Position_Number_is:5 Distance_to_GeneEnd: -4047	ACT	Thr	ATT	Ile
chr1	34739321	G	A	LOC_Os01g60060.1	leucine-rich repeat family protein, putative, expressed	gene_position:forward Distance_to_Tss_is:2043 Exon:exon_Position_Number_is:7 Distance_to_GeneEnd: -3663	GTT	Val	ATT	Ile
chr1	34776858	T	A	LOC_Os01g60120.3	transmembrane protein 56, putative, expressed	gene_position:reverse Distance_to_Tss_is:2962 Exon:exon_Position_Number_is:3 Distance_to_GeneEnd: -1776	ATA	Ile	TTA	Leu
chr1	34802729	G	A	LOC_Os01g60180.1	hypothetical protein	gene_position:reverse Distance_to_Tss_is:274 Exon:exon_Position_Number_is:1 Distance_to_GeneEnd: -280	GCG	Ala	GTG	Val
chr1	34974519	A	G	LOC_Os01g60480.1	retrotransposon protein, putative, unclassified	gene_position:forward Distance_to_Tss_is:4480 Exon:exon_Position_Number_is:4 Distance_to_GeneEnd: 0	TGA	***	TGG	Trp
chr1	35223918	C	T	LOC_Os01g60900.1	expressed protein	gene_position:forward Distance_to_Tss_is:200 Exon:exon_Position_Number_is:1 Distance_to_GeneEnd: -1629	CTC	Leu	TTC	Phe
chr1	35238106	G	A	LOC_Os01g60920.1	OsFBX30 - F-box domain containing protein, expressed	gene_position:forward Distance_to_Tss_is:1085 Exon:exon_Position_Number_is:2 Distance_to_GeneEnd: -1844	GGC	Gly	AGC	Ser
chr1	35238822	G	C	LOC_Os01g60920.1	OsFBX30 - F-box domain containing protein, expressed	gene_position:forward Distance_to_Tss_is:1801 Exon:exon_Position_Number_is:3 Distance_to_GeneEnd: -1128	GAG	Glu	CAG	Gln
chr1	35392082	C	A	LOC_Os01g61130.1	retrotransposon protein, putative, LINE subclass	gene_position:forward Distance_to_Tss_is:565 Exon:exon_Position_Number_is:1 Distance_to_GeneEnd: -724	GCA	Ala	GAA	Glu
chr1	35415678	C	T	LOC_Os01g61200.1	GDSL-like lipase/acylhydrolase, putative, expressed	gene_position:reverse Distance_to_Tss_is:863 Exon:exon_Position_Number_is:1 Distance_to_GeneEnd: -1015	GAG	Glu	AAG	Lys
chr1	35415340	A	T	LOC_Os01g61200.1	GDSL-like lipase/acylhydrolase, putative, expressed	gene_position:reverse Distance_to_Tss_is:1201 Exon:exon_Position_Number_is:2 Distance_to_GeneEnd: -677	TTT	Phe	ATT	Ile
chr1	35415579	T	C	LOC_Os01g61200.1	GDSL-like lipase/acylhydrolase, putative, expressed	gene_position:reverse Distance_to_Tss_is:962 Exon:exon_Position_Number_is:1 Distance_to_GeneEnd: -916	AAC	Asn	GAC	Asp
chr1	36380947	T	C	LOC_Os01g62810.4	regulator of chromosome condensation, putative, expressed	gene_position:forward Distance_to_Tss_is:2361 Exon:exon_Position_Number_is:5 Distance_to_GeneEnd: -3401	GTG	Val	GCG	Ala
chr1	37902935	T	G	LOC_Os01g65330.1	expressed protein	gene_position:reverse Distance_to_Tss_is:2180 Exon:exon_Position_Number_is:2 Distance_to_GeneEnd: -5053	TAT	Tyr	TCT	Ser
chr1	37898294	A	C	LOC_Os01g65330.1	expressed protein	gene_position:reverse Distance_to_Tss_is:6821 Exon:exon_Position_Number_is:12 Distance_to_GeneEnd: -412	TTA	Leu	GTA	Val
chr1	38212121	T	G	LOC_Os01g65800.1	powdery mildew resistant protein 5, putative, expressed	gene_position:reverse Distance_to_Tss_is:3971 Exon:exon_Position_Number_is:4 Distance_to_GeneEnd: -312	AAT	Asn	ACT	Thr
chr1	38275131	C	T	LOC_Os01g65920.1	F-box/LRR-repeat protein 2, putative, expressed	gene_position:reverse Distance_to_Tss_is:2856 Exon:exon_Position_Number_is:4 Distance_to_GeneEnd: -1119	GGT	Gly	AGT	Ser
chr1	38590085	T	C	LOC_Os01g66470.1	retrotransposon protein, putative, Ty3-gypsy subclass	gene_position:reverse Distance_to_Tss_is:624 Exon:exon_Position_Number_is:1 Distance_to_GeneEnd: -2201	ACG	Thr	GCG	Ala
chr1	39962155	A	G	LOC_Os01g68810.1	expressed protein	gene_position:reverse Distance_to_Tss_is:12719 Exon:exon_Position_Number_is:33 Distance_to_GeneEnd: -2913	TGG	Trp	CGG	Arg
chr1	41887668	T	C	LOC_Os01g72240.1	uridine 5-monophosphate synthase, putative, expressed	gene_position:forward Distance_to_Tss_is:1644 Exon:exon_Position_Number_is:2 Distance_to_GeneEnd: -2139	TGC	Cys	CGC	Arg
chr2	2645417	A	G	LOC_Os02g05480.1	CGMC_MAPKCMGC_2_SLT2y_ERK.1 - CGMC includes CDA, MAPK, GSK3, and CLKC kinases, expressed	gene_position:reverse Distance_to_Tss_is:941 Exon:exon_Position_Number_is:2 Distance_to_GeneEnd: -2442	TAT	Tyr	CAT	His
chr2	2975266	T	C	LOC_Os02g05970.1	phytosulfokine receptor precursor, putative, expressed	gene_position:reverse Distance_to_Tss_is:114 Exon:exon_Position_Number_is:1 Distance_to_GeneEnd: -3281	AAG	Lys	GAG	Glu
chr2	3174254	G	T	LOC_Os02g06350.1	hypothetical protein	gene_position:forward Distance_to_Tss_is:2322 Exon:exon_Position_Number_is:2 Distance_to_GeneEnd: -735	ATG	Met	ATT	Ile
chr2	3215868	T	C	LOC_Os02g06430.1	DUF292 domain containing protein, expressed	gene_position:forward Distance_to_Tss_is:3478 Exon:exon_Position_Number_is:6 Distance_to_GeneEnd: -775	GTG	Val	GCG	Ala
chr2	3222569	G	T	LOC_Os02g06460.1	conserved hypothetical protein	gene_position:reverse Distance_to_Tss_is:2620 Exon:exon_Position_Number_is:5 Distance_to_GeneEnd: -2080	TCT	Ser	TAT	Tyr
chr2	3224522	G	C	LOC_Os02g06460.1	conserved hypothetical protein	gene_position:reverse Distance_to_Tss_is:667 Exon:exon_Position_Number_is:2 Distance_to_GeneEnd: -4033	GAC	Asp	GAG	Glu
chr2	3221309	T	A	LOC_Os02g06460.1	conserved hypothetical protein	gene_position:reverse Distance_to_Tss_is:3880 Exon:exon_Position_Number_is:10 Distance_to_GeneEnd: -820	TAC	Tyr	TTC	Phe
chr2	3224553	C	A	LOC_Os02g06460.1	conserved hypothetical protein	gene_position:reverse Distance_to_Tss_is:636 Exon:exon_Position_Number_is:2 Distance_to_GeneEnd: -4064	AGA	Arg	ATA	Ile
chr2	3230384	T	C	LOC_Os02g06480.2	SCO1 protein homolog, mitochondrial precursor, putative, expressed	gene_position:reverse Distance_to_Tss_is:3548 Exon:exon_Position_Number_is:7 Distance_to_GeneEnd: -2878	AAT	Asn	AGT	Ser
chr2	3247470	G	C	LOC_Os02g06500.1	DSHCT domain containing protein, expressed	gene_position:reverse Distance_to_Tss_is:2260 Exon:exon_Position_Number_is:7 Distance_to_GeneEnd: -9886	CAG	Gln	GAG	Glu
chr2	3252031	T	C	LOC_Os02g06510.1	myosin heavy chain, putative, expressed	gene_position:forward Distance_to_Tss_is:392 Exon:exon_Position_Number_is:2 Distance_to_GeneEnd: -362	TAC	Tyr	CAC	His
chr2	3256757	G	A	LOC_Os02g06520.1	OsFBLD1 - F-box, LRR and FBD domain containing protein, expressed	gene_position:forward Distance_to_Tss_is:1834 Exon:exon_Position_Number_is:3 Distance_to_GeneEnd: -180	GTT	Val	ATT	Ile
chr2	3264033	G	A	LOC_Os02g06530.1	armadillo/beta-catenin repeat family protein, putative, expressed	gene_position:forward Distance_to_Tss_is:367 Exon:exon_Position_Number_is:1 Distance_to_GeneEnd: -1571	CGT	Arg	CAT	His
chr2	3264392	A	T	LOC_Os02g06530.1	armadillo/beta-catenin repeat family protein, putative, expressed	gene_position:forward Distance_to_Tss_is:726 Exon:exon_Position_Number_is:1 Distance_to_GeneEnd: -1212	ACC	Thr	TCC	Ser
chr2	3271236	C	T	LOC_Os02g06550.1	retrotransposon, putative, centromere-specific, expressed	gene_position:reverse Distance_to_Tss_is:69 Exon:exon_Position_Number_is:1 Distance_to_GeneEnd: -635	GCA	Ala	ACA	Thr
chr2	3292598	T	C	LOC_Os02g06580.1	formin, putative, expressed	gene_position:forward Distance_to_Tss_is:1365 Exon:exon_Position_Number_is:2 Distance_to_GeneEnd: -2880	TAT	Tyr	CAT	His
chr2	3326661	T	G	LOC_Os02g06600.1	receptor-like protein kinase 2 precursor, putative	gene_position:forward Distance_to_Tss_is:3425 Exon:exon_Position_Number_is:3 Distance_to_GeneEnd: -62	TGT	Cys	GGT	Gly
chr2	3381660	C	A	LOC_Os02g06725.1	expressed protein	gene_position:reverse Distance_to_Tss_is:4750 Exon:exon_Position_Number_is:6 Distance_to_GeneEnd: -2734	GAG	Glu	GAT	Asp
chr2	3387259	T	C	LOC_Os02g06730.1	hypothetical protein	gene_position:reverse Distance_to_Tss_is:16 Exon:exon_Position_Number_is:1 Distance_to_GeneEnd: -379	CAT	His	CGT	Arg
chr2	3405358	T	G	LOC_Os02g06750.1	retrotransposon protein, putative, unclassified	gene_position:reverse Distance_to_Tss_is:1124 Exon:exon_Position_Number_is:3 Distance_to_GeneEnd: -1811	ATG	Met	CTG	Leu
chr2	3440588	G	T	LOC_Os02g06820.1	transposon protein, putative, unclassified	gene_position:forward Distance_to_Tss_is:539 Exon:exon_Position_Number_is:2 Distance_to_GeneEnd: -1063	AGA	Arg	ATA	Ile
chr2	3442400	T	C	LOC_Os02g06830.1	expressed protein	gene_position:reverse Distance_to_Tss_is:8812 Exon:exon_Position_Number_is:22 Distance_to_GeneEnd: -683	TGA	***	TGG	Trp
chr2	3444364	G	A	LOC_Os02g06830.1	expressed protein	gene_position:reverse Distance_to_Tss_is:6848 Exon:exon_Position_Number_is:15 Distance_to_GeneEnd: -2647	ACT	Thr	ATT	Ile
chr2	3444661	C	T	LOC_Os02g06830.1	expressed protein	gene_position:reverse Distance_to_Tss_is:6551 Exon:exon_Position_Number_is:13 Distance_to_GeneEnd: -2944	GAT	Asp	AAT	Asn
chr2	3445415	T	C	LOC_Os02g06830.1	expressed protein	gene_position:reverse Distance_to_Tss_is:5797 Exon:exon_Position_Number_is:11 Distance_to_GeneEnd: -3698	ATT	Ile	GTT	Val
chr2	3445565	A	G	LOC_Os02g06830.1	expressed protein	gene_position:reverse Distance_to_Tss_is:5647 Exon:exon_Position_Number_is:10 Distance_to_GeneEnd: -3848	GTT	Val	GCT	Ala
chr2	3446406	T	C	LOC_Os02g06830.1	expressed protein	gene_position:reverse Distance_to_Tss_is:4806 Exon:exon_Position_Number_is:8 Distance_to_GeneEnd: -4689	AAG	Lys	AGG	Arg
chr2	4775935	A	G	LOC_Os02g09270.1	cytochrome P450 71A1, putative, expressed	gene_position:forward Distance_to_Tss_is:1602 Exon:exon_Position_Number_is:2 Distance_to_GeneEnd: -424	TGA	***	TGG	Trp
chr2	5120417	C	T	LOC_Os02g09890.2	protein kinase PKN/PRK1, effector, putative, expressed	gene_position:reverse Distance_to_Tss_is:1532 Exon:exon_Position_Number_is:2 Distance_to_GeneEnd: -2136	GGC	Gly	GAC	Asp
chr2	5433818	A	G	LOC_Os02g10340.1	retrotransposon protein, putative, unclassified	gene_position:reverse Distance_to_Tss_is:4940 Exon:exon_Position_Number_is:4 Distance_to_GeneEnd: -1310	TCG	Ser	CCG	Pro
chr2	9349134	T	G	LOC_Os02g16400.1	retrotransposon protein, putative, Ty3-gypsy subclass	gene_position:reverse Distance_to_Tss_is:2983 Exon:exon_Position_Number_is:5 Distance_to_GeneEnd: -3500	AGT	Ser	CGT	Arg
chr2	9817511	A	G	LOC_Os02g17140.1	transposon protein, putative, CACTA, En/Spm sub-class	gene_position:reverse Distance_to_Tss_is:4287 Exon:exon_Position_Number_is:4 Distance_to_GeneEnd: -3472	ATG	Met	ACG	Thr
chr2	10216169	C	A	LOC_Os02g17710.1	receptor-like protein kinase 5 precursor, putative, expressed	gene_position:reverse Distance_to_Tss_is:193 Exon:exon_Position_Number_is:1 Distance_to_GeneEnd: -3109	TGC	Cys	TTC	Phe
chr2	10266334	C	T	LOC_Os02g17760.1	cytochrome P450, putative, expressed	gene_position:forward Distance_to_Tss_is:4350 Exon:exon_Position_Number_is:2 Distance_to_GeneEnd: -2336	ACA	Thr	ATA	Ile
chr2	10295696	G	A	LOC_Os02g17800.1	retrotransposon protein, putative, unclassified	gene_position:reverse Distance_to_Tss_is:1227 Exon:exon_Position_Number_is:1 Distance_to_GeneEnd: -1227	CGT	Arg	TGT	Cys
chr2	10296601	T	G	LOC_Os02g17800.1	retrotransposon protein, putative, unclassified	gene_position:reverse Distance_to_Tss_is:322 Exon:exon_Position_Number_is:1 Distance_to_GeneEnd: -2132	TAT	Tyr	TCT	Ser
chr2	10379500	T	C	LOC_Os02g17920.1	glyoxalase family protein, putative, expressed	gene_position:reverse Distance_to_Tss_is:1437 Exon:exon_Position_Number_is:4 Distance_to_GeneEnd: -1047	AAT	Asn	GAT	Asp
chr2	10383761	G	A	LOC_Os02g17930.1	hypothetical protein	gene_position:reverse Distance_to_Tss_is:1002 Exon:exon_Position_Number_is:2 Distance_to_GeneEnd: -1396	TCA	Ser	TTA	Leu
chr2	14642912	C	T	LOC_Os02g25180.1	retrotransposon protein, putative, Ty3-gypsy subclass	gene_position:forward Distance_to_Tss_is:4084 Exon:exon_Position_Number_is:8 Distance_to_GeneEnd: -2741	CAG	Gln	TAG	***
chr2	19372967	C	T	LOC_Os02g32670.1	retrotransposon protein, putative, unclassified	gene_position:forward Distance_to_Tss_is:3366 Exon:exon_Position_Number_is:6 Distance_to_GeneEnd: -6978	CGC	Arg	TGC	Cys
chr2	19435858	T	G	LOC_Os02g32730.1	neutral/alkaline invertase, putative, expressed	gene_position:forward Distance_to_Tss_is:3983 Exon:exon_Position_Number_is:7 Distance_to_GeneEnd: -377	TCA	Ser	GCA	Ala
chr2	19553963	T	C	LOC_Os02g32940.1	hypothetical protein	gene_position:reverse Distance_to_Tss_is:5019 Exon:exon_Position_Number_is:7 Distance_to_GeneEnd: -121	AAA	Lys	AGA	Arg
chr2	19764339	A	G	LOC_Os02g33260.1	retrotransposon protein, putative, unclassified	gene_position:forward Distance_to_Tss_is:2627 Exon:exon_Position_Number_is:8 Distance_to_GeneEnd: -239	ATC	Ile	GTC	Val
chr2	19761716	C	T	LOC_Os02g33260.1	retrotransposon protein, putative, unclassified	gene_position:forward Distance_to_Tss_is:4 Exon:exon_Position_Number_is:1 Distance_to_GeneEnd: -2862	GCG	Ala	GTG	Val
chr2	19762591	C	T	LOC_Os02g33260.1	retrotransposon protein, putative, unclassified	gene_position:forward Distance_to_Tss_is:879 Exon:exon_Position_Number_is:2 Distance_to_GeneEnd: -1987	CCA	Pro	CTA	Leu
chr2	19763109	C	T	LOC_Os02g33260.1	retrotransposon protein, putative, unclassified	gene_position:forward Distance_to_Tss_is:1397 Exon:exon_Position_Number_is:4 Distance_to_GeneEnd: -1469	ACG	Thr	ATG	Met
chr2	19764417	G	A	LOC_Os02g33260.1	retrotransposon protein, putative, unclassified	gene_position:forward Distance_to_Tss_is:2705 Exon:exon_Position_Number_is:8 Distance_to_GeneEnd: -161	GGC	Gly	AGC	Ser
chr2	19764540	A	G	LOC_Os02g33260.1	retrotransposon protein, putative, unclassified	gene_position:forward Distance_to_Tss_is:2828 Exon:exon_Position_Number_is:8 Distance_to_GeneEnd: -38	ACT	Thr	GCT	Ala
chr2	19765664	T	C	LOC_Os02g33270.1	retrotransposon protein, putative, unclassified	gene_position:reverse Distance_to_Tss_is:1857 Exon:exon_Position_Number_is:2 Distance_to_GeneEnd: -230	ATG	Met	GTG	Val
chr2	19765694	T	C	LOC_Os02g33270.1	retrotransposon protein, putative, unclassified	gene_position:reverse Distance_to_Tss_is:1827 Exon:exon_Position_Number_is:2 Distance_to_GeneEnd: -260	AAC	Asn	GAC	Asp
chr2	19765763	A	G	LOC_Os02g33270.1	retrotransposon protein, putative, unclassified	gene_position:reverse Distance_to_Tss_is:1758 Exon:exon_Position_Number_is:2 Distance_to_GeneEnd: -329	TAT	Tyr	CAT	His
chr2	19772186	C	A	LOC_Os02g33280.1	retrotransposon protein, putative, Ty3-gypsy subclass	gene_position:reverse Distance_to_Tss_is:2038 Exon:exon_Position_Number_is:4 Distance_to_GeneEnd: -2629	GTC	Val	TTC	Phe
chr2	19769565	A	G	LOC_Os02g33280.1	retrotransposon protein, putative, Ty3-gypsy subclass	gene_position:reverse Distance_to_Tss_is:4659 Exon:exon_Position_Number_is:7 Distance_to_GeneEnd: -8	TGG	Trp	CGG	Arg
chr2	19769606	C	T	LOC_Os02g33280.1	retrotransposon protein, putative, Ty3-gypsy subclass	gene_position:reverse Distance_to_Tss_is:4618 Exon:exon_Position_Number_is:7 Distance_to_GeneEnd: -49	AGT	Ser	AAT	Asn
chr2	19770483	C	T	LOC_Os02g33280.1	retrotransposon protein, putative, Ty3-gypsy subclass	gene_position:reverse Distance_to_Tss_is:3741 Exon:exon_Position_Number_is:7 Distance_to_GeneEnd: -926	GCC	Ala	ACC	Thr
chr2	19771001	T	C	LOC_Os02g33280.1	retrotransposon protein, putative, Ty3-gypsy subclass	gene_position:reverse Distance_to_Tss_is:3223 Exon:exon_Position_Number_is:6 Distance_to_GeneEnd: -1444	CAG	Gln	CGG	Arg
chr2	19771142	G	A	LOC_Os02g33280.1	retrotransposon protein, putative, Ty3-gypsy subclass	gene_position:reverse Distance_to_Tss_is:3082 Exon:exon_Position_Number_is:6 Distance_to_GeneEnd: -1585	GCT	Ala	GTT	Val
chr2	19771155	C	T	LOC_Os02g33280.1	retrotransposon protein, putative, Ty3-gypsy subclass	gene_position:reverse Distance_to_Tss_is:3069 Exon:exon_Position_Number_is:6 Distance_to_GeneEnd: -1598	GTT	Val	ATT	Ile
chr2	19771422	C	G	LOC_Os02g33280.1	retrotransposon protein, putative, Ty3-gypsy subclass	gene_position:reverse Distance_to_Tss_is:2802 Exon:exon_Position_Number_is:5 Distance_to_GeneEnd: -1865	GAA	Glu	CAA	Gln
chr2	19771857	G	A	LOC_Os02g33280.1	retrotransposon protein, putative, Ty3-gypsy subclass	gene_position:reverse Distance_to_Tss_is:2367 Exon:exon_Position_Number_is:5 Distance_to_GeneEnd: -2300	CGC	Arg	TGC	Cys
chr2	19772802	C	T	LOC_Os02g33280.1	retrotransposon protein, putative, Ty3-gypsy subclass	gene_position:reverse Distance_to_Tss_is:1422 Exon:exon_Position_Number_is:2 Distance_to_GeneEnd: -3245	AGC	Ser	AAC	Asn
chr2	19784880	A	G	LOC_Os02g33310.1	OsFBD7 - F-box and FBD domain containing protein	gene_position:forward Distance_to_Tss_is:1603 Exon:exon_Position_Number_is:5 Distance_to_GeneEnd: -230	AAA	Lys	GAA	Glu
chr2	19787531	A	G	LOC_Os02g33320.2	RNA recognition motif containing protein, putative, expressed	gene_position:forward Distance_to_Tss_is:2026 Exon:exon_Position_Number_is:3 Distance_to_GeneEnd: -2812	ATT	Ile	GTT	Val
chr2	19802263	G	A	LOC_Os02g33340.1	retrotransposon protein, putative, Ty1-copia subclass	gene_position:forward Distance_to_Tss_is:209 Exon:exon_Position_Number_is:2 Distance_to_GeneEnd: -3815	GGC	Gly	AGC	Ser
chr2	19802296	G	A	LOC_Os02g33340.1	retrotransposon protein, putative, Ty1-copia subclass	gene_position:forward Distance_to_Tss_is:242 Exon:exon_Position_Number_is:2 Distance_to_GeneEnd: -3782	GAT	Asp	AAT	Asn
chr2	19805017	G	A	LOC_Os02g33340.1	retrotransposon protein, putative, Ty1-copia subclass	gene_position:forward Distance_to_Tss_is:2963 Exon:exon_Position_Number_is:3 Distance_to_GeneEnd: -1061	GCT	Ala	ACT	Thr
chr2	19813297	C	T	LOC_Os02g33350.1	conserved hypothetical protein	gene_position:reverse Distance_to_Tss_is:1139 Exon:exon_Position_Number_is:5 Distance_to_GeneEnd: -252	TGG	Trp	TGA	***
chr2	19819816	A	G	LOC_Os02g33360.1	retrotransposon protein, putative, Ty3-gypsy subclass	gene_position:forward Distance_to_Tss_is:4996 Exon:exon_Position_Number_is:6 Distance_to_GeneEnd: -1370	ATC	Ile	GTC	Val
chr2	19818028	C	T	LOC_Os02g33360.1	retrotransposon protein, putative, Ty3-gypsy subclass	gene_position:forward Distance_to_Tss_is:3208 Exon:exon_Position_Number_is:4 Distance_to_GeneEnd: -3158	ACA	Thr	ATA	Ile
chr2	19819236	T	G	LOC_Os02g33360.1	retrotransposon protein, putative, Ty3-gypsy subclass	gene_position:forward Distance_to_Tss_is:4416 Exon:exon_Position_Number_is:5 Distance_to_GeneEnd: -1950	AAT	Asn	AAG	Lys
chr2	19817695	T	C	LOC_Os02g33360.1	retrotransposon protein, putative, Ty3-gypsy subclass	gene_position:forward Distance_to_Tss_is:2875 Exon:exon_Position_Number_is:3 Distance_to_GeneEnd: -3491	ATA	Ile	ACA	Thr
chr2	19819039	A	G	LOC_Os02g33360.1	retrotransposon protein, putative, Ty3-gypsy subclass	gene_position:forward Distance_to_Tss_is:4219 Exon:exon_Position_Number_is:5 Distance_to_GeneEnd: -2147	ACT	Thr	GCT	Ala
chr2	19820847	G	A	LOC_Os02g33360.1	retrotransposon protein, putative, Ty3-gypsy subclass	gene_position:forward Distance_to_Tss_is:6027 Exon:exon_Position_Number_is:7 Distance_to_GeneEnd: -339	ATG	Met	ATA	Ile
chr2	19818697	C	T	LOC_Os02g33360.1	retrotransposon protein, putative, Ty3-gypsy subclass	gene_position:forward Distance_to_Tss_is:3877 Exon:exon_Position_Number_is:5 Distance_to_GeneEnd: -2489	CCA	Pro	TCA	Ser
chr2	19817748	A	G	LOC_Os02g33360.1	retrotransposon protein, putative, Ty3-gypsy subclass	gene_position:forward Distance_to_Tss_is:2928 Exon:exon_Position_Number_is:3 Distance_to_GeneEnd: -3438	ATT	Ile	GTT	Val
chr2	19819247	G	A	LOC_Os02g33360.1	retrotransposon protein, putative, Ty3-gypsy subclass	gene_position:forward Distance_to_Tss_is:4427 Exon:exon_Position_Number_is:5 Distance_to_GeneEnd: -1939	AGA	Arg	AAA	Lys
chr2	19816624	G	A	LOC_Os02g33360.1	retrotransposon protein, putative, Ty3-gypsy subclass	gene_position:forward Distance_to_Tss_is:1804 Exon:exon_Position_Number_is:2 Distance_to_GeneEnd: -4562	GAT	Asp	AAT	Asn
chr2	19820308	G	A	LOC_Os02g33360.1	retrotransposon protein, putative, Ty3-gypsy subclass	gene_position:forward Distance_to_Tss_is:5488 Exon:exon_Position_Number_is:6 Distance_to_GeneEnd: -878	GAA	Glu	AAA	Lys
chr2	19819337	G	T	LOC_Os02g33360.1	retrotransposon protein, putative, Ty3-gypsy subclass	gene_position:forward Distance_to_Tss_is:4517 Exon:exon_Position_Number_is:5 Distance_to_GeneEnd: -1849	AGG	Arg	ATG	Met
chr2	19815213	C	T	LOC_Os02g33360.1	retrotransposon protein, putative, Ty3-gypsy subclass	gene_position:forward Distance_to_Tss_is:393 Exon:exon_Position_Number_is:1 Distance_to_GeneEnd: -5973	CAA	Gln	TAA	***
chr2	19815308	A	T	LOC_Os02g33360.1	retrotransposon protein, putative, Ty3-gypsy subclass	gene_position:forward Distance_to_Tss_is:488 Exon:exon_Position_Number_is:1 Distance_to_GeneEnd: -5878	CAA	Gln	CAT	His
chr2	19815468	A	G	LOC_Os02g33360.1	retrotransposon protein, putative, Ty3-gypsy subclass	gene_position:forward Distance_to_Tss_is:648 Exon:exon_Position_Number_is:1 Distance_to_GeneEnd: -5718	ATT	Ile	GTT	Val
chr2	19816097	T	C	LOC_Os02g33360.1	retrotransposon protein, putative, Ty3-gypsy subclass	gene_position:forward Distance_to_Tss_is:1277 Exon:exon_Position_Number_is:2 Distance_to_GeneEnd: -5089	TTA	Leu	TCA	Ser
chr2	19816208	G	A	LOC_Os02g33360.1	retrotransposon protein, putative, Ty3-gypsy subclass	gene_position:forward Distance_to_Tss_is:1388 Exon:exon_Position_Number_is:2 Distance_to_GeneEnd: -4978	CGA	Arg	CAA	Gln
chr2	19816349	C	T	LOC_Os02g33360.1	retrotransposon protein, putative, Ty3-gypsy subclass	gene_position:forward Distance_to_Tss_is:1529 Exon:exon_Position_Number_is:2 Distance_to_GeneEnd: -4837	GCT	Ala	GTT	Val
chr2	19816744	A	T	LOC_Os02g33360.1	retrotransposon protein, putative, Ty3-gypsy subclass	gene_position:forward Distance_to_Tss_is:1924 Exon:exon_Position_Number_is:2 Distance_to_GeneEnd: -4442	AGG	Arg	TGG	Trp
chr2	19817085	G	A	LOC_Os02g33360.1	retrotransposon protein, putative, Ty3-gypsy subclass	gene_position:forward Distance_to_Tss_is:2265 Exon:exon_Position_Number_is:3 Distance_to_GeneEnd: -4101	GCT	Ala	ACT	Thr
chr2	19817169	C	T	LOC_Os02g33360.1	retrotransposon protein, putative, Ty3-gypsy subclass	gene_position:forward Distance_to_Tss_is:2349 Exon:exon_Position_Number_is:3 Distance_to_GeneEnd: -4017	CAT	His	TAT	Tyr
chr2	19818791	A	G	LOC_Os02g33360.1	retrotransposon protein, putative, Ty3-gypsy subclass	gene_position:forward Distance_to_Tss_is:3971 Exon:exon_Position_Number_is:5 Distance_to_GeneEnd: -2395	GAT	Asp	GGT	Gly
chr2	19820636	A	G	LOC_Os02g33360.1	retrotransposon protein, putative, Ty3-gypsy subclass	gene_position:forward Distance_to_Tss_is:5816 Exon:exon_Position_Number_is:6 Distance_to_GeneEnd: -550	TAT	Tyr	TGT	Cys
chr2	19821038	T	C	LOC_Os02g33360.1	retrotransposon protein, putative, Ty3-gypsy subclass	gene_position:forward Distance_to_Tss_is:6218 Exon:exon_Position_Number_is:7 Distance_to_GeneEnd: -148	TTC	Phe	TCC	Ser
chr2	19823338	G	A	LOC_Os02g33370.1	retrotransposon protein, putative, Ty3-gypsy subclass	gene_position:reverse Distance_to_Tss_is:2593 Exon:exon_Position_Number_is:4 Distance_to_GeneEnd: -888	CCT	Pro	CTT	Leu
chr2	19825730	T	C	LOC_Os02g33370.1	retrotransposon protein, putative, Ty3-gypsy subclass	gene_position:reverse Distance_to_Tss_is:201 Exon:exon_Position_Number_is:2 Distance_to_GeneEnd: -3280	ATC	Ile	GTC	Val
chr2	19823279	T	C	LOC_Os02g33370.1	retrotransposon protein, putative, Ty3-gypsy subclass	gene_position:reverse Distance_to_Tss_is:2652 Exon:exon_Position_Number_is:4 Distance_to_GeneEnd: -829	AAT	Asn	GAT	Asp
chr2	19824844	C	T	LOC_Os02g33370.1	retrotransposon protein, putative, Ty3-gypsy subclass	gene_position:reverse Distance_to_Tss_is:1087 Exon:exon_Position_Number_is:3 Distance_to_GeneEnd: -2394	GAA	Glu	AAA	Lys
chr2	19822958	C	G	LOC_Os02g33370.1	retrotransposon protein, putative, Ty3-gypsy subclass	gene_position:reverse Distance_to_Tss_is:2973 Exon:exon_Position_Number_is:6 Distance_to_GeneEnd: -508	GCT	Ala	CCT	Pro
chr2	19825897	G	A	LOC_Os02g33370.1	retrotransposon protein, putative, Ty3-gypsy subclass	gene_position:reverse Distance_to_Tss_is:34 Exon:exon_Position_Number_is:1 Distance_to_GeneEnd: -3447	TCG	Ser	TTG	Leu
chr2	19822620	T	A	LOC_Os02g33370.1	retrotransposon protein, putative, Ty3-gypsy subclass	gene_position:reverse Distance_to_Tss_is:3311 Exon:exon_Position_Number_is:7 Distance_to_GeneEnd: -170	AGT	Ser	TGT	Cys
chr2	19823074	A	C	LOC_Os02g33370.1	retrotransposon protein, putative, Ty3-gypsy subclass	gene_position:reverse Distance_to_Tss_is:2857 Exon:exon_Position_Number_is:5 Distance_to_GeneEnd: -624	TCA	Ser	GCA	Ala
chr2	19824939	T	C	LOC_Os02g33370.1	retrotransposon protein, putative, Ty3-gypsy subclass	gene_position:reverse Distance_to_Tss_is:992 Exon:exon_Position_Number_is:3 Distance_to_GeneEnd: -2489	CAG	Gln	CGG	Arg
chr2	19857919	G	A	LOC_Os02g33420.1	ATPase, AAA family protein, expressed	gene_position:forward Distance_to_Tss_is:3713 Exon:exon_Position_Number_is:5 Distance_to_GeneEnd: -838	GTC	Val	ATC	Ile
chr2	20098566	A	G	LOC_Os02g33700.1	hypothetical protein	gene_position:forward Distance_to_Tss_is:1666 Exon:exon_Position_Number_is:2 Distance_to_GeneEnd: -28	AAG	Lys	AGG	Arg
chr2	20705163	G	A	LOC_Os02g34550.1	transposon protein, putative, unclassified, expressed	gene_position:forward Distance_to_Tss_is:2578 Exon:exon_Position_Number_is:4 Distance_to_GeneEnd: -4188	ATG	Met	ATA	Ile
chr2	20706625	G	A	LOC_Os02g34550.1	transposon protein, putative, unclassified, expressed	gene_position:forward Distance_to_Tss_is:4040 Exon:exon_Position_Number_is:7 Distance_to_GeneEnd: -2726	GGA	Gly	AGA	Arg
chr2	20702944	G	A	LOC_Os02g34550.1	transposon protein, putative, unclassified, expressed	gene_position:forward Distance_to_Tss_is:359 Exon:exon_Position_Number_is:2 Distance_to_GeneEnd: -6407	GGG	Gly	AGG	Arg
chr2	20723029	G	A	LOC_Os02g34570.1	exosome complex exonuclease, putative, expressed	gene_position:reverse Distance_to_Tss_is:2751 Exon:exon_Position_Number_is:8 Distance_to_GeneEnd: -625	ACG	Thr	ATG	Met
chr2	20723072	G	C	LOC_Os02g34570.1	exosome complex exonuclease, putative, expressed	gene_position:reverse Distance_to_Tss_is:2708 Exon:exon_Position_Number_is:8 Distance_to_GeneEnd: -668	CCG	Pro	GCG	Ala
chr2	20734514	C	T	LOC_Os02g34590.1	transposon protein, putative, unclassified, expressed	gene_position:reverse Distance_to_Tss_is:649 Exon:exon_Position_Number_is:2 Distance_to_GeneEnd: -2470	GGG	Gly	AGG	Arg
chr2	20741078	C	G	LOC_Os02g34600.1	CAMK_CAMK_like.13 - CAMK includes calcium/calmodulin depedent protein kinases, expressed	gene_position:reverse Distance_to_Tss_is:4433 Exon:exon_Position_Number_is:9 Distance_to_GeneEnd: -684	CGT	Arg	CCT	Pro
chr2	20787187	A	G	LOC_Os02g34660.1	retrotransposon protein, putative, unclassified	gene_position:forward Distance_to_Tss_is:1489 Exon:exon_Position_Number_is:1 Distance_to_GeneEnd: -1481	CAG	Gln	CGG	Arg
chr2	20787998	A	G	LOC_Os02g34660.1	retrotransposon protein, putative, unclassified	gene_position:forward Distance_to_Tss_is:2300 Exon:exon_Position_Number_is:3 Distance_to_GeneEnd: -670	GAA	Glu	GGA	Gly
chr2	20797653	T	C	LOC_Os02g34680.1	ZOS2-09 - C2H2 zinc finger protein, expressed	gene_position:forward Distance_to_Tss_is:2568 Exon:exon_Position_Number_is:5 Distance_to_GeneEnd: -953	GTG	Val	GCG	Ala
chr2	20811328	G	A	LOC_Os02g34700.1	conserved hypothetical protein	gene_position:forward Distance_to_Tss_is:1095 Exon:exon_Position_Number_is:1 Distance_to_GeneEnd: -665	GTA	Val	ATA	Ile
chr2	20840064	G	T	LOC_Os02g34750.1	leucine-rich repeat receptor-like protein kinase 1, putative, expressed//receptor-like protein kinase 2 precursor, putative	gene_position:reverse Distance_to_Tss_is:282 Exon:exon_Position_Number_is:1 Distance_to_GeneEnd: -6245	CTG	Leu	ATG	Met
chr2	20844388	T	C	LOC_Os02g34770.1	leucine-rich repeat receptor-like protein kinase 1, putative, expressed//receptor-like protein kinase 2 precursor, putative	gene_position:reverse Distance_to_Tss_is:894 Exon:exon_Position_Number_is:2 Distance_to_GeneEnd: -593	AGT	Ser	GGT	Gly
chr2	20844459	T	C	LOC_Os02g34770.1	leucine-rich repeat receptor-like protein kinase 1, putative, expressed//receptor-like protein kinase 2 precursor, putative	gene_position:reverse Distance_to_Tss_is:823 Exon:exon_Position_Number_is:2 Distance_to_GeneEnd: -664	GAG	Glu	GGG	Gly
chr2	20960148	A	G	LOC_Os02g34950.1	ATP binding protein, putative, expressed	gene_position:reverse Distance_to_Tss_is:670 Exon:exon_Position_Number_is:2 Distance_to_GeneEnd: -3078	GTG	Val	GCG	Ala
chr2	21410811	A	G	LOC_Os02g35600.1	PHD finger protein, putative, expressed	gene_position:forward Distance_to_Tss_is:2795 Exon:exon_Position_Number_is:5 Distance_to_GeneEnd: -542	ACA	Thr	GCA	Ala
chr2	21439776	G	A	LOC_Os02g35670.1	retrotransposon protein, putative, Ty1-copia subclass	gene_position:reverse Distance_to_Tss_is:67 Exon:exon_Position_Number_is:1 Distance_to_GeneEnd: -609	GCT	Ala	GTT	Val
chr2	21667039	A	G	LOC_Os02g36050.1	retrotransposon protein, putative, unclassified	gene_position:reverse Distance_to_Tss_is:693 Exon:exon_Position_Number_is:1 Distance_to_GeneEnd: -3127	TCC	Ser	CCC	Pro
chr2	21673753	C	T	LOC_Os02g36060.1	retrotransposon protein, putative, unclassified	gene_position:reverse Distance_to_Tss_is:660 Exon:exon_Position_Number_is:1 Distance_to_GeneEnd: -3279	GCT	Ala	ACT	Thr
chr2	21710233	C	G	LOC_Os02g36090.1	conserved hypothetical protein	gene_position:reverse Distance_to_Tss_is:610 Exon:exon_Position_Number_is:2 Distance_to_GeneEnd: -1875	GGA	Gly	CGA	Arg
chr2	21767100	C	G	LOC_Os02g36140.2	terpene synthase, putative, expressed//terpene synthase family, metal binding domain containing protein	gene_position:forward Distance_to_Tss_is:7960 Exon:exon_Position_Number_is:14 Distance_to_GeneEnd: -449	AAC	Asn	AAG	Lys
chr2	21805112	T	A	LOC_Os02g36190.1	cytochrome P450, putative, expressed	gene_position:reverse Distance_to_Tss_is:2479 Exon:exon_Position_Number_is:2 Distance_to_GeneEnd: -647	ATG	Met	TTG	Leu
chr2	21805082	C	A	LOC_Os02g36190.1	cytochrome P450, putative, expressed	gene_position:reverse Distance_to_Tss_is:2509 Exon:exon_Position_Number_is:2 Distance_to_GeneEnd: -617	GTG	Val	TTG	Leu
chr2	21848210	C	T	LOC_Os02g36220.2	terpene synthase, putative, expressed	gene_position:reverse Distance_to_Tss_is:9513 Exon:exon_Position_Number_is:13 Distance_to_GeneEnd: -586	CGC	Arg	CAC	His
chr2	21847940	G	A	LOC_Os02g36220.2	terpene synthase, putative, expressed	gene_position:reverse Distance_to_Tss_is:9783 Exon:exon_Position_Number_is:13 Distance_to_GeneEnd: -316	ACG	Thr	ATG	Met
chr2	21850204	C	A	LOC_Os02g36220.2	terpene synthase, putative, expressed	gene_position:reverse Distance_to_Tss_is:7519 Exon:exon_Position_Number_is:6 Distance_to_GeneEnd: -2580	GGC	Gly	TGC	Cys
chr2	21848321	G	A	LOC_Os02g36220.2	terpene synthase, putative, expressed	gene_position:reverse Distance_to_Tss_is:9402 Exon:exon_Position_Number_is:13 Distance_to_GeneEnd: -697	GCG	Ala	GTG	Val
chr2	21848644	C	T	LOC_Os02g36220.2	terpene synthase, putative, expressed	gene_position:reverse Distance_to_Tss_is:9079 Exon:exon_Position_Number_is:12 Distance_to_GeneEnd: -1020	CGC	Arg	CAC	His
chr2	21850427	C	T	LOC_Os02g36220.2	terpene synthase, putative, expressed	gene_position:reverse Distance_to_Tss_is:7296 Exon:exon_Position_Number_is:5 Distance_to_GeneEnd: -2803	GCT	Ala	ACT	Thr
chr2	21891721	T	G	LOC_Os02g36264.1	terpene synthase, putative, expressed	gene_position:reverse Distance_to_Tss_is:1640 Exon:exon_Position_Number_is:2 Distance_to_GeneEnd: -11280	ATT	Ile	CTT	Leu
chr2	22014822	G	C	LOC_Os02g36460.1	hypothetical protein	gene_position:forward Distance_to_Tss_is:65 Exon:exon_Position_Number_is:1 Distance_to_GeneEnd: -287	AGG	Arg	AGC	Ser
chr2	22022371	A	G	LOC_Os02g36470.1	retrotransposon protein, putative, unclassified	gene_position:forward Distance_to_Tss_is:2161 Exon:exon_Position_Number_is:1 Distance_to_GeneEnd: -3457	CAG	Gln	CGG	Arg
chr2	22059910	C	T	LOC_Os02g36540.1	hypothetical protein	gene_position:forward Distance_to_Tss_is:73 Exon:exon_Position_Number_is:1 Distance_to_GeneEnd: -1909	GCC	Ala	GTC	Val
chr2	22061730	G	A	LOC_Os02g36540.1	hypothetical protein	gene_position:forward Distance_to_Tss_is:1893 Exon:exon_Position_Number_is:3 Distance_to_GeneEnd: -89	GTG	Val	ATG	Met
chr2	22096819	A	C	LOC_Os02g36600.1	aldose 1-epimerase, putative, expressed	gene_position:forward Distance_to_Tss_is:200 Exon:exon_Position_Number_is:1 Distance_to_GeneEnd: -2436	ATC	Ile	CTC	Leu
chr2	22121264	C	A	LOC_Os02g36640.1	retrotransposon protein, putative, Ty3-gypsy subclass	gene_position:forward Distance_to_Tss_is:5576 Exon:exon_Position_Number_is:10 Distance_to_GeneEnd: -370	GCA	Ala	GAA	Glu
chr2	22115994	C	T	LOC_Os02g36640.1	retrotransposon protein, putative, Ty3-gypsy subclass	gene_position:forward Distance_to_Tss_is:306 Exon:exon_Position_Number_is:2 Distance_to_GeneEnd: -5640	CCG	Pro	TCG	Ser
chr2	22117612	T	A	LOC_Os02g36640.1	retrotransposon protein, putative, Ty3-gypsy subclass	gene_position:forward Distance_to_Tss_is:1924 Exon:exon_Position_Number_is:5 Distance_to_GeneEnd: -4022	TTC	Phe	TAC	Tyr
chr2	22118019	A	G	LOC_Os02g36640.1	retrotransposon protein, putative, Ty3-gypsy subclass	gene_position:forward Distance_to_Tss_is:2331 Exon:exon_Position_Number_is:5 Distance_to_GeneEnd: -3615	ATT	Ile	GTT	Val
chr2	22431326	G	C	LOC_Os02g37120.2	expressed protein	gene_position:reverse Distance_to_Tss_is:3690 Exon:exon_Position_Number_is:5 Distance_to_GeneEnd: -1124	CAA	Gln	GAA	Glu
chr2	22905918	A	G	LOC_Os02g37910.1	expressed protein	gene_position:reverse Distance_to_Tss_is:4021 Exon:exon_Position_Number_is:8 Distance_to_GeneEnd: -828	TGG	Trp	CGG	Arg
chr2	23142271	C	T	LOC_Os02g38280.1	retrotransposon protein, putative, Ty3-gypsy subclass	gene_position:reverse Distance_to_Tss_is:2114 Exon:exon_Position_Number_is:5 Distance_to_GeneEnd: -827	GGA	Gly	AGA	Arg
chr2	23168807	G	T	LOC_Os02g38320.1	BTBZ3 - Bric-a-Brac, Tramtrack, Broad Complex BTB domain with TAZ zinc finger and Calmodulin-binding domains, expressed	gene_position:forward Distance_to_Tss_is:2068 Exon:exon_Position_Number_is:4 Distance_to_GeneEnd: -17	GCA	Ala	TCA	Ser
chr2	23668028	G	A	LOC_Os02g39190.1	hypothetical protein	gene_position:reverse Distance_to_Tss_is:2643 Exon:exon_Position_Number_is:7 Distance_to_GeneEnd: -53	CAG	Gln	TAG	***
chr2	23700960	C	T	LOC_Os02g39240.1	cyclin, putative	gene_position:forward Distance_to_Tss_is:1171 Exon:exon_Position_Number_is:1 Distance_to_GeneEnd: -31	CCC	Pro	CTC	Leu
chr2	23722097	C	T	LOC_Os02g39290.1	TRAF-type zinc finger family protein, expressed	gene_position:reverse Distance_to_Tss_is:1162 Exon:exon_Position_Number_is:2 Distance_to_GeneEnd: -1730	GGG	Gly	AGG	Arg
chr2	24262684	G	A	LOC_Os02g40080.1	tic20, putative, expressed	gene_position:forward Distance_to_Tss_is:402 Exon:exon_Position_Number_is:2 Distance_to_GeneEnd: -1468	AGC	Ser	AAC	Asn
chr2	24266971	T	C	LOC_Os02g40090.1	transporter-related, putative, expressed	gene_position:reverse Distance_to_Tss_is:835 Exon:exon_Position_Number_is:2 Distance_to_GeneEnd: -2606	AAC	Asn	AGC	Ser
chr2	24266466	C	A	LOC_Os02g40090.5	transporter-related, putative, expressed	gene_position:reverse Distance_to_Tss_is:1226 Exon:exon_Position_Number_is:1 Distance_to_GeneEnd: -2101	AGG	Arg	AGT	Ser
chr2	24274689	A	G	LOC_Os02g40100.1	plant protein of unknown function DUF869 domain containing protein, expressed	gene_position:forward Distance_to_Tss_is:4250 Exon:exon_Position_Number_is:4 Distance_to_GeneEnd: -483	GAA	Glu	GGA	Gly
chr2	24273358	A	T	LOC_Os02g40100.1	plant protein of unknown function DUF869 domain containing protein, expressed	gene_position:forward Distance_to_Tss_is:2919 Exon:exon_Position_Number_is:2 Distance_to_GeneEnd: -1814	GAC	Asp	GTC	Val
chr2	24273822	G	A	LOC_Os02g40100.1	plant protein of unknown function DUF869 domain containing protein, expressed	gene_position:forward Distance_to_Tss_is:3383 Exon:exon_Position_Number_is:2 Distance_to_GeneEnd: -1350	GCA	Ala	ACA	Thr
chr2	24376622	G	C	LOC_Os02g40270.1	expressed protein	gene_position:reverse Distance_to_Tss_is:182 Exon:exon_Position_Number_is:1 Distance_to_GeneEnd: -1600	TGC	Cys	TGG	Trp
chr2	24376656	T	C	LOC_Os02g40270.1	expressed protein	gene_position:reverse Distance_to_Tss_is:148 Exon:exon_Position_Number_is:1 Distance_to_GeneEnd: -1634	CAC	His	CGC	Arg
chr2	24389931	T	C	LOC_Os02g40280.1	piwi domain containing protein, putative, expressed//PINHEAD, putative	gene_position:reverse Distance_to_Tss_is:584 Exon:exon_Position_Number_is:4 Distance_to_GeneEnd: -5199	CAA	Gln	CGA	Arg
chr2	24384910	C	A	LOC_Os02g40280.1	piwi domain containing protein, putative, expressed//PINHEAD, putative	gene_position:reverse Distance_to_Tss_is:5605 Exon:exon_Position_Number_is:12 Distance_to_GeneEnd: -178	AAG	Lys	AAT	Asn
chr2	24385020	G	C	LOC_Os02g40280.1	piwi domain containing protein, putative, expressed//PINHEAD, putative	gene_position:reverse Distance_to_Tss_is:5495 Exon:exon_Position_Number_is:12 Distance_to_GeneEnd: -288	CTA	Leu	GTA	Val
chr2	24398629	T	G	LOC_Os02g40320.1	piwi domain containing protein, putative, expressed//PINHEAD, putative	gene_position:reverse Distance_to_Tss_is:4006 Exon:exon_Position_Number_is:8 Distance_to_GeneEnd: -969	AAA	Lys	CAA	Gln
chr2	24400755	A	G	LOC_Os02g40320.1	piwi domain containing protein, putative, expressed//PINHEAD, putative	gene_position:reverse Distance_to_Tss_is:1880 Exon:exon_Position_Number_is:4 Distance_to_GeneEnd: -3095	GTG	Val	GCG	Ala
chr2	24401027	A	T	LOC_Os02g40320.1	piwi domain containing protein, putative, expressed//PINHEAD, putative	gene_position:reverse Distance_to_Tss_is:1608 Exon:exon_Position_Number_is:3 Distance_to_GeneEnd: -3367	GTG	Val	GAG	Glu
chr2	24401067	T	C	LOC_Os02g40320.1	piwi domain containing protein, putative, expressed//PINHEAD, putative	gene_position:reverse Distance_to_Tss_is:1568 Exon:exon_Position_Number_is:3 Distance_to_GeneEnd: -3407	ACT	Thr	GCT	Ala
chr2	24426761	A	C	LOC_Os02g40340.1	expressed protein	gene_position:reverse Distance_to_Tss_is:2567 Exon:exon_Position_Number_is:3 Distance_to_GeneEnd: -579	GTA	Val	GGA	Gly
chr2	24426858	T	G	LOC_Os02g40340.1	expressed protein	gene_position:reverse Distance_to_Tss_is:2470 Exon:exon_Position_Number_is:3 Distance_to_GeneEnd: -676	AAT	Asn	CAT	His
chr2	24427263	C	T	LOC_Os02g40340.1	expressed protein	gene_position:reverse Distance_to_Tss_is:2065 Exon:exon_Position_Number_is:3 Distance_to_GeneEnd: -1081	GTT	Val	ATT	Ile
chr2	24460825	G	A	LOC_Os02g40400.1	expressed protein	gene_position:reverse Distance_to_Tss_is:1021 Exon:exon_Position_Number_is:1 Distance_to_GeneEnd: -4446	GCT	Ala	GTT	Val
chr2	24456488	C	G	LOC_Os02g40400.1	expressed protein	gene_position:reverse Distance_to_Tss_is:5358 Exon:exon_Position_Number_is:6 Distance_to_GeneEnd: -109	AGG	Arg	ACG	Thr
chr2	24460700	C	A	LOC_Os02g40400.1	expressed protein	gene_position:reverse Distance_to_Tss_is:1146 Exon:exon_Position_Number_is:1 Distance_to_GeneEnd: -4321	GCA	Ala	TCA	Ser
chr2	24461290	T	C	LOC_Os02g40400.1	expressed protein	gene_position:reverse Distance_to_Tss_is:556 Exon:exon_Position_Number_is:1 Distance_to_GeneEnd: -4911	AAC	Asn	AGC	Ser
chr2	24461825	C	T	LOC_Os02g40400.1	expressed protein	gene_position:reverse Distance_to_Tss_is:21 Exon:exon_Position_Number_is:1 Distance_to_GeneEnd: -5446	GGA	Gly	AGA	Arg
chr2	24467567	A	G	LOC_Os02g40410.3	expressed protein	gene_position:reverse Distance_to_Tss_is:3941 Exon:exon_Position_Number_is:4 Distance_to_GeneEnd: -1893	CTG	Leu	CCG	Pro
chr2	24467585	T	C	LOC_Os02g40410.3	expressed protein	gene_position:reverse Distance_to_Tss_is:3923 Exon:exon_Position_Number_is:4 Distance_to_GeneEnd: -1911	AAA	Lys	AGA	Arg
chr2	24468089	C	T	LOC_Os02g40410.3	expressed protein	gene_position:reverse Distance_to_Tss_is:3419 Exon:exon_Position_Number_is:4 Distance_to_GeneEnd: -2415	GGT	Gly	GAT	Asp
chr2	24468356	G	A	LOC_Os02g40410.3	expressed protein	gene_position:reverse Distance_to_Tss_is:3152 Exon:exon_Position_Number_is:4 Distance_to_GeneEnd: -2682	TCG	Ser	TTG	Leu
chr2	24477459	T	C	LOC_Os02g40420.1	expressed protein	gene_position:reverse Distance_to_Tss_is:4106 Exon:exon_Position_Number_is:6 Distance_to_GeneEnd: -338	GAT	Asp	GGT	Gly
chr2	24478290	T	G	LOC_Os02g40420.1	expressed protein	gene_position:reverse Distance_to_Tss_is:3275 Exon:exon_Position_Number_is:6 Distance_to_GeneEnd: -1169	CAA	Gln	CCA	Pro
chr2	24478473	A	G	LOC_Os02g40420.1	expressed protein	gene_position:reverse Distance_to_Tss_is:3092 Exon:exon_Position_Number_is:6 Distance_to_GeneEnd: -1352	GTG	Val	GCG	Ala
chr2	24478590	C	T	LOC_Os02g40420.1	expressed protein	gene_position:reverse Distance_to_Tss_is:2975 Exon:exon_Position_Number_is:6 Distance_to_GeneEnd: -1469	CGT	Arg	CAT	His
chr2	24486629	A	G	LOC_Os02g40430.1	HEAT repeat family protein, putative, expressed	gene_position:reverse Distance_to_Tss_is:9339 Exon:exon_Position_Number_is:15 Distance_to_GeneEnd: -3383	ATA	Ile	ACA	Thr
chr2	24486561	T	C	LOC_Os02g40430.1	HEAT repeat family protein, putative, expressed	gene_position:reverse Distance_to_Tss_is:9407 Exon:exon_Position_Number_is:15 Distance_to_GeneEnd: -3315	AAA	Lys	GAA	Glu
chr2	24488447	T	C	LOC_Os02g40430.1	HEAT repeat family protein, putative, expressed	gene_position:reverse Distance_to_Tss_is:7521 Exon:exon_Position_Number_is:14 Distance_to_GeneEnd: -5201	CAT	His	CGT	Arg
chr2	24489801	T	G	LOC_Os02g40430.1	HEAT repeat family protein, putative, expressed	gene_position:reverse Distance_to_Tss_is:6167 Exon:exon_Position_Number_is:12 Distance_to_GeneEnd: -6555	ATC	Ile	CTC	Leu
chr2	24490533	G	A	LOC_Os02g40430.1	HEAT repeat family protein, putative, expressed	gene_position:reverse Distance_to_Tss_is:5435 Exon:exon_Position_Number_is:9 Distance_to_GeneEnd: -7287	CCT	Pro	CTT	Leu
chr2	24514974	G	C	LOC_Os02g40450.1	DEAD/DEAH box helicase domain containing protein, expressed	gene_position:forward Distance_to_Tss_is:2616 Exon:exon_Position_Number_is:10 Distance_to_GeneEnd: -6390	GGC	Gly	GCC	Ala
chr2	24514777	G	A	LOC_Os02g40450.1	DEAD/DEAH box helicase domain containing protein, expressed	gene_position:forward Distance_to_Tss_is:2419 Exon:exon_Position_Number_is:9 Distance_to_GeneEnd: -6587	GAT	Asp	AAT	Asn
chr2	24515034	T	G	LOC_Os02g40450.1	DEAD/DEAH box helicase domain containing protein, expressed	gene_position:forward Distance_to_Tss_is:2676 Exon:exon_Position_Number_is:10 Distance_to_GeneEnd: -6330	CTA	Leu	CGA	Arg
chr2	24516795	A	G	LOC_Os02g40450.1	DEAD/DEAH box helicase domain containing protein, expressed	gene_position:forward Distance_to_Tss_is:4437 Exon:exon_Position_Number_is:15 Distance_to_GeneEnd: -4569	AAG	Lys	AGG	Arg
chr2	24520133	A	C	LOC_Os02g40450.1	DEAD/DEAH box helicase domain containing protein, expressed	gene_position:forward Distance_to_Tss_is:7775 Exon:exon_Position_Number_is:24 Distance_to_GeneEnd: -1231	GAT	Asp	GCT	Ala
chr2	24520880	A	C	LOC_Os02g40450.1	DEAD/DEAH box helicase domain containing protein, expressed	gene_position:forward Distance_to_Tss_is:8522 Exon:exon_Position_Number_is:26 Distance_to_GeneEnd: -484	AAC	Asn	ACC	Thr
chr2	24521301	T	G	LOC_Os02g40450.1	DEAD/DEAH box helicase domain containing protein, expressed	gene_position:forward Distance_to_Tss_is:8943 Exon:exon_Position_Number_is:26 Distance_to_GeneEnd: -63	AGT	Ser	AGG	Arg
chr2	24526539	G	A	LOC_Os02g40460.1	S1 RNA binding domain containing protein, expressed	gene_position:reverse Distance_to_Tss_is:2421 Exon:exon_Position_Number_is:5 Distance_to_GeneEnd: -1117	GCT	Ala	GTT	Val
chr2	24565574	G	A	LOC_Os02g40510.1	response regulator receiver domain containing protein, expressed	gene_position:forward Distance_to_Tss_is:2149 Exon:exon_Position_Number_is:6 Distance_to_GeneEnd: -1117	AGT	Ser	AAT	Asn
chr2	24576441	C	A	LOC_Os02g40530.1	MYB family transcription factor, putative, expressed	gene_position:reverse Distance_to_Tss_is:217 Exon:exon_Position_Number_is:1 Distance_to_GeneEnd: -1928	AGG	Arg	ATG	Met
chr2	24586553	G	A	LOC_Os02g40540.1	hypothetical protein	gene_position:reverse Distance_to_Tss_is:1055 Exon:exon_Position_Number_is:3 Distance_to_GeneEnd: -86	CGC	Arg	TGC	Cys
chr2	24586621	T	C	LOC_Os02g40540.1	hypothetical protein	gene_position:reverse Distance_to_Tss_is:987 Exon:exon_Position_Number_is:3 Distance_to_GeneEnd: -154	GAT	Asp	GGT	Gly
chr2	24590389	A	G	LOC_Os02g40550.1	Lung seven transmembrane receptor domain containing protein, putative, expressed	gene_position:forward Distance_to_Tss_is:1083 Exon:exon_Position_Number_is:2 Distance_to_GeneEnd: -710	ATG	Met	GTG	Val
chr2	24638146	T	A	LOC_Os02g40650.1	hypothetical protein	gene_position:forward Distance_to_Tss_is:622 Exon:exon_Position_Number_is:1 Distance_to_GeneEnd: -43	CTG	Leu	CAG	Gln
chr2	24642041	C	T	LOC_Os02g40664.1	zinc finger family protein, putative, expressed	gene_position:reverse Distance_to_Tss_is:3294 Exon:exon_Position_Number_is:2 Distance_to_GeneEnd: -2412	GGA	Gly	AGA	Arg
chr2	24640246	A	G	LOC_Os02g40664.1	zinc finger family protein, putative, expressed	gene_position:reverse Distance_to_Tss_is:5089 Exon:exon_Position_Number_is:2 Distance_to_GeneEnd: -617	CTG	Leu	CCG	Pro
chr2	24640602	A	T	LOC_Os02g40664.1	zinc finger family protein, putative, expressed	gene_position:reverse Distance_to_Tss_is:4733 Exon:exon_Position_Number_is:2 Distance_to_GeneEnd: -973	GAT	Asp	GAA	Glu
chr2	24641695	G	A	LOC_Os02g40664.1	zinc finger family protein, putative, expressed	gene_position:reverse Distance_to_Tss_is:3640 Exon:exon_Position_Number_is:2 Distance_to_GeneEnd: -2066	GCT	Ala	GTT	Val
chr2	24641804	G	A	LOC_Os02g40664.1	zinc finger family protein, putative, expressed	gene_position:reverse Distance_to_Tss_is:3531 Exon:exon_Position_Number_is:2 Distance_to_GeneEnd: -2175	CAT	His	TAT	Tyr
chr2	24663129	C	T	LOC_Os02g40680.1	mis12 protein, expressed	gene_position:forward Distance_to_Tss_is:1747 Exon:exon_Position_Number_is:3 Distance_to_GeneEnd: -1794	ACA	Thr	ATA	Ile
chr2	24681709	C	T	LOC_Os02g40720.1	hypothetical protein	gene_position:reverse Distance_to_Tss_is:2 Exon:exon_Position_Number_is:1 Distance_to_GeneEnd: -793	ATG	Met	ATA	Ile
chr2	24688931	A	C	LOC_Os02g40739.1	hypothetical protein	gene_position:forward Distance_to_Tss_is:159 Exon:exon_Position_Number_is:2 Distance_to_GeneEnd: -40	TAT	Tyr	TCT	Ser
chr2	24691050	C	G	LOC_Os02g40750.1	pentatricopeptide domain containing protein, putative	gene_position:reverse Distance_to_Tss_is:1529 Exon:exon_Position_Number_is:1 Distance_to_GeneEnd: -63	GAG	Glu	GAC	Asp
chr2	24691090	C	T	LOC_Os02g40750.1	pentatricopeptide domain containing protein, putative	gene_position:reverse Distance_to_Tss_is:1489 Exon:exon_Position_Number_is:1 Distance_to_GeneEnd: -103	CGC	Arg	CAC	His
chr2	24708564	A	G	LOC_Os02g40770.2	SET domain containing protein, expressed	gene_position:forward Distance_to_Tss_is:6448 Exon:exon_Position_Number_is:5 Distance_to_GeneEnd: -2868	ACT	Thr	GCT	Ala
chr2	24705026	C	T	LOC_Os02g40770.2	SET domain containing protein, expressed	gene_position:forward Distance_to_Tss_is:2910 Exon:exon_Position_Number_is:2 Distance_to_GeneEnd: -6406	ACG	Thr	ATG	Met
chr2	24708094	G	A	LOC_Os02g40770.2	SET domain containing protein, expressed	gene_position:forward Distance_to_Tss_is:5978 Exon:exon_Position_Number_is:5 Distance_to_GeneEnd: -3338	CGC	Arg	CAC	His
chr2	24708510	G	T	LOC_Os02g40770.2	SET domain containing protein, expressed	gene_position:forward Distance_to_Tss_is:6394 Exon:exon_Position_Number_is:5 Distance_to_GeneEnd: -2922	GCT	Ala	TCT	Ser
chr2	24713610	T	C	LOC_Os02g40784.1	WAX2, putative, expressed	gene_position:reverse Distance_to_Tss_is:4641 Exon:exon_Position_Number_is:7 Distance_to_GeneEnd: -1432	ATC	Ile	GTC	Val
chr2	24714187	A	T	LOC_Os02g40784.1	WAX2, putative, expressed	gene_position:reverse Distance_to_Tss_is:4064 Exon:exon_Position_Number_is:5 Distance_to_GeneEnd: -2009	TTA	Leu	ATA	Ile
chr2	24722927	T	C	LOC_Os02g40810.1	Zinc finger, ZZ type domain containing protein, expressed	gene_position:reverse Distance_to_Tss_is:4375 Exon:exon_Position_Number_is:8 Distance_to_GeneEnd: -551	AAA	Lys	GAA	Glu
chr2	24723685	A	G	LOC_Os02g40810.1	Zinc finger, ZZ type domain containing protein, expressed	gene_position:reverse Distance_to_Tss_is:3617 Exon:exon_Position_Number_is:7 Distance_to_GeneEnd: -1309	ATA	Ile	ACA	Thr
chr2	24777972	G	C	LOC_Os02g40900.1	RNA recognition motif containing protein, putative, expressed	gene_position:reverse Distance_to_Tss_is:2724 Exon:exon_Position_Number_is:4 Distance_to_GeneEnd: -646	GCC	Ala	GGC	Gly
chr2	24850422	C	T	LOC_Os02g41470.1	tRNA synthetases class II domain containing protein, expressed	gene_position:reverse Distance_to_Tss_is:3821 Exon:exon_Position_Number_is:6 Distance_to_GeneEnd: -8117	GTT	Val	ATT	Ile
chr2	24850481	G	A	LOC_Os02g41470.1	tRNA synthetases class II domain containing protein, expressed	gene_position:reverse Distance_to_Tss_is:3762 Exon:exon_Position_Number_is:6 Distance_to_GeneEnd: -8176	GCT	Ala	GTT	Val
chr2	24851539	C	T	LOC_Os02g41470.1	tRNA synthetases class II domain containing protein, expressed	gene_position:reverse Distance_to_Tss_is:2704 Exon:exon_Position_Number_is:4 Distance_to_GeneEnd: -9234	GTG	Val	ATG	Met
chr2	25089250	G	A	LOC_Os02g41740.1	retrotransposon protein, putative, Ty3-gypsy subclass	gene_position:forward Distance_to_Tss_is:2585 Exon:exon_Position_Number_is:2 Distance_to_GeneEnd: -1925	GCT	Ala	ACT	Thr
chr2	26231958	T	C	LOC_Os02g43460.1	required to maintain repression 1, putative	gene_position:forward Distance_to_Tss_is:4919 Exon:exon_Position_Number_is:3 Distance_to_GeneEnd: -463	ATA	Ile	ACA	Thr
chr2	26502095	A	T	LOC_Os02g43912.1	ceramide kinase-related, putative, expressed	gene_position:reverse Distance_to_Tss_is:2030 Exon:exon_Position_Number_is:7 Distance_to_GeneEnd: -142	CTT	Leu	CAT	His
chr2	26663510	G	C	LOC_Os02g44120.1	ZOS2-13 - C2H2 zinc finger protein, expressed	gene_position:forward Distance_to_Tss_is:583 Exon:exon_Position_Number_is:1 Distance_to_GeneEnd: -1765	GAG	Glu	GAC	Asp
chr2	26680925	T	C	LOC_Os02g44124.1	retrotransposon protein, putative, unclassified	gene_position:forward Distance_to_Tss_is:3745 Exon:exon_Position_Number_is:4 Distance_to_GeneEnd: -871	ATG	Met	ACG	Thr
chr2	30163670	G	A	LOC_Os02g49380.1	retrotransposon protein, putative, unclassified	gene_position:forward Distance_to_Tss_is:73 Exon:exon_Position_Number_is:1 Distance_to_GeneEnd: -2729	CGT	Arg	CAT	His
chr2	30163754	A	G	LOC_Os02g49380.1	retrotransposon protein, putative, unclassified	gene_position:forward Distance_to_Tss_is:157 Exon:exon_Position_Number_is:1 Distance_to_GeneEnd: -2645	TAC	Tyr	TGC	Cys
chr2	30175334	C	T	LOC_Os02g49390.1	retrotransposon protein, putative, Ty3-gypsy subclass	gene_position:reverse Distance_to_Tss_is:1300 Exon:exon_Position_Number_is:2 Distance_to_GeneEnd: -4926	CGT	Arg	CAT	His
chr2	30176270	A	T	LOC_Os02g49390.1	retrotransposon protein, putative, Ty3-gypsy subclass	gene_position:reverse Distance_to_Tss_is:364 Exon:exon_Position_Number_is:1 Distance_to_GeneEnd: -5862	CTA	Leu	CAA	Gln
chr2	30262240	G	A	LOC_Os02g49520.1	armadillo/beta-catenin repeat family protein, putative, expressed	gene_position:forward Distance_to_Tss_is:1399 Exon:exon_Position_Number_is:2 Distance_to_GeneEnd: -3804	GAG	Glu	AAG	Lys
chr2	30690630	G	A	LOC_Os02g50270.1	ankyrin repeat-containing protein, putative, expressed	gene_position:forward Distance_to_Tss_is:1175 Exon:exon_Position_Number_is:2 Distance_to_GeneEnd: -1902	GAT	Asp	AAT	Asn
chr2	31476849	G	T	LOC_Os02g51400.1	AAA family ATPase, putative, expressed	gene_position:forward Distance_to_Tss_is:9749 Exon:exon_Position_Number_is:24 Distance_to_GeneEnd: -316	GGC	Gly	TGC	Cys
chr2	32443085	T	G	LOC_Os02g53020.1	transposon protein, putative, CACTA, En/Spm sub-class, expressed	gene_position:forward Distance_to_Tss_is:1061 Exon:exon_Position_Number_is:2 Distance_to_GeneEnd: -2327	TGG	Trp	GGG	Gly
chr2	32442980	C	T	LOC_Os02g53020.1	transposon protein, putative, CACTA, En/Spm sub-class, expressed	gene_position:forward Distance_to_Tss_is:956 Exon:exon_Position_Number_is:2 Distance_to_GeneEnd: -2432	CTT	Leu	TTT	Phe
chr2	32483217	C	G	LOC_Os02g53100.1	OsWRKY32 - Superfamily of TFs having WRKY and zinc finger domains, expressed	gene_position:forward Distance_to_Tss_is:69 Exon:exon_Position_Number_is:1 Distance_to_GeneEnd: -5984	CGC	Arg	GGC	Gly
chr2	32497727	T	C	LOC_Os02g53120.1	Peptidase family C50, putative, expressed	gene_position:reverse Distance_to_Tss_is:3555 Exon:exon_Position_Number_is:7 Distance_to_GeneEnd: -4385	AAA	Lys	GAA	Glu
chr2	32500475	A	C	LOC_Os02g53120.1	Peptidase family C50, putative, expressed	gene_position:reverse Distance_to_Tss_is:807 Exon:exon_Position_Number_is:2 Distance_to_GeneEnd: -7133	TAT	Tyr	GAT	Asp
chr2	32495808	T	C	LOC_Os02g53120.1	Peptidase family C50, putative, expressed	gene_position:reverse Distance_to_Tss_is:5474 Exon:exon_Position_Number_is:10 Distance_to_GeneEnd: -2466	CAG	Gln	CGG	Arg
chr2	32785864	C	T	LOC_Os02g53610.1	retrotransposon protein, putative, Ty1-copia subclass	gene_position:reverse Distance_to_Tss_is:1564 Exon:exon_Position_Number_is:3 Distance_to_GeneEnd: -1384	CGC	Arg	CAC	His
chr2	32785876	G	A	LOC_Os02g53610.1	retrotransposon protein, putative, Ty1-copia subclass	gene_position:reverse Distance_to_Tss_is:1552 Exon:exon_Position_Number_is:3 Distance_to_GeneEnd: -1396	CCT	Pro	CTT	Leu
chr2	32811880	C	T	LOC_Os02g53650.1	retrotransposon protein, putative, Ty3-gypsy subclass	gene_position:forward Distance_to_Tss_is:5568 Exon:exon_Position_Number_is:8 Distance_to_GeneEnd: -343	CCC	Pro	CTC	Leu
chr2	32812089	C	G	LOC_Os02g53650.1	retrotransposon protein, putative, Ty3-gypsy subclass	gene_position:forward Distance_to_Tss_is:5777 Exon:exon_Position_Number_is:8 Distance_to_GeneEnd: -134	CAA	Gln	GAA	Glu
chr2	32826057	G	A	LOC_Os02g53670.4	MYB family transcription factor, putative, expressed	gene_position:forward Distance_to_Tss_is:4085 Exon:exon_Position_Number_is:7 Distance_to_GeneEnd: -848	CGG	Arg	CAG	Gln
chr2	32829035	T	C	LOC_Os02g53680.1	RPA1A - Putative single-stranded DNA binding complex subunit 1, expressed	gene_position:reverse Distance_to_Tss_is:1577 Exon:exon_Position_Number_is:2 Distance_to_GeneEnd: -2072	ATT	Ile	GTT	Val
chr2	32867913	C	A	LOC_Os02g53710.1	hypothetical protein	gene_position:reverse Distance_to_Tss_is:115 Exon:exon_Position_Number_is:1 Distance_to_GeneEnd: -393	AGA	Arg	ATA	Ile
chr2	33818928	C	T	LOC_Os02g55230.1	carboxyl-terminal proteinase, putative	gene_position:reverse Distance_to_Tss_is:3451 Exon:exon_Position_Number_is:7 Distance_to_GeneEnd: -320	GGA	Gly	AGA	Arg
chr2	33835590	A	C	LOC_Os02g55260.1	DEAD-box ATP-dependent RNA helicase, putative, expressed	gene_position:reverse Distance_to_Tss_is:2188 Exon:exon_Position_Number_is:5 Distance_to_GeneEnd: -2801	GTT	Val	GGT	Gly
chr2	33882939	T	C	LOC_Os02g55340.1	WD domain and HEAT domain containing protein, putative, expressed	gene_position:reverse Distance_to_Tss_is:4967 Exon:exon_Position_Number_is:9 Distance_to_GeneEnd: -2963	AGA	Arg	GGA	Gly
chr2	34060928	T	C	LOC_Os02g55620.1	transposon protein, putative, unclassified	gene_position:reverse Distance_to_Tss_is:435 Exon:exon_Position_Number_is:2 Distance_to_GeneEnd: -2356	AAT	Asn	GAT	Asp
chr2	34059087	G	C	LOC_Os02g55620.1	transposon protein, putative, unclassified	gene_position:reverse Distance_to_Tss_is:2276 Exon:exon_Position_Number_is:4 Distance_to_GeneEnd: -515	ACT	Thr	AGT	Ser
chr2	34504615	A	G	LOC_Os02g56370.1	OsWAK20 - OsWAK receptor-like protein kinase, expressed	gene_position:reverse Distance_to_Tss_is:2190 Exon:exon_Position_Number_is:3 Distance_to_GeneEnd: -961	TCA	Ser	CCA	Pro
chr2	34591188	C	T	LOC_Os02g56500.1	expressed protein	gene_position:forward Distance_to_Tss_is:419 Exon:exon_Position_Number_is:2 Distance_to_GeneEnd: -5719	CGG	Arg	TGG	Trp
chr2	34592963	T	C	LOC_Os02g56500.1	expressed protein	gene_position:forward Distance_to_Tss_is:2194 Exon:exon_Position_Number_is:6 Distance_to_GeneEnd: -3944	TGT	Cys	CGT	Arg
chr2	34630001	A	C	LOC_Os02g56540.1	kinesin motor domain containing protein, putative, expressed	gene_position:forward Distance_to_Tss_is:3562 Exon:exon_Position_Number_is:5 Distance_to_GeneEnd: -768	GAT	Asp	GCT	Ala
chr2	34833481	G	A	LOC_Os02g56850.1	glutathione reductase, putative, expressed	gene_position:forward Distance_to_Tss_is:1611 Exon:exon_Position_Number_is:6 Distance_to_GeneEnd: -4594	CGA	Arg	CAA	Gln
chr2	34981739	A	C	LOC_Os02g57120.1	HEAT repeat family protein, putative, expressed	gene_position:forward Distance_to_Tss_is:6564 Exon:exon_Position_Number_is:13 Distance_to_GeneEnd: -2271	CAA	Gln	CAC	His
chr2	35083736	C	T	LOC_Os02g57270.2	MYB family transcription factor, putative, expressed	gene_position:reverse Distance_to_Tss_is:1054 Exon:exon_Position_Number_is:3 Distance_to_GeneEnd: -3515	GTC	Val	ATC	Ile
chr2	35109677	G	A	LOC_Os02g57310.1	pib, putative, expressed	gene_position:reverse Distance_to_Tss_is:3223 Exon:exon_Position_Number_is:2 Distance_to_GeneEnd: -1909	CGA	Arg	TGA	***
chr2	35174383	T	G	LOC_Os02g57410.8	OTU-like cysteine protease family protein, putative, expressed	gene_position:reverse Distance_to_Tss_is:3906 Exon:exon_Position_Number_is:9 Distance_to_GeneEnd: -2010	ATA	Ile	CTA	Leu
chr2	35193877	C	T	LOC_Os02g57430.1	DNL zinc finger domain containing protein, putative, expressed	gene_position:reverse Distance_to_Tss_is:1182 Exon:exon_Position_Number_is:2 Distance_to_GeneEnd: -331	GGC	Gly	GAC	Asp
chr3	1018188	T	C	LOC_Os03g02710.1	hydroxymethylglutaryl-CoA synthase, putative, expressed	gene_position:forward Distance_to_Tss_is:3900 Exon:exon_Position_Number_is:10 Distance_to_GeneEnd: -1018	ATT	Ile	ACT	Thr
chr3	1275881	T	A	LOC_Os03g03080.1	hypothetical protein	gene_position:forward Distance_to_Tss_is:575 Exon:exon_Position_Number_is:2 Distance_to_GeneEnd: -106	CTC	Leu	CAC	His
chr3	1275842	T	C	LOC_Os03g03080.1	hypothetical protein	gene_position:forward Distance_to_Tss_is:536 Exon:exon_Position_Number_is:2 Distance_to_GeneEnd: -145	ATC	Ile	ACC	Thr
chr3	1446705	A	T	LOC_Os03g03390.1	G-patch domain containing protein, expressed	gene_position:forward Distance_to_Tss_is:2711 Exon:exon_Position_Number_is:9 Distance_to_GeneEnd: -1020	CAA	Gln	CAT	His
chr3	1477608	G	A	LOC_Os03g03430.1	CBS domain containing protein, expressed	gene_position:forward Distance_to_Tss_is:2275 Exon:exon_Position_Number_is:7 Distance_to_GeneEnd: -4751	GTT	Val	ATT	Ile
chr3	3490303	C	A	LOC_Os03g06900.1	DNA topoisomerase 3 protein, putative, expressed	gene_position:reverse Distance_to_Tss_is:8823 Exon:exon_Position_Number_is:19 Distance_to_GeneEnd: -1438	AGA	Arg	ATA	Ile
chr3	10192545	G	A	LOC_Os03g18190.1	importin subunit beta, putative	gene_position:reverse Distance_to_Tss_is:8512 Exon:exon_Position_Number_is:19 Distance_to_GeneEnd: -1513	CCA	Pro	CTA	Leu
chr3	10207715	C	G	LOC_Os03g18200.1	heat shock protein DnaJ, putative, expressed	gene_position:forward Distance_to_Tss_is:3980 Exon:exon_Position_Number_is:8 Distance_to_GeneEnd: -1507	CCT	Pro	GCT	Ala
chr3	10471023	C	T	LOC_Os03g18710.1	expressed protein	gene_position:reverse Distance_to_Tss_is:4941 Exon:exon_Position_Number_is:6 Distance_to_GeneEnd: -1435	GTA	Val	ATA	Ile
chr3	10546975	T	C	LOC_Os03g18820.2	glycosyltransferase, putative, expressed	gene_position:reverse Distance_to_Tss_is:1455 Exon:exon_Position_Number_is:2 Distance_to_GeneEnd: -1031	GAG	Glu	GGG	Gly
chr3	10651469	T	C	LOC_Os03g19020.3	PHD-finger family protein, expressed	gene_position:forward Distance_to_Tss_is:1361 Exon:exon_Position_Number_is:2 Distance_to_GeneEnd: -3103	ATG	Met	ACG	Thr
chr3	10869775	A	C	LOC_Os03g19340.1	WD domain, G-beta repeat domain containing protein, expressed	gene_position:reverse Distance_to_Tss_is:11988 Exon:exon_Position_Number_is:18 Distance_to_GeneEnd: -4559	TCT	Ser	GCT	Ala
chr3	11003526	T	C	LOC_Os03g19570.1	fip1 motif family protein, expressed	gene_position:reverse Distance_to_Tss_is:1572 Exon:exon_Position_Number_is:6 Distance_to_GeneEnd: -5808	TAC	Tyr	TGC	Cys
chr3	11049101	A	G	LOC_Os03g19650.3	PPR2, putative, expressed	gene_position:forward Distance_to_Tss_is:1895 Exon:exon_Position_Number_is:2 Distance_to_GeneEnd: -3082	ACA	Thr	GCA	Ala
chr3	11099628	T	G	LOC_Os03g19750.1	transposon protein, putative, unclassified	gene_position:forward Distance_to_Tss_is:1830 Exon:exon_Position_Number_is:4 Distance_to_GeneEnd: -243	GAT	Asp	GAG	Glu
chr3	11239618	T	C	LOC_Os03g19960.1	ATP-dependent RNA helicase, putative, expressed	gene_position:forward Distance_to_Tss_is:3114 Exon:exon_Position_Number_is:6 Distance_to_GeneEnd: -704	ATG	Met	ACG	Thr
chr3	11295746	G	A	LOC_Os03g20040.1	retrotransposon protein, putative, unclassified	gene_position:forward Distance_to_Tss_is:2105 Exon:exon_Position_Number_is:4 Distance_to_GeneEnd: -29	GCT	Ala	ACT	Thr
chr3	11372865	C	T	LOC_Os03g20140.1	transposon protein, putative, CACTA, En/Spm sub-class, expressed	gene_position:forward Distance_to_Tss_is:808 Exon:exon_Position_Number_is:2 Distance_to_GeneEnd: -2563	TCG	Ser	TTG	Leu
chr3	11603043	G	A	LOC_Os03g20490.1	retrotransposon protein, putative, unclassified, expressed	gene_position:reverse Distance_to_Tss_is:4109 Exon:exon_Position_Number_is:5 Distance_to_GeneEnd: -211	CCA	Pro	CTA	Leu
chr3	11662671	A	G	LOC_Os03g20580.1	expressed protein	gene_position:reverse Distance_to_Tss_is:304 Exon:exon_Position_Number_is:1 Distance_to_GeneEnd: -3553	GTG	Val	GCG	Ala
chr3	12196811	A	G	LOC_Os03g21310.1	ulp1 protease family, C-terminal catalytic domain containing protein, expressed	gene_position:forward Distance_to_Tss_is:7528 Exon:exon_Position_Number_is:18 Distance_to_GeneEnd: -1043	AAG	Lys	AGG	Arg
chr3	12212854	G	A	LOC_Os03g21360.1	retrotransposon protein, putative, Ty3-gypsy subclass	gene_position:reverse Distance_to_Tss_is:4668 Exon:exon_Position_Number_is:3 Distance_to_GeneEnd: -133	CCG	Pro	CTG	Leu
chr3	12242645	A	C	LOC_Os03g21419.1	cytochrome P450, putative, expressed//retrotransposon protein, putative, Ty1-copia subclass, expressed	gene_position:reverse Distance_to_Tss_is:5925 Exon:exon_Position_Number_is:3 Distance_to_GeneEnd: -445	AAT	Asn	AAG	Lys
chr3	12245728	C	T	LOC_Os03g21419.1	cytochrome P450, putative, expressed//retrotransposon protein, putative, Ty1-copia subclass, expressed	gene_position:reverse Distance_to_Tss_is:2842 Exon:exon_Position_Number_is:2 Distance_to_GeneEnd: -3528	ATG	Met	ATA	Ile
chr3	12496699	C	T	LOC_Os03g21850.1	nucleotidyltransferase, putative, expressed	gene_position:forward Distance_to_Tss_is:5049 Exon:exon_Position_Number_is:7 Distance_to_GeneEnd: -2213	TCA	Ser	TTA	Leu
chr3	12692366	C	T	LOC_Os03g22150.1	hypothetical protein	gene_position:reverse Distance_to_Tss_is:111 Exon:exon_Position_Number_is:1 Distance_to_GeneEnd: -370	GCC	Ala	ACC	Thr
chr3	13304305	G	A	LOC_Os03g23030.1	aberrant pollen transmission 1, putative, expressed	gene_position:forward Distance_to_Tss_is:11632 Exon:exon_Position_Number_is:15 Distance_to_GeneEnd: -4136	CGA	Arg	CAA	Gln
chr3	13322908	A	G	LOC_Os03g23050.1	expressed protein	gene_position:forward Distance_to_Tss_is:4262 Exon:exon_Position_Number_is:10 Distance_to_GeneEnd: -2638	CAG	Gln	CGG	Arg
chr3	13453588	C	T	LOC_Os03g23250.1	retrotransposon protein, putative, unclassified	gene_position:forward Distance_to_Tss_is:3396 Exon:exon_Position_Number_is:4 Distance_to_GeneEnd: -3267	CTT	Leu	TTT	Phe
chr3	14626272	A	G	LOC_Os03g25570.1	retrotransposon protein, putative, unclassified	gene_position:forward Distance_to_Tss_is:172 Exon:exon_Position_Number_is:1 Distance_to_GeneEnd: -541	CAC	His	CGC	Arg
chr3	14806938	G	A	LOC_Os03g25890.1	retrotransposon protein, putative, unclassified	gene_position:forward Distance_to_Tss_is:1635 Exon:exon_Position_Number_is:3 Distance_to_GeneEnd: -2407	CGT	Arg	CAT	His
chr3	14900030	G	A	LOC_Os03g26000.1	expressed protein	gene_position:forward Distance_to_Tss_is:1556 Exon:exon_Position_Number_is:5 Distance_to_GeneEnd: -5590	GAT	Asp	AAT	Asn
chr3	14918317	A	G	LOC_Os03g26030.1	expressed protein	gene_position:forward Distance_to_Tss_is:4123 Exon:exon_Position_Number_is:7 Distance_to_GeneEnd: -4604	CAT	His	CGT	Arg
chr3	14938882	G	A	LOC_Os03g26080.1	nucleoside-triphosphatase, putative, expressed	gene_position:forward Distance_to_Tss_is:1778 Exon:exon_Position_Number_is:4 Distance_to_GeneEnd: -2068	CGT	Arg	CAT	His
chr3	14991040	C	T	LOC_Os03g26190.1	hypothetical protein	gene_position:reverse Distance_to_Tss_is:280 Exon:exon_Position_Number_is:2 Distance_to_GeneEnd: -86	GAA	Glu	AAA	Lys
chr3	14991115	C	T	LOC_Os03g26190.1	hypothetical protein	gene_position:reverse Distance_to_Tss_is:205 Exon:exon_Position_Number_is:2 Distance_to_GeneEnd: -161	GAA	Glu	AAA	Lys
chr3	15001596	C	A	LOC_Os03g26220.1	expressed protein	gene_position:reverse Distance_to_Tss_is:1614 Exon:exon_Position_Number_is:2 Distance_to_GeneEnd: -431	AGC	Ser	ATC	Ile
chr3	15001609	A	G	LOC_Os03g26220.1	expressed protein	gene_position:reverse Distance_to_Tss_is:1601 Exon:exon_Position_Number_is:2 Distance_to_GeneEnd: -444	TCA	Ser	CCA	Pro
chr3	15015641	G	A	LOC_Os03g26260.1	NB-ARC domain containing protein	gene_position:forward Distance_to_Tss_is:1188 Exon:exon_Position_Number_is:2 Distance_to_GeneEnd: -6311	AGG	Arg	AAG	Lys
chr3	15015575	G	A	LOC_Os03g26260.1	NB-ARC domain containing protein	gene_position:forward Distance_to_Tss_is:1122 Exon:exon_Position_Number_is:2 Distance_to_GeneEnd: -6377	CGC	Arg	CAC	His
chr3	15020174	C	T	LOC_Os03g26260.1	NB-ARC domain containing protein	gene_position:forward Distance_to_Tss_is:5721 Exon:exon_Position_Number_is:3 Distance_to_GeneEnd: -1778	CAG	Gln	TAG	***
chr3	15020333	C	G	LOC_Os03g26260.1	NB-ARC domain containing protein	gene_position:forward Distance_to_Tss_is:5880 Exon:exon_Position_Number_is:3 Distance_to_GeneEnd: -1619	CAA	Gln	GAA	Glu
chr3	15020582	G	T	LOC_Os03g26260.1	NB-ARC domain containing protein	gene_position:forward Distance_to_Tss_is:6129 Exon:exon_Position_Number_is:3 Distance_to_GeneEnd: -1370	GTG	Val	TTG	Leu
chr3	15021017	A	G	LOC_Os03g26260.1	NB-ARC domain containing protein	gene_position:forward Distance_to_Tss_is:6564 Exon:exon_Position_Number_is:3 Distance_to_GeneEnd: -935	ATA	Ile	GTA	Val
chr3	15048299	A	G	LOC_Os03g26329.1	retrotransposon protein, putative, unclassified	gene_position:forward Distance_to_Tss_is:3588 Exon:exon_Position_Number_is:5 Distance_to_GeneEnd: -7265	ACT	Thr	GCT	Ala
chr3	15066842	G	T	LOC_Os03g26350.1	transposon protein, putative, CACTA, En/Spm sub-class	gene_position:forward Distance_to_Tss_is:4003 Exon:exon_Position_Number_is:5 Distance_to_GeneEnd: -2321	GGA	Gly	TGA	***
chr3	15067278	A	G	LOC_Os03g26350.1	transposon protein, putative, CACTA, En/Spm sub-class	gene_position:forward Distance_to_Tss_is:4439 Exon:exon_Position_Number_is:6 Distance_to_GeneEnd: -1885	GAC	Asp	GGC	Gly
chr3	15067590	A	G	LOC_Os03g26350.1	transposon protein, putative, CACTA, En/Spm sub-class	gene_position:forward Distance_to_Tss_is:4751 Exon:exon_Position_Number_is:6 Distance_to_GeneEnd: -1573	TAT	Tyr	TGT	Cys
chr3	15068136	G	C	LOC_Os03g26350.1	transposon protein, putative, CACTA, En/Spm sub-class	gene_position:forward Distance_to_Tss_is:5297 Exon:exon_Position_Number_is:7 Distance_to_GeneEnd: -1027	TGT	Cys	TCT	Ser
chr3	15067463	A	G	LOC_Os03g26350.1	transposon protein, putative, CACTA, En/Spm sub-class	gene_position:forward Distance_to_Tss_is:4624 Exon:exon_Position_Number_is:6 Distance_to_GeneEnd: -1700	ACA	Thr	GCA	Ala
chr3	15067508	G	C	LOC_Os03g26350.1	transposon protein, putative, CACTA, En/Spm sub-class	gene_position:forward Distance_to_Tss_is:4669 Exon:exon_Position_Number_is:6 Distance_to_GeneEnd: -1655	GGG	Gly	CGG	Arg
chr3	15067554	T	C	LOC_Os03g26350.1	transposon protein, putative, CACTA, En/Spm sub-class	gene_position:forward Distance_to_Tss_is:4715 Exon:exon_Position_Number_is:6 Distance_to_GeneEnd: -1609	CTA	Leu	CCA	Pro
chr3	15068066	G	T	LOC_Os03g26350.1	transposon protein, putative, CACTA, En/Spm sub-class	gene_position:forward Distance_to_Tss_is:5227 Exon:exon_Position_Number_is:7 Distance_to_GeneEnd: -1097	GGA	Gly	TGA	***
chr3	15069152	G	A	LOC_Os03g26350.1	transposon protein, putative, CACTA, En/Spm sub-class	gene_position:forward Distance_to_Tss_is:6313 Exon:exon_Position_Number_is:9 Distance_to_GeneEnd: -11	GAA	Glu	AAA	Lys
chr3	15072516	G	A	LOC_Os03g26360.1	expressed protein	gene_position:forward Distance_to_Tss_is:3057 Exon:exon_Position_Number_is:6 Distance_to_GeneEnd: -1419	GTA	Val	ATA	Ile
chr3	15072757	T	C	LOC_Os03g26360.1	expressed protein	gene_position:forward Distance_to_Tss_is:3298 Exon:exon_Position_Number_is:7 Distance_to_GeneEnd: -1178	ATC	Ile	ACC	Thr
chr3	15070892	A	G	LOC_Os03g26360.1	expressed protein	gene_position:forward Distance_to_Tss_is:1433 Exon:exon_Position_Number_is:5 Distance_to_GeneEnd: -3043	AAA	Lys	GAA	Glu
chr3	15069843	T	G	LOC_Os03g26360.1	expressed protein	gene_position:forward Distance_to_Tss_is:384 Exon:exon_Position_Number_is:2 Distance_to_GeneEnd: -4092	TTC	Phe	TGC	Cys
chr3	15070668	G	A	LOC_Os03g26360.1	expressed protein	gene_position:forward Distance_to_Tss_is:1209 Exon:exon_Position_Number_is:5 Distance_to_GeneEnd: -3267	AGG	Arg	AAG	Lys
chr3	15070421	A	T	LOC_Os03g26360.1	expressed protein	gene_position:forward Distance_to_Tss_is:962 Exon:exon_Position_Number_is:4 Distance_to_GeneEnd: -3514	AGA	Arg	AGT	Ser
chr3	15070527	A	G	LOC_Os03g26360.1	expressed protein	gene_position:forward Distance_to_Tss_is:1068 Exon:exon_Position_Number_is:5 Distance_to_GeneEnd: -3408	CAA	Gln	CGA	Arg
chr3	15070704	C	T	LOC_Os03g26360.1	expressed protein	gene_position:forward Distance_to_Tss_is:1245 Exon:exon_Position_Number_is:5 Distance_to_GeneEnd: -3231	ACA	Thr	ATA	Ile
chr3	15070851	C	T	LOC_Os03g26360.1	expressed protein	gene_position:forward Distance_to_Tss_is:1392 Exon:exon_Position_Number_is:5 Distance_to_GeneEnd: -3084	TCA	Ser	TTA	Leu
chr3	15073818	A	G	LOC_Os03g26360.1	expressed protein	gene_position:forward Distance_to_Tss_is:4359 Exon:exon_Position_Number_is:9 Distance_to_GeneEnd: -117	ATA	Ile	ATG	Met
chr3	15108944	G	C	LOC_Os03g26440.1	tRNA pseudouridine synthase family protein, putative	gene_position:forward Distance_to_Tss_is:3660 Exon:exon_Position_Number_is:10 Distance_to_GeneEnd: -3314	GAA	Glu	CAA	Gln
chr3	15181097	G	A	LOC_Os03g26570.1	retrotransposon protein, putative, unclassified	gene_position:forward Distance_to_Tss_is:3578 Exon:exon_Position_Number_is:5 Distance_to_GeneEnd: -644	GCG	Ala	ACG	Thr
chr3	15202781	G	T	LOC_Os03g26610.1	transposon protein, putative, CACTA, En/Spm sub-class	gene_position:forward Distance_to_Tss_is:78 Exon:exon_Position_Number_is:1 Distance_to_GeneEnd: -2928	GCG	Ala	TCG	Ser
chr3	15243439	C	A	LOC_Os03g26704.1	retrotransposon protein, putative, Ty3-gypsy subclass	gene_position:reverse Distance_to_Tss_is:5140 Exon:exon_Position_Number_is:7 Distance_to_GeneEnd: -1602	GCT	Ala	TCT	Ser
chr3	15582035	G	A	LOC_Os03g27200.1	expressed protein	gene_position:forward Distance_to_Tss_is:66 Exon:exon_Position_Number_is:1 Distance_to_GeneEnd: -376	GAC	Asp	AAC	Asn
chr3	15798480	A	G	LOC_Os03g27540.1	transposon protein, putative, Pong sub-class	gene_position:forward Distance_to_Tss_is:1839 Exon:exon_Position_Number_is:2 Distance_to_GeneEnd: -1130	AGC	Ser	GGC	Gly
chr3	16183831	A	T	LOC_Os03g28140.1	1-phosphatidylinositol-4-phosphate 5-kinase/ zinc ion binding protein, putative, expressed	gene_position:reverse Distance_to_Tss_is:7565 Exon:exon_Position_Number_is:9 Distance_to_GeneEnd: -3162	TTG	Leu	ATG	Met
chr3	16183957	T	C	LOC_Os03g28140.1	1-phosphatidylinositol-4-phosphate 5-kinase/ zinc ion binding protein, putative, expressed	gene_position:reverse Distance_to_Tss_is:7439 Exon:exon_Position_Number_is:9 Distance_to_GeneEnd: -3288	AGC	Ser	GGC	Gly
chr3	16219917	T	C	LOC_Os03g28180.1	hypothetical protein	gene_position:reverse Distance_to_Tss_is:668 Exon:exon_Position_Number_is:2 Distance_to_GeneEnd: -934	CAC	His	CGC	Arg
chr3	16240092	T	C	LOC_Os03g28230.1	transposon protein, putative, unclassified	gene_position:reverse Distance_to_Tss_is:195 Exon:exon_Position_Number_is:1 Distance_to_GeneEnd: -1252	AAG	Lys	GAG	Glu
chr3	16239302	A	G	LOC_Os03g28230.1	transposon protein, putative, unclassified	gene_position:reverse Distance_to_Tss_is:985 Exon:exon_Position_Number_is:3 Distance_to_GeneEnd: -462	ATG	Met	ACG	Thr
chr3	16292877	C	G	LOC_Os03g28310.1	dnaJ domain containing protein, expressed	gene_position:reverse Distance_to_Tss_is:2894 Exon:exon_Position_Number_is:2 Distance_to_GeneEnd: -585	GAG	Glu	CAG	Gln
chr3	16349226	G	T	LOC_Os03g28370.1	retrotransposon protein, putative, unclassified	gene_position:forward Distance_to_Tss_is:4149 Exon:exon_Position_Number_is:6 Distance_to_GeneEnd: -1139	GCC	Ala	TCC	Ser
chr3	16350186	C	A	LOC_Os03g28370.1	retrotransposon protein, putative, unclassified	gene_position:forward Distance_to_Tss_is:5109 Exon:exon_Position_Number_is:8 Distance_to_GeneEnd: -179	CAT	His	AAT	Asn
chr3	16353001	C	T	LOC_Os03g28380.1	retrotransposon protein, putative, unclassified	gene_position:reverse Distance_to_Tss_is:1125 Exon:exon_Position_Number_is:2 Distance_to_GeneEnd: -1247	GCG	Ala	ACG	Thr
chr3	16353925	C	T	LOC_Os03g28380.1	retrotransposon protein, putative, unclassified	gene_position:reverse Distance_to_Tss_is:201 Exon:exon_Position_Number_is:1 Distance_to_GeneEnd: -2171	GAC	Asp	AAC	Asn
chr3	16364451	T	G	LOC_Os03g28410.1	ribosomal protein S2, putative	gene_position:forward Distance_to_Tss_is:1641 Exon:exon_Position_Number_is:5 Distance_to_GeneEnd: -903	TAC	Tyr	GAC	Asp
chr3	16399261	C	T	LOC_Os03g28920.1	conserved hypothetical protein	gene_position:reverse Distance_to_Tss_is:340 Exon:exon_Position_Number_is:1 Distance_to_GeneEnd: -37	TGT	Cys	TAT	Tyr
chr3	16415359	G	A	LOC_Os03g28950.1	transposon protein, putative, unclassified	gene_position:reverse Distance_to_Tss_is:1272 Exon:exon_Position_Number_is:1 Distance_to_GeneEnd: -65	CAG	Gln	TAG	***
chr3	16415535	C	T	LOC_Os03g28950.1	transposon protein, putative, unclassified	gene_position:reverse Distance_to_Tss_is:1096 Exon:exon_Position_Number_is:1 Distance_to_GeneEnd: -241	GGT	Gly	GAT	Asp
chr3	16416237	T	C	LOC_Os03g28950.1	transposon protein, putative, unclassified	gene_position:reverse Distance_to_Tss_is:394 Exon:exon_Position_Number_is:1 Distance_to_GeneEnd: -943	AAG	Lys	AGG	Arg
chr3	16575403	G	A	LOC_Os03g29170.1	sterol-4-alpha-carboxylate 3-dehydrogenase, decarboxylating, putative, expressed	gene_position:forward Distance_to_Tss_is:4814 Exon:exon_Position_Number_is:9 Distance_to_GeneEnd: -1076	GCA	Ala	ACA	Thr
chr3	16623396	G	A	LOC_Os03g29230.1	retrotransposon protein, putative, unclassified	gene_position:reverse Distance_to_Tss_is:169 Exon:exon_Position_Number_is:1 Distance_to_GeneEnd: -172	GCC	Ala	GTC	Val
chr3	16623540	C	T	LOC_Os03g29230.1	retrotransposon protein, putative, unclassified	gene_position:reverse Distance_to_Tss_is:25 Exon:exon_Position_Number_is:1 Distance_to_GeneEnd: -316	AGT	Ser	AAT	Asn
chr3	16722264	T	C	LOC_Os03g29370.1	hypothetical protein	gene_position:reverse Distance_to_Tss_is:259 Exon:exon_Position_Number_is:2 Distance_to_GeneEnd: -508	CAG	Gln	CGG	Arg
chr3	16826099	T	C	LOC_Os03g29520.1	retrotransposon protein, putative, unclassified	gene_position:reverse Distance_to_Tss_is:1902 Exon:exon_Position_Number_is:2 Distance_to_GeneEnd: -6335	AGT	Ser	GGT	Gly
chr3	17060559	G	T	LOC_Os03g29940.1	retrotransposon protein, putative, unclassified	gene_position:forward Distance_to_Tss_is:1677 Exon:exon_Position_Number_is:2 Distance_to_GeneEnd: -4949	GAG	Glu	GAT	Asp
chr3	18241522	C	G	LOC_Os03g31890.1	transposon protein, putative, CACTA, En/Spm sub-class	gene_position:forward Distance_to_Tss_is:125 Exon:exon_Position_Number_is:2 Distance_to_GeneEnd: -2801	CAG	Gln	GAG	Glu
chr3	18254992	A	G	LOC_Os03g31920.1	retrotransposon protein, putative, Ty3-gypsy subclass	gene_position:forward Distance_to_Tss_is:546 Exon:exon_Position_Number_is:1 Distance_to_GeneEnd: -422	AGA	Arg	GGA	Gly
chr3	18616572	G	C	LOC_Os03g32550.1	retrotransposon protein, putative, unclassified	gene_position:forward Distance_to_Tss_is:2160 Exon:exon_Position_Number_is:2 Distance_to_GeneEnd: -140	GGC	Gly	CGC	Arg
chr3	18803555	G	C	LOC_Os03g32870.1	retrotransposon protein, putative, unclassified	gene_position:reverse Distance_to_Tss_is:541 Exon:exon_Position_Number_is:2 Distance_to_GeneEnd: -709	GCC	Ala	GGC	Gly
chr3	19042855	T	A	LOC_Os03g33300.1	retrotransposon, putative, centromere-specific	gene_position:forward Distance_to_Tss_is:606 Exon:exon_Position_Number_is:3 Distance_to_GeneEnd: -7111	ATA	Ile	AAA	Lys
chr3	19267232	C	T	LOC_Os03g33690.1	retrotransposon protein, putative, unclassified	gene_position:forward Distance_to_Tss_is:303 Exon:exon_Position_Number_is:2 Distance_to_GeneEnd: -3315	CCG	Pro	TCG	Ser
chr3	19271614	C	T	LOC_Os03g33700.1	retrotransposon protein, putative, unclassified	gene_position:reverse Distance_to_Tss_is:1727 Exon:exon_Position_Number_is:3 Distance_to_GeneEnd: -439	TGG	Trp	TAG	***
chr3	19276639	G	A	LOC_Os03g33720.1	retrotransposon protein, putative, Ty3-gypsy subclass	gene_position:forward Distance_to_Tss_is:1064 Exon:exon_Position_Number_is:2 Distance_to_GeneEnd: -430	GGA	Gly	GAA	Glu
chr3	19280336	A	G	LOC_Os03g33730.1	retrotransposon protein, putative, Ty3-gypsy subclass	gene_position:reverse Distance_to_Tss_is:208 Exon:exon_Position_Number_is:2 Distance_to_GeneEnd: -2782	CTA	Leu	CCA	Pro
chr3	19319260	G	A	LOC_Os03g33810.1	retrotransposon protein, putative, unclassified	gene_position:reverse Distance_to_Tss_is:1290 Exon:exon_Position_Number_is:2 Distance_to_GeneEnd: -392	CGT	Arg	TGT	Cys
chr3	20052135	A	G	LOC_Os03g36150.1	retrotransposon protein, putative, unclassified	gene_position:reverse Distance_to_Tss_is:4284 Exon:exon_Position_Number_is:5 Distance_to_GeneEnd: -77	TGG	Trp	CGG	Arg
chr3	20311874	G	C	LOC_Os03g36630.1	expressed protein	gene_position:forward Distance_to_Tss_is:53 Exon:exon_Position_Number_is:1 Distance_to_GeneEnd: -5021	GCG	Ala	CCG	Pro
chr3	20915128	A	G	LOC_Os03g37720.1	NBS-LRR type disease resistance protein Rps1-k-1, putative	gene_position:reverse Distance_to_Tss_is:792 Exon:exon_Position_Number_is:1 Distance_to_GeneEnd: -3008	TAC	Tyr	CAC	His
chr3	21146990	G	T	LOC_Os03g38094.1	hypothetical protein	gene_position:reverse Distance_to_Tss_is:332 Exon:exon_Position_Number_is:2 Distance_to_GeneEnd: -2117	GCG	Ala	GAG	Glu
chr3	21243157	A	G	LOC_Os03g38270.1	retrotransposon protein, putative, unclassified	gene_position:forward Distance_to_Tss_is:1840 Exon:exon_Position_Number_is:5 Distance_to_GeneEnd: -1153	ATC	Ile	GTC	Val
chr3	21344358	G	A	LOC_Os03g38450.1	conserved hypothetical protein	gene_position:forward Distance_to_Tss_is:1023 Exon:exon_Position_Number_is:2 Distance_to_GeneEnd: -1022	CGT	Arg	CAT	His
chr3	21638320	A	T	LOC_Os03g38960.2	DNA-directed RNA polymerase subunit, putative, expressed	gene_position:reverse Distance_to_Tss_is:1405 Exon:exon_Position_Number_is:1 Distance_to_GeneEnd: -2520	TTG	Leu	TAG	***
chr3	21774506	C	G	LOC_Os03g39210.1	retrotransposon protein, putative, unclassified	gene_position:reverse Distance_to_Tss_is:3404 Exon:exon_Position_Number_is:6 Distance_to_GeneEnd: -665	GAG	Glu	CAG	Gln
chr3	21921472	C	T	LOC_Os03g39450.1	retrotransposon protein, putative, Ty3-gypsy subclass	gene_position:forward Distance_to_Tss_is:1384 Exon:exon_Position_Number_is:6 Distance_to_GeneEnd: -3994	CAG	Gln	TAG	***
chr3	21968746	G	A	LOC_Os03g39570.1	transposon protein, putative, CACTA, En/Spm sub-class	gene_position:reverse Distance_to_Tss_is:2914 Exon:exon_Position_Number_is:7 Distance_to_GeneEnd: -529	CCT	Pro	CTT	Leu
chr3	22009944	T	C	LOC_Os03g39629.1	hypothetical protein	gene_position:reverse Distance_to_Tss_is:109 Exon:exon_Position_Number_is:1 Distance_to_GeneEnd: -357	TAC	Tyr	TGC	Cys
chr3	22562656	C	T	LOC_Os03g40580.1	retrotransposon protein, putative, unclassified	gene_position:reverse Distance_to_Tss_is:548 Exon:exon_Position_Number_is:2 Distance_to_GeneEnd: -1810	CGG	Arg	CAG	Gln
chr3	23073420	C	T	LOC_Os03g41470.1	conserved hypothetical protein	gene_position:reverse Distance_to_Tss_is:3 Exon:exon_Position_Number_is:1 Distance_to_GeneEnd: -2635	GGT	Gly	AGT	Ser
chr3	23231033	T	C	LOC_Os03g41830.1	retrotransposon protein, putative, unclassified	gene_position:reverse Distance_to_Tss_is:100 Exon:exon_Position_Number_is:1 Distance_to_GeneEnd: -5420	CAT	His	CGT	Arg
chr3	23432195	T	A	LOC_Os03g42100.1	helix-loop-helix DNA-binding domain containing protein	gene_position:reverse Distance_to_Tss_is:691 Exon:exon_Position_Number_is:2 Distance_to_GeneEnd: -705	AAC	Asn	TAC	Tyr
chr3	23459232	T	C	LOC_Os03g42170.1	retrotransposon protein, putative, Ty1-copia subclass	gene_position:reverse Distance_to_Tss_is:547 Exon:exon_Position_Number_is:3 Distance_to_GeneEnd: -115	CAG	Gln	CGG	Arg
chr3	23541104	T	G	LOC_Os03g42310.1	hypothetical protein	gene_position:forward Distance_to_Tss_is:1915 Exon:exon_Position_Number_is:3 Distance_to_GeneEnd: -15	AAT	Asn	AAG	Lys
chr3	23848280	G	A	LOC_Os03g42810.1	endonuclease/exonuclease/phosphatase family domain containing protein, expressed	gene_position:forward Distance_to_Tss_is:136 Exon:exon_Position_Number_is:1 Distance_to_GeneEnd: -2082	GCC	Ala	ACC	Thr
chr3	23915389	C	A	LOC_Os03g42890.1	retrotransposon protein, putative, unclassified	gene_position:forward Distance_to_Tss_is:1539 Exon:exon_Position_Number_is:5 Distance_to_GeneEnd: -87	TTC	Phe	TTA	Leu
chr3	23961659	C	T	LOC_Os03g42970.1	transposon protein, putative, unclassified	gene_position:reverse Distance_to_Tss_is:2329 Exon:exon_Position_Number_is:5 Distance_to_GeneEnd: -521	GTC	Val	ATC	Ile
chr3	24054352	G	C	LOC_Os03g43130.1	transposon protein, putative, unclassified	gene_position:forward Distance_to_Tss_is:709 Exon:exon_Position_Number_is:2 Distance_to_GeneEnd: -2369	ATG	Met	ATC	Ile
chr3	24056367	C	T	LOC_Os03g43130.1	transposon protein, putative, unclassified	gene_position:forward Distance_to_Tss_is:2724 Exon:exon_Position_Number_is:3 Distance_to_GeneEnd: -354	CCA	Pro	TCA	Ser
chr3	24095885	C	T	LOC_Os03g43210.1	retrotransposon protein, putative, Ty3-gypsy subclass	gene_position:forward Distance_to_Tss_is:2563 Exon:exon_Position_Number_is:7 Distance_to_GeneEnd: -634	ACA	Thr	ATA	Ile
chr3	24405580	A	C	LOC_Os03g43660.1	retrotransposon protein, putative, unclassified	gene_position:forward Distance_to_Tss_is:72 Exon:exon_Position_Number_is:1 Distance_to_GeneEnd: -1213	AGT	Ser	CGT	Arg
chr3	27560885	A	G	LOC_Os03g48410.1	hypothetical protein	gene_position:reverse Distance_to_Tss_is:783 Exon:exon_Position_Number_is:2 Distance_to_GeneEnd: -127	GTG	Val	GCG	Ala
chr3	28404822	A	G	LOC_Os03g49860.1	hypothetical protein	gene_position:forward Distance_to_Tss_is:1998 Exon:exon_Position_Number_is:3 Distance_to_GeneEnd: -903	CAT	His	CGT	Arg
chr3	32214878	G	A	LOC_Os03g56560.1	retrotransposon protein, putative, unclassified	gene_position:forward Distance_to_Tss_is:1615 Exon:exon_Position_Number_is:3 Distance_to_GeneEnd: -1313	GGG	Gly	GAG	Glu
chr3	32427889	C	T	LOC_Os03g56950.4	phytochrome-interacting factor 4, putative, expressed	gene_position:forward Distance_to_Tss_is:2479 Exon:exon_Position_Number_is:7 Distance_to_GeneEnd: -828	CCA	Pro	TCA	Ser
chr3	33526181	T	C	LOC_Os03g58910.2	expressed protein	gene_position:reverse Distance_to_Tss_is:11263 Exon:exon_Position_Number_is:14 Distance_to_GeneEnd: -2882	CAT	His	CGT	Arg
chr3	33542551	G	A	LOC_Os03g58920.2	galactosyltransferase family protein, putative, expressed	gene_position:reverse Distance_to_Tss_is:1383 Exon:exon_Position_Number_is:2 Distance_to_GeneEnd: -3218	CCG	Pro	CTG	Leu
chr4	69638	G	C	LOC_Os04g01100.1	transposon protein, putative, unclassified	gene_position:reverse Distance_to_Tss_is:59 Exon:exon_Position_Number_is:1 Distance_to_GeneEnd: -903	ATC	Ile	ATG	Met
chr4	473251	T	C	LOC_Os04g01720.1	conserved hypothetical protein	gene_position:reverse Distance_to_Tss_is:4237 Exon:exon_Position_Number_is:2 Distance_to_GeneEnd: -97	CAC	His	CGC	Arg
chr4	1341274	T	C	LOC_Os04g03190.1	retrotransposon protein, putative, Ty3-gypsy subclass	gene_position:forward Distance_to_Tss_is:2134 Exon:exon_Position_Number_is:6 Distance_to_GeneEnd: -3360	GTA	Val	GCA	Ala
chr4	1569864	T	G	LOC_Os04g03600.1	retrotransposon protein, putative, unclassified	gene_position:forward Distance_to_Tss_is:435 Exon:exon_Position_Number_is:2 Distance_to_GeneEnd: -1964	ATG	Met	AGG	Arg
chr4	1612690	T	C	LOC_Os04g03670.1	transposon protein, putative, CACTA, En/Spm sub-class	gene_position:reverse Distance_to_Tss_is:2113 Exon:exon_Position_Number_is:3 Distance_to_GeneEnd: -1379	AAC	Asn	GAC	Asp
chr4	2145035	G	T	LOC_Os04g04500.1	retrotransposon protein, putative, unclassified	gene_position:reverse Distance_to_Tss_is:425 Exon:exon_Position_Number_is:2 Distance_to_GeneEnd: -1625	CCA	Pro	CAA	Gln
chr4	2145066	G	T	LOC_Os04g04500.1	retrotransposon protein, putative, unclassified	gene_position:reverse Distance_to_Tss_is:394 Exon:exon_Position_Number_is:2 Distance_to_GeneEnd: -1656	CAG	Gln	AAG	Lys
chr4	2412944	T	G	LOC_Os04g04990.1	retrotransposon protein, putative, Ty1-copia subclass	gene_position:forward Distance_to_Tss_is:917 Exon:exon_Position_Number_is:2 Distance_to_GeneEnd: -2572	TCG	Ser	GCG	Ala
chr4	2441748	G	T	LOC_Os04g05030.1	serine-rich 25 kDa antigen protein, putative, expressed	gene_position:forward Distance_to_Tss_is:4641 Exon:exon_Position_Number_is:2 Distance_to_GeneEnd: -1636	TGG	Trp	TTG	Leu
chr4	2600969	A	G	LOC_Os04g05220.1	retrotransposon protein, putative, Ty3-gypsy subclass	gene_position:forward Distance_to_Tss_is:1539 Exon:exon_Position_Number_is:1 Distance_to_GeneEnd: -1064	ACC	Thr	GCC	Ala
chr4	2701769	C	T	LOC_Os04g05400.1	conserved hypothetical protein	gene_position:reverse Distance_to_Tss_is:1267 Exon:exon_Position_Number_is:1 Distance_to_GeneEnd: -1042	CGT	Arg	CAT	His
chr4	2713829	G	A	LOC_Os04g05420.1	transposon protein, putative, CACTA, En/Spm sub-class	gene_position:reverse Distance_to_Tss_is:2791 Exon:exon_Position_Number_is:6 Distance_to_GeneEnd: -2929	CAG	Gln	TAG	***
chr4	2892747	G	A	LOC_Os04g05670.1	retrotransposon protein, putative, Ty3-gypsy subclass	gene_position:forward Distance_to_Tss_is:1600 Exon:exon_Position_Number_is:1 Distance_to_GeneEnd: -4210	GGA	Gly	GAA	Glu
chr4	2931118	G	A	LOC_Os04g05740.1	retrotransposon protein, putative, Ty3-gypsy subclass	gene_position:reverse Distance_to_Tss_is:246 Exon:exon_Position_Number_is:1 Distance_to_GeneEnd: -599	CGC	Arg	TGC	Cys
chr4	3064206	A	G	LOC_Os04g05930.1	transposon protein, putative, CACTA, En/Spm sub-class	gene_position:reverse Distance_to_Tss_is:1098 Exon:exon_Position_Number_is:2 Distance_to_GeneEnd: -601	CTC	Leu	CCC	Pro
chr4	3123730	C	T	LOC_Os04g06030.1	transposon protein, putative, CACTA, En/Spm sub-class	gene_position:reverse Distance_to_Tss_is:922 Exon:exon_Position_Number_is:2 Distance_to_GeneEnd: -2374	GCC	Ala	ACC	Thr
chr4	3182847	G	T	LOC_Os04g06130.1	retrotransposon protein, putative, Ty3-gypsy subclass	gene_position:reverse Distance_to_Tss_is:4834 Exon:exon_Position_Number_is:3 Distance_to_GeneEnd: -2649	CCA	Pro	CAA	Gln
chr4	3191971	C	G	LOC_Os04g06144.1	retrotransposon protein, putative, Ty3-gypsy subclass	gene_position:reverse Distance_to_Tss_is:9713 Exon:exon_Position_Number_is:6 Distance_to_GeneEnd: -2905	GGC	Gly	GCC	Ala
chr4	3224341	A	G	LOC_Os04g06220.1	retrotransposon protein, putative, Ty1-copia subclass	gene_position:forward Distance_to_Tss_is:3616 Exon:exon_Position_Number_is:7 Distance_to_GeneEnd: -1814	AAA	Lys	GAA	Glu
chr4	3292533	G	T	LOC_Os04g06300.1	expressed protein	gene_position:reverse Distance_to_Tss_is:3336 Exon:exon_Position_Number_is:2 Distance_to_GeneEnd: -1031	CCG	Pro	CAG	Gln
chr4	3317581	G	A	LOC_Os04g06360.1	retrotransposon protein, putative, Ty3-gypsy subclass	gene_position:forward Distance_to_Tss_is:7678 Exon:exon_Position_Number_is:7 Distance_to_GeneEnd: -4377	CGC	Arg	CAC	His
chr4	3319842	A	T	LOC_Os04g06360.1	retrotransposon protein, putative, Ty3-gypsy subclass	gene_position:forward Distance_to_Tss_is:9939 Exon:exon_Position_Number_is:10 Distance_to_GeneEnd: -2116	GAA	Glu	GAT	Asp
chr4	3465263	G	T	LOC_Os04g06590.1	expressed protein	gene_position:forward Distance_to_Tss_is:4415 Exon:exon_Position_Number_is:2 Distance_to_GeneEnd: -1123	TGG	Trp	TTG	Leu
chr4	3477493	A	G	LOC_Os04g06610.1	retrotransposon protein, putative, Ty3-gypsy subclass	gene_position:reverse Distance_to_Tss_is:4282 Exon:exon_Position_Number_is:6 Distance_to_GeneEnd: -1105	TTA	Leu	TCA	Ser
chr4	3526214	G	C	LOC_Os04g06700.1	conserved hypothetical protein	gene_position:reverse Distance_to_Tss_is:1613 Exon:exon_Position_Number_is:1 Distance_to_GeneEnd: -696	AAC	Asn	AAG	Lys
chr4	3583061	T	C	LOC_Os04g06810.1	expressed protein	gene_position:reverse Distance_to_Tss_is:1206 Exon:exon_Position_Number_is:3 Distance_to_GeneEnd: -1140	AGG	Arg	GGG	Gly
chr4	3582757	A	T	LOC_Os04g06810.1	expressed protein	gene_position:reverse Distance_to_Tss_is:1510 Exon:exon_Position_Number_is:3 Distance_to_GeneEnd: -836	GTG	Val	GAG	Glu
chr4	3582986	T	C	LOC_Os04g06810.1	expressed protein	gene_position:reverse Distance_to_Tss_is:1281 Exon:exon_Position_Number_is:3 Distance_to_GeneEnd: -1065	ATG	Met	GTG	Val
chr4	3583439	A	G	LOC_Os04g06810.1	expressed protein	gene_position:reverse Distance_to_Tss_is:828 Exon:exon_Position_Number_is:3 Distance_to_GeneEnd: -1518	TCG	Ser	CCG	Pro
chr4	3631762	A	C	LOC_Os04g06900.1	expressed protein	gene_position:forward Distance_to_Tss_is:987 Exon:exon_Position_Number_is:1 Distance_to_GeneEnd: -1890	GAC	Asp	GCC	Ala
chr4	3632643	T	C	LOC_Os04g06900.1	expressed protein	gene_position:forward Distance_to_Tss_is:1868 Exon:exon_Position_Number_is:1 Distance_to_GeneEnd: -1009	TAC	Tyr	CAC	His
chr4	3643821	G	C	LOC_Os04g06910.1	conserved hypothetical protein	gene_position:forward Distance_to_Tss_is:39 Exon:exon_Position_Number_is:1 Distance_to_GeneEnd: -2138	GTC	Val	CTC	Leu
chr4	3644238	T	C	LOC_Os04g06910.1	conserved hypothetical protein	gene_position:forward Distance_to_Tss_is:456 Exon:exon_Position_Number_is:2 Distance_to_GeneEnd: -1721	GTG	Val	GCG	Ala
chr4	3644280	G	A	LOC_Os04g06910.1	conserved hypothetical protein	gene_position:forward Distance_to_Tss_is:498 Exon:exon_Position_Number_is:2 Distance_to_GeneEnd: -1679	AGG	Arg	AAG	Lys
chr4	3644167	T	G	LOC_Os04g06910.1	conserved hypothetical protein	gene_position:forward Distance_to_Tss_is:385 Exon:exon_Position_Number_is:2 Distance_to_GeneEnd: -1792	CAT	His	CAG	Gln
chr4	3644554	A	T	LOC_Os04g06910.1	conserved hypothetical protein	gene_position:forward Distance_to_Tss_is:772 Exon:exon_Position_Number_is:2 Distance_to_GeneEnd: -1405	TTA	Leu	TTT	Phe
chr4	3645099	A	G	LOC_Os04g06910.1	conserved hypothetical protein	gene_position:forward Distance_to_Tss_is:1317 Exon:exon_Position_Number_is:3 Distance_to_GeneEnd: -860	GAG	Glu	GGG	Gly
chr4	3677949	G	A	LOC_Os04g06990.1	conserved hypothetical protein	gene_position:forward Distance_to_Tss_is:225 Exon:exon_Position_Number_is:1 Distance_to_GeneEnd: -1817	GAG	Glu	AAG	Lys
chr4	3679689	G	T	LOC_Os04g06990.1	conserved hypothetical protein	gene_position:forward Distance_to_Tss_is:1965 Exon:exon_Position_Number_is:1 Distance_to_GeneEnd: -77	GCT	Ala	TCT	Ser
chr4	3679305	A	G	LOC_Os04g06990.1	conserved hypothetical protein	gene_position:forward Distance_to_Tss_is:1581 Exon:exon_Position_Number_is:1 Distance_to_GeneEnd: -461	ATG	Met	GTG	Val
chr4	3702248	C	T	LOC_Os04g07050.1	hypothetical protein	gene_position:forward Distance_to_Tss_is:1602 Exon:exon_Position_Number_is:3 Distance_to_GeneEnd: -771	GCG	Ala	GTG	Val
chr4	3819806	G	C	LOC_Os04g07200.1	S-domain receptor-like protein kinase, putative	gene_position:forward Distance_to_Tss_is:317 Exon:exon_Position_Number_is:1 Distance_to_GeneEnd: -2091	AGG	Arg	AGC	Ser
chr4	3821419	C	G	LOC_Os04g07200.1	S-domain receptor-like protein kinase, putative	gene_position:forward Distance_to_Tss_is:1930 Exon:exon_Position_Number_is:5 Distance_to_GeneEnd: -478	GCA	Ala	GGA	Gly
chr4	3819816	G	T	LOC_Os04g07200.1	S-domain receptor-like protein kinase, putative	gene_position:forward Distance_to_Tss_is:327 Exon:exon_Position_Number_is:1 Distance_to_GeneEnd: -2081	GTA	Val	TTA	Leu
chr4	3823427	C	T	LOC_Os04g07210.1	hypothetical protein	gene_position:forward Distance_to_Tss_is:414 Exon:exon_Position_Number_is:1 Distance_to_GeneEnd: -212	CGC	Arg	TGC	Cys
chr4	3823374	A	G	LOC_Os04g07210.1	hypothetical protein	gene_position:forward Distance_to_Tss_is:361 Exon:exon_Position_Number_is:1 Distance_to_GeneEnd: -265	CAT	His	CGT	Arg
chr4	3823149	A	G	LOC_Os04g07210.1	hypothetical protein	gene_position:forward Distance_to_Tss_is:136 Exon:exon_Position_Number_is:1 Distance_to_GeneEnd: -490	CAA	Gln	CGA	Arg
chr4	3823383	C	T	LOC_Os04g07210.1	hypothetical protein	gene_position:forward Distance_to_Tss_is:370 Exon:exon_Position_Number_is:1 Distance_to_GeneEnd: -256	GCG	Ala	GTG	Val
chr4	3823461	G	A	LOC_Os04g07210.1	hypothetical protein	gene_position:forward Distance_to_Tss_is:448 Exon:exon_Position_Number_is:1 Distance_to_GeneEnd: -178	GGA	Gly	GAA	Glu
chr4	3825140	A	G	LOC_Os04g07220.1	hypothetical protein	gene_position:reverse Distance_to_Tss_is:157 Exon:exon_Position_Number_is:1 Distance_to_GeneEnd: -1085	GTC	Val	GCC	Ala
chr4	3824375	A	G	LOC_Os04g07220.1	hypothetical protein	gene_position:reverse Distance_to_Tss_is:922 Exon:exon_Position_Number_is:2 Distance_to_GeneEnd: -320	TTC	Phe	CTC	Leu
chr4	3832329	T	C	LOC_Os04g07230.1	retrotransposon protein, putative, Ty3-gypsy subclass	gene_position:forward Distance_to_Tss_is:662 Exon:exon_Position_Number_is:2 Distance_to_GeneEnd: -559	ATC	Ile	ACC	Thr
chr4	3832385	A	G	LOC_Os04g07230.1	retrotransposon protein, putative, Ty3-gypsy subclass	gene_position:forward Distance_to_Tss_is:718 Exon:exon_Position_Number_is:2 Distance_to_GeneEnd: -503	AAT	Asn	GAT	Asp
chr4	3839170	G	T	LOC_Os04g07240.1	retrotransposon protein, putative, Ty3-gypsy subclass	gene_position:reverse Distance_to_Tss_is:517 Exon:exon_Position_Number_is:3 Distance_to_GeneEnd: -2295	TTC	Phe	TTA	Leu
chr4	3838454	G	A	LOC_Os04g07240.1	retrotransposon protein, putative, Ty3-gypsy subclass	gene_position:reverse Distance_to_Tss_is:1233 Exon:exon_Position_Number_is:3 Distance_to_GeneEnd: -1579	TCT	Ser	TTT	Phe
chr4	3838868	A	G	LOC_Os04g07240.1	retrotransposon protein, putative, Ty3-gypsy subclass	gene_position:reverse Distance_to_Tss_is:819 Exon:exon_Position_Number_is:3 Distance_to_GeneEnd: -1993	CTC	Leu	CCC	Pro
chr4	3838446	G	A	LOC_Os04g07240.1	retrotransposon protein, putative, Ty3-gypsy subclass	gene_position:reverse Distance_to_Tss_is:1241 Exon:exon_Position_Number_is:3 Distance_to_GeneEnd: -1571	CAT	His	TAT	Tyr
chr4	3836924	A	G	LOC_Os04g07240.1	retrotransposon protein, putative, Ty3-gypsy subclass	gene_position:reverse Distance_to_Tss_is:2763 Exon:exon_Position_Number_is:6 Distance_to_GeneEnd: -49	CTA	Leu	CCA	Pro
chr4	3836990	A	G	LOC_Os04g07240.1	retrotransposon protein, putative, Ty3-gypsy subclass	gene_position:reverse Distance_to_Tss_is:2697 Exon:exon_Position_Number_is:6 Distance_to_GeneEnd: -115	TTA	Leu	TCA	Ser
chr4	3837255	A	G	LOC_Os04g07240.1	retrotransposon protein, putative, Ty3-gypsy subclass	gene_position:reverse Distance_to_Tss_is:2432 Exon:exon_Position_Number_is:5 Distance_to_GeneEnd: -380	ATT	Ile	ACT	Thr
chr4	3837696	G	A	LOC_Os04g07240.1	retrotransposon protein, putative, Ty3-gypsy subclass	gene_position:reverse Distance_to_Tss_is:1991 Exon:exon_Position_Number_is:4 Distance_to_GeneEnd: -821	CAA	Gln	TAA	***
chr4	3838679	A	T	LOC_Os04g07240.1	retrotransposon protein, putative, Ty3-gypsy subclass	gene_position:reverse Distance_to_Tss_is:1008 Exon:exon_Position_Number_is:3 Distance_to_GeneEnd: -1804	ATC	Ile	AAC	Asn
chr4	3838701	G	A	LOC_Os04g07240.1	retrotransposon protein, putative, Ty3-gypsy subclass	gene_position:reverse Distance_to_Tss_is:986 Exon:exon_Position_Number_is:3 Distance_to_GeneEnd: -1826	CAA	Gln	TAA	***
chr4	3839187	A	G	LOC_Os04g07240.1	retrotransposon protein, putative, Ty3-gypsy subclass	gene_position:reverse Distance_to_Tss_is:500 Exon:exon_Position_Number_is:3 Distance_to_GeneEnd: -2312	TTC	Phe	CTC	Leu
chr4	3850376	A	C	LOC_Os04g07260.1	hypothetical protein	gene_position:forward Distance_to_Tss_is:1452 Exon:exon_Position_Number_is:3 Distance_to_GeneEnd: -3119	AAT	Asn	ACT	Thr
chr4	3852656	A	G	LOC_Os04g07260.1	hypothetical protein	gene_position:forward Distance_to_Tss_is:3732 Exon:exon_Position_Number_is:4 Distance_to_GeneEnd: -839	AGA	Arg	GGA	Gly
chr4	3864046	G	A	LOC_Os04g07280.1	AGAP002737-PA, putative, expressed	gene_position:forward Distance_to_Tss_is:2511 Exon:exon_Position_Number_is:2 Distance_to_GeneEnd: -829	GGG	Gly	GAG	Glu
chr4	3886619	G	T	LOC_Os04g07320.1	retrotransposon protein, putative, Ty3-gypsy subclass	gene_position:reverse Distance_to_Tss_is:2761 Exon:exon_Position_Number_is:4 Distance_to_GeneEnd: -3283	GCT	Ala	GAT	Asp
chr4	3887576	G	A	LOC_Os04g07320.1	retrotransposon protein, putative, Ty3-gypsy subclass	gene_position:reverse Distance_to_Tss_is:1804 Exon:exon_Position_Number_is:4 Distance_to_GeneEnd: -4240	GCG	Ala	GTG	Val
chr4	3886794	C	T	LOC_Os04g07320.1	retrotransposon protein, putative, Ty3-gypsy subclass	gene_position:reverse Distance_to_Tss_is:2586 Exon:exon_Position_Number_is:4 Distance_to_GeneEnd: -3458	GCT	Ala	ACT	Thr
chr4	3918157	G	C	LOC_Os04g07370.1	retrotransposon protein, putative, Ty3-gypsy subclass	gene_position:reverse Distance_to_Tss_is:5041 Exon:exon_Position_Number_is:5 Distance_to_GeneEnd: -855	CAC	His	CAG	Gln
chr4	3934723	T	C	LOC_Os04g07400.1	hypothetical protein	gene_position:forward Distance_to_Tss_is:30 Exon:exon_Position_Number_is:1 Distance_to_GeneEnd: -998	TGC	Cys	CGC	Arg
chr4	3935668	A	T	LOC_Os04g07400.1	hypothetical protein	gene_position:forward Distance_to_Tss_is:975 Exon:exon_Position_Number_is:2 Distance_to_GeneEnd: -53	ACC	Thr	TCC	Ser
chr4	3939202	T	C	LOC_Os04g07410.1	transposon protein, putative, unclassified	gene_position:forward Distance_to_Tss_is:487 Exon:exon_Position_Number_is:2 Distance_to_GeneEnd: -262	GTC	Val	GCC	Ala
chr4	3939344	T	G	LOC_Os04g07410.1	transposon protein, putative, unclassified	gene_position:forward Distance_to_Tss_is:629 Exon:exon_Position_Number_is:2 Distance_to_GeneEnd: -120	CAT	His	CAG	Gln
chr4	3945676	T	A	LOC_Os04g07430.1	retrotransposon protein, putative, unclassified	gene_position:forward Distance_to_Tss_is:475 Exon:exon_Position_Number_is:1 Distance_to_GeneEnd: -154	ATG	Met	AAG	Lys
chr4	3945784	T	C	LOC_Os04g07430.1	retrotransposon protein, putative, unclassified	gene_position:forward Distance_to_Tss_is:583 Exon:exon_Position_Number_is:1 Distance_to_GeneEnd: -46	CTG	Leu	CCG	Pro
chr4	3947768	A	G	LOC_Os04g07440.1	retrotransposon, putative, centromere-specific	gene_position:forward Distance_to_Tss_is:1155 Exon:exon_Position_Number_is:2 Distance_to_GeneEnd: -4	AAG	Lys	AGG	Arg
chr4	3947471	T	G	LOC_Os04g07440.1	retrotransposon, putative, centromere-specific	gene_position:forward Distance_to_Tss_is:858 Exon:exon_Position_Number_is:2 Distance_to_GeneEnd: -301	TTC	Phe	TGC	Cys
chr4	3947576	C	T	LOC_Os04g07440.1	retrotransposon, putative, centromere-specific	gene_position:forward Distance_to_Tss_is:963 Exon:exon_Position_Number_is:2 Distance_to_GeneEnd: -196	TCC	Ser	TTC	Phe
chr4	4015536	T	A	LOC_Os04g07550.1	retrotransposon, putative, centromere-specific	gene_position:reverse Distance_to_Tss_is:426 Exon:exon_Position_Number_is:1 Distance_to_GeneEnd: -955	AAG	Lys	TAG	***
chr4	4015454	G	A	LOC_Os04g07550.1	retrotransposon, putative, centromere-specific	gene_position:reverse Distance_to_Tss_is:508 Exon:exon_Position_Number_is:1 Distance_to_GeneEnd: -873	CCG	Pro	CTG	Leu
chr4	4014684	A	C	LOC_Os04g07550.1	retrotransposon, putative, centromere-specific	gene_position:reverse Distance_to_Tss_is:1278 Exon:exon_Position_Number_is:2 Distance_to_GeneEnd: -103	ATT	Ile	AGT	Ser
chr4	4014646	C	A	LOC_Os04g07550.1	retrotransposon, putative, centromere-specific	gene_position:reverse Distance_to_Tss_is:1316 Exon:exon_Position_Number_is:2 Distance_to_GeneEnd: -65	GAG	Glu	TAG	***
chr4	4014733	G	A	LOC_Os04g07550.1	retrotransposon, putative, centromere-specific	gene_position:reverse Distance_to_Tss_is:1229 Exon:exon_Position_Number_is:2 Distance_to_GeneEnd: -152	CGC	Arg	TGC	Cys
chr4	4016445	G	A	LOC_Os04g07560.1	retrotransposon, putative, centromere-specific	gene_position:reverse Distance_to_Tss_is:315 Exon:exon_Position_Number_is:1 Distance_to_GeneEnd: -101	CAG	Gln	TAG	***
chr4	4016754	C	T	LOC_Os04g07560.1	retrotransposon, putative, centromere-specific	gene_position:reverse Distance_to_Tss_is:6 Exon:exon_Position_Number_is:1 Distance_to_GeneEnd: -410	GGT	Gly	AGT	Ser
chr4	4016538	T	C	LOC_Os04g07560.1	retrotransposon, putative, centromere-specific	gene_position:reverse Distance_to_Tss_is:222 Exon:exon_Position_Number_is:1 Distance_to_GeneEnd: -194	ATG	Met	GTG	Val
chr4	4021249	C	T	LOC_Os04g07570.1	retrotransposon protein, putative, Ty3-gypsy subclass	gene_position:forward Distance_to_Tss_is:1889 Exon:exon_Position_Number_is:3 Distance_to_GeneEnd: -38	CTT	Leu	TTT	Phe
chr4	4027571	A	T	LOC_Os04g07580.1	retrotransposon protein, putative, unclassified	gene_position:reverse Distance_to_Tss_is:2038 Exon:exon_Position_Number_is:2 Distance_to_GeneEnd: -4261	TGT	Cys	AGT	Ser
chr4	4025973	A	G	LOC_Os04g07580.1	retrotransposon protein, putative, unclassified	gene_position:reverse Distance_to_Tss_is:3636 Exon:exon_Position_Number_is:5 Distance_to_GeneEnd: -2663	CTG	Leu	CCG	Pro
chr4	4023843	G	A	LOC_Os04g07580.1	retrotransposon protein, putative, unclassified	gene_position:reverse Distance_to_Tss_is:5766 Exon:exon_Position_Number_is:7 Distance_to_GeneEnd: -533	CAA	Gln	TAA	***
chr4	4025713	G	A	LOC_Os04g07580.1	retrotransposon protein, putative, unclassified	gene_position:reverse Distance_to_Tss_is:3896 Exon:exon_Position_Number_is:5 Distance_to_GeneEnd: -2403	CAA	Gln	TAA	***
chr4	4037677	C	T	LOC_Os04g07600.1	AGAP002737-PA, putative	gene_position:forward Distance_to_Tss_is:2217 Exon:exon_Position_Number_is:2 Distance_to_GeneEnd: -32	CCG	Pro	TCG	Ser
chr4	4036873	T	A	LOC_Os04g07600.1	AGAP002737-PA, putative	gene_position:forward Distance_to_Tss_is:1413 Exon:exon_Position_Number_is:2 Distance_to_GeneEnd: -836	TTG	Leu	ATG	Met
chr4	4053086	C	A	LOC_Os04g07630.1	hypothetical protein	gene_position:forward Distance_to_Tss_is:151 Exon:exon_Position_Number_is:1 Distance_to_GeneEnd: -55	CCC	Pro	CAC	His
chr4	4079399	G	A	LOC_Os04g07670.1	retrotransposon protein, putative, unclassified	gene_position:forward Distance_to_Tss_is:1803 Exon:exon_Position_Number_is:3 Distance_to_GeneEnd: -3064	GCA	Ala	ACA	Thr
chr4	4082300	G	T	LOC_Os04g07670.1	retrotransposon protein, putative, unclassified	gene_position:forward Distance_to_Tss_is:4704 Exon:exon_Position_Number_is:4 Distance_to_GeneEnd: -163	AGC	Ser	ATC	Ile
chr4	4079214	A	T	LOC_Os04g07670.1	retrotransposon protein, putative, unclassified	gene_position:forward Distance_to_Tss_is:1618 Exon:exon_Position_Number_is:3 Distance_to_GeneEnd: -3249	AAG	Lys	ATG	Met
chr4	4079482	T	G	LOC_Os04g07670.1	retrotransposon protein, putative, unclassified	gene_position:forward Distance_to_Tss_is:1886 Exon:exon_Position_Number_is:3 Distance_to_GeneEnd: -2981	TAT	Tyr	TAG	***
chr4	4080514	G	A	LOC_Os04g07670.1	retrotransposon protein, putative, unclassified	gene_position:forward Distance_to_Tss_is:2918 Exon:exon_Position_Number_is:4 Distance_to_GeneEnd: -1949	GTT	Val	ATT	Ile
chr4	4082440	C	T	LOC_Os04g07670.1	retrotransposon protein, putative, unclassified	gene_position:forward Distance_to_Tss_is:4844 Exon:exon_Position_Number_is:4 Distance_to_GeneEnd: -23	CGA	Arg	TGA	***
chr4	4100586	C	G	LOC_Os04g07720.1	retrotransposon protein, putative, unclassified	gene_position:reverse Distance_to_Tss_is:3064 Exon:exon_Position_Number_is:4 Distance_to_GeneEnd: -38	GGG	Gly	CGG	Arg
chr4	4101649	C	T	LOC_Os04g07720.1	retrotransposon protein, putative, unclassified	gene_position:reverse Distance_to_Tss_is:2001 Exon:exon_Position_Number_is:3 Distance_to_GeneEnd: -1101	TGT	Cys	TAT	Tyr
chr4	4117642	G	A	LOC_Os04g07740.1	retrotransposon protein, putative, unclassified	gene_position:reverse Distance_to_Tss_is:120 Exon:exon_Position_Number_is:1 Distance_to_GeneEnd: -2620	CGC	Arg	TGC	Cys
chr4	4115345	T	A	LOC_Os04g07740.1	retrotransposon protein, putative, unclassified	gene_position:reverse Distance_to_Tss_is:2417 Exon:exon_Position_Number_is:4 Distance_to_GeneEnd: -323	ACC	Thr	TCC	Ser
chr4	4116331	C	T	LOC_Os04g07740.1	retrotransposon protein, putative, unclassified	gene_position:reverse Distance_to_Tss_is:1431 Exon:exon_Position_Number_is:3 Distance_to_GeneEnd: -1309	GTG	Val	ATG	Met
chr4	4118122	A	G	LOC_Os04g07750.1	retrotransposon protein, putative, unclassified	gene_position:reverse Distance_to_Tss_is:1120 Exon:exon_Position_Number_is:3 Distance_to_GeneEnd: -13	CTG	Leu	CCG	Pro
chr4	4118420	A	G	LOC_Os04g07750.1	retrotransposon protein, putative, unclassified	gene_position:reverse Distance_to_Tss_is:822 Exon:exon_Position_Number_is:3 Distance_to_GeneEnd: -311	TGT	Cys	CGT	Arg
chr4	4118439	C	G	LOC_Os04g07750.1	retrotransposon protein, putative, unclassified	gene_position:reverse Distance_to_Tss_is:803 Exon:exon_Position_Number_is:3 Distance_to_GeneEnd: -330	TTG	Leu	TTC	Phe
chr4	4123002	C	G	LOC_Os04g07760.1	retrotransposon protein, putative, unclassified	gene_position:forward Distance_to_Tss_is:3040 Exon:exon_Position_Number_is:6 Distance_to_GeneEnd: -5923	AAC	Asn	AAG	Lys
chr4	4121129	C	A	LOC_Os04g07760.1	retrotransposon protein, putative, unclassified	gene_position:forward Distance_to_Tss_is:1167 Exon:exon_Position_Number_is:3 Distance_to_GeneEnd: -7796	CAC	His	AAC	Asn
chr4	4121213	A	G	LOC_Os04g07760.1	retrotransposon protein, putative, unclassified	gene_position:forward Distance_to_Tss_is:1251 Exon:exon_Position_Number_is:3 Distance_to_GeneEnd: -7712	ATT	Ile	GTT	Val
chr4	4121462	C	T	LOC_Os04g07760.1	retrotransposon protein, putative, unclassified	gene_position:forward Distance_to_Tss_is:1500 Exon:exon_Position_Number_is:3 Distance_to_GeneEnd: -7463	CGA	Arg	TGA	***
chr4	4122303	G	A	LOC_Os04g07760.1	retrotransposon protein, putative, unclassified	gene_position:forward Distance_to_Tss_is:2341 Exon:exon_Position_Number_is:5 Distance_to_GeneEnd: -6622	AGC	Ser	AAC	Asn
chr4	4128554	T	C	LOC_Os04g07760.1	retrotransposon protein, putative, unclassified	gene_position:forward Distance_to_Tss_is:8592 Exon:exon_Position_Number_is:9 Distance_to_GeneEnd: -371	TAT	Tyr	CAT	His
chr4	4152084	G	A	LOC_Os04g07770.1	retrotransposon protein, putative, Ty3-gypsy subclass	gene_position:reverse Distance_to_Tss_is:4982 Exon:exon_Position_Number_is:5 Distance_to_GeneEnd: -280	TCG	Ser	TTG	Leu
chr4	4147324	T	A	LOC_Os04g07780.1	retrotransposon protein, putative, Ty3-gypsy subclass	gene_position:reverse Distance_to_Tss_is:987 Exon:exon_Position_Number_is:2 Distance_to_GeneEnd: -525	AAG	Lys	ATG	Met
chr4	4146933	C	T	LOC_Os04g07780.1	retrotransposon protein, putative, Ty3-gypsy subclass	gene_position:reverse Distance_to_Tss_is:1378 Exon:exon_Position_Number_is:3 Distance_to_GeneEnd: -134	GAA	Glu	AAA	Lys
chr4	4129365	C	A	LOC_Os04g07784.1	transposon protein, putative, unclassified	gene_position:forward Distance_to_Tss_is:81 Exon:exon_Position_Number_is:1 Distance_to_GeneEnd: -8427	CCT	Pro	ACT	Thr
chr4	4159377	G	A	LOC_Os04g07789.1	retrotransposon protein, putative, unclassified	gene_position:reverse Distance_to_Tss_is:21 Exon:exon_Position_Number_is:1 Distance_to_GeneEnd: -1627	CAC	His	TAC	Tyr
chr4	4145630	A	G	LOC_Os04g07790.1	retrotransposon protein, putative, Ty3-gypsy subclass	gene_position:reverse Distance_to_Tss_is:632 Exon:exon_Position_Number_is:3 Distance_to_GeneEnd: -1252	TGC	Cys	CGC	Arg
chr4	4144533	C	T	LOC_Os04g07790.1	retrotransposon protein, putative, Ty3-gypsy subclass	gene_position:reverse Distance_to_Tss_is:1729 Exon:exon_Position_Number_is:5 Distance_to_GeneEnd: -155	GCA	Ala	ACA	Thr
chr4	4145297	G	A	LOC_Os04g07790.1	retrotransposon protein, putative, Ty3-gypsy subclass	gene_position:reverse Distance_to_Tss_is:965 Exon:exon_Position_Number_is:3 Distance_to_GeneEnd: -919	CAG	Gln	TAG	***
chr4	4145348	A	C	LOC_Os04g07790.1	retrotransposon protein, putative, Ty3-gypsy subclass	gene_position:reverse Distance_to_Tss_is:914 Exon:exon_Position_Number_is:3 Distance_to_GeneEnd: -970	TCA	Ser	GCA	Ala
chr4	4145441	T	C	LOC_Os04g07790.1	retrotransposon protein, putative, Ty3-gypsy subclass	gene_position:reverse Distance_to_Tss_is:821 Exon:exon_Position_Number_is:3 Distance_to_GeneEnd: -1063	AAG	Lys	GAG	Glu
chr4	4146064	T	C	LOC_Os04g07790.1	retrotransposon protein, putative, Ty3-gypsy subclass	gene_position:reverse Distance_to_Tss_is:198 Exon:exon_Position_Number_is:1 Distance_to_GeneEnd: -1686	ATC	Ile	GTC	Val
chr4	4146091	A	G	LOC_Os04g07790.1	retrotransposon protein, putative, Ty3-gypsy subclass	gene_position:reverse Distance_to_Tss_is:171 Exon:exon_Position_Number_is:1 Distance_to_GeneEnd: -1713	TCG	Ser	CCG	Pro
chr4	4140970	T	C	LOC_Os04g07800.1	retrotransposon, putative, centromere-specific	gene_position:reverse Distance_to_Tss_is:451 Exon:exon_Position_Number_is:1 Distance_to_GeneEnd: -1	TAG	***	TGG	Trp
chr4	4160967	A	G	LOC_Os04g07808.1	hypothetical protein	gene_position:reverse Distance_to_Tss_is:990 Exon:exon_Position_Number_is:2 Distance_to_GeneEnd: -2	TGA	***	CGA	Arg
chr4	4139259	T	A	LOC_Os04g07810.1	retrotransposon, putative, centromere-specific	gene_position:reverse Distance_to_Tss_is:1313 Exon:exon_Position_Number_is:3 Distance_to_GeneEnd: -292	AAG	Lys	ATG	Met
chr4	4139061	A	G	LOC_Os04g07810.1	retrotransposon, putative, centromere-specific	gene_position:reverse Distance_to_Tss_is:1511 Exon:exon_Position_Number_is:3 Distance_to_GeneEnd: -94	CTG	Leu	CCG	Pro
chr4	4140055	G	A	LOC_Os04g07810.1	retrotransposon, putative, centromere-specific	gene_position:reverse Distance_to_Tss_is:517 Exon:exon_Position_Number_is:1 Distance_to_GeneEnd: -1088	ACG	Thr	ATG	Met
chr4	4139008	T	C	LOC_Os04g07810.1	retrotransposon, putative, centromere-specific	gene_position:reverse Distance_to_Tss_is:1564 Exon:exon_Position_Number_is:3 Distance_to_GeneEnd: -41	ACT	Thr	GCT	Ala
chr4	4140317	G	A	LOC_Os04g07810.1	retrotransposon, putative, centromere-specific	gene_position:reverse Distance_to_Tss_is:255 Exon:exon_Position_Number_is:1 Distance_to_GeneEnd: -1350	CAG	Gln	TAG	***
chr4	4166085	C	T	LOC_Os04g07830.1	conserved hypothetical protein	gene_position:reverse Distance_to_Tss_is:346 Exon:exon_Position_Number_is:1 Distance_to_GeneEnd: -874	CGG	Arg	CAG	Gln
chr4	4168502	A	G	LOC_Os04g07840.1	retrotransposon protein, putative, Ty3-gypsy subclass	gene_position:reverse Distance_to_Tss_is:978 Exon:exon_Position_Number_is:2 Distance_to_GeneEnd: -2	TAA	***	CAA	Gln
chr4	4179867	C	T	LOC_Os04g07860.1	retrotransposon protein, putative, unclassified, expressed	gene_position:forward Distance_to_Tss_is:967 Exon:exon_Position_Number_is:1 Distance_to_GeneEnd: -2821	CAG	Gln	TAG	***
chr4	4189953	G	A	LOC_Os04g07870.1	transposon protein, putative, CACTA, En/Spm sub-class	gene_position:forward Distance_to_Tss_is:1229 Exon:exon_Position_Number_is:4 Distance_to_GeneEnd: -445	AGG	Arg	AAG	Lys
chr4	4197635	A	T	LOC_Os04g07880.1	retrotransposon protein, putative, unclassified	gene_position:reverse Distance_to_Tss_is:593 Exon:exon_Position_Number_is:2 Distance_to_GeneEnd: -651	CTA	Leu	CAA	Gln
chr4	4198227	A	C	LOC_Os04g07880.1	retrotransposon protein, putative, unclassified	gene_position:reverse Distance_to_Tss_is:1 Exon:exon_Position_Number_is:1 Distance_to_GeneEnd: -1243	ATG	Met	AGG	Arg
chr4	4212945	T	C	LOC_Os04g07890.1	AGAP002737-PA, putative, expressed	gene_position:forward Distance_to_Tss_is:700 Exon:exon_Position_Number_is:1 Distance_to_GeneEnd: -1241	GTG	Val	GCG	Ala
chr4	4213264	G	C	LOC_Os04g07890.1	AGAP002737-PA, putative, expressed	gene_position:forward Distance_to_Tss_is:1019 Exon:exon_Position_Number_is:1 Distance_to_GeneEnd: -922	AAG	Lys	AAC	Asn
chr4	4213184	A	G	LOC_Os04g07890.1	AGAP002737-PA, putative, expressed	gene_position:forward Distance_to_Tss_is:939 Exon:exon_Position_Number_is:1 Distance_to_GeneEnd: -1002	AAA	Lys	GAA	Glu
chr4	4213709	A	G	LOC_Os04g07890.1	AGAP002737-PA, putative, expressed	gene_position:forward Distance_to_Tss_is:1464 Exon:exon_Position_Number_is:1 Distance_to_GeneEnd: -477	AAG	Lys	GAG	Glu
chr4	4212633	A	G	LOC_Os04g07890.1	AGAP002737-PA, putative, expressed	gene_position:forward Distance_to_Tss_is:388 Exon:exon_Position_Number_is:1 Distance_to_GeneEnd: -1553	CAG	Gln	CGG	Arg
chr4	4212656	A	C	LOC_Os04g07890.1	AGAP002737-PA, putative, expressed	gene_position:forward Distance_to_Tss_is:411 Exon:exon_Position_Number_is:1 Distance_to_GeneEnd: -1530	AAG	Lys	CAG	Gln
chr4	4212894	C	T	LOC_Os04g07890.1	AGAP002737-PA, putative, expressed	gene_position:forward Distance_to_Tss_is:649 Exon:exon_Position_Number_is:1 Distance_to_GeneEnd: -1292	TCT	Ser	TTT	Phe
chr4	4213295	T	C	LOC_Os04g07890.1	AGAP002737-PA, putative, expressed	gene_position:forward Distance_to_Tss_is:1050 Exon:exon_Position_Number_is:1 Distance_to_GeneEnd: -891	TTT	Phe	CTT	Leu
chr4	4213706	G	A	LOC_Os04g07890.1	AGAP002737-PA, putative, expressed	gene_position:forward Distance_to_Tss_is:1461 Exon:exon_Position_Number_is:1 Distance_to_GeneEnd: -480	GGT	Gly	AGT	Ser
chr4	4216558	A	G	LOC_Os04g07910.1	hypothetical protein	gene_position:reverse Distance_to_Tss_is:777 Exon:exon_Position_Number_is:2 Distance_to_GeneEnd: -112	ATG	Met	ACG	Thr
chr4	4221807	C	A	LOC_Os04g07920.1	expressed protein	gene_position:forward Distance_to_Tss_is:473 Exon:exon_Position_Number_is:2 Distance_to_GeneEnd: -647	CAC	His	CAA	Gln
chr4	4222370	T	A	LOC_Os04g07920.1	expressed protein	gene_position:forward Distance_to_Tss_is:1036 Exon:exon_Position_Number_is:2 Distance_to_GeneEnd: -84	ATG	Met	AAG	Lys
chr4	4230681	G	A	LOC_Os04g07944.1	retrotransposon, putative, centromere-specific	gene_position:forward Distance_to_Tss_is:762 Exon:exon_Position_Number_is:2 Distance_to_GeneEnd: -3303	GAG	Glu	AAG	Lys
chr4	4232963	G	T	LOC_Os04g07944.1	retrotransposon, putative, centromere-specific	gene_position:forward Distance_to_Tss_is:3044 Exon:exon_Position_Number_is:7 Distance_to_GeneEnd: -1021	GAT	Asp	TAT	Tyr
chr4	4233902	A	G	LOC_Os04g07944.1	retrotransposon, putative, centromere-specific	gene_position:forward Distance_to_Tss_is:3983 Exon:exon_Position_Number_is:8 Distance_to_GeneEnd: -82	TAT	Tyr	TGT	Cys
chr4	4235022	T	C	LOC_Os04g07960.1	retrotransposon, putative, centromere-specific	gene_position:forward Distance_to_Tss_is:112 Exon:exon_Position_Number_is:1 Distance_to_GeneEnd: -268	CTC	Leu	CCC	Pro
chr4	4241671	C	T	LOC_Os04g07980.1	transposon protein, putative, CACTA, En/Spm sub-class	gene_position:reverse Distance_to_Tss_is:2483 Exon:exon_Position_Number_is:3 Distance_to_GeneEnd: -1210	GAC	Asp	AAC	Asn
chr4	4240798	T	C	LOC_Os04g07980.1	transposon protein, putative, CACTA, En/Spm sub-class	gene_position:reverse Distance_to_Tss_is:3356 Exon:exon_Position_Number_is:7 Distance_to_GeneEnd: -337	TAC	Tyr	TGC	Cys
chr4	4241593	C	T	LOC_Os04g07980.1	transposon protein, putative, CACTA, En/Spm sub-class	gene_position:reverse Distance_to_Tss_is:2561 Exon:exon_Position_Number_is:3 Distance_to_GeneEnd: -1132	GTC	Val	ATC	Ile
chr4	4241923	C	T	LOC_Os04g07980.1	transposon protein, putative, CACTA, En/Spm sub-class	gene_position:reverse Distance_to_Tss_is:2231 Exon:exon_Position_Number_is:3 Distance_to_GeneEnd: -1462	GAG	Glu	AAG	Lys
chr4	4243992	T	C	LOC_Os04g07980.1	transposon protein, putative, CACTA, En/Spm sub-class	gene_position:reverse Distance_to_Tss_is:162 Exon:exon_Position_Number_is:1 Distance_to_GeneEnd: -3531	AAG	Lys	GAG	Glu
chr4	4244037	T	C	LOC_Os04g07980.1	transposon protein, putative, CACTA, En/Spm sub-class	gene_position:reverse Distance_to_Tss_is:117 Exon:exon_Position_Number_is:1 Distance_to_GeneEnd: -3576	AAC	Asn	GAC	Asp
chr4	4246695	A	G	LOC_Os04g07990.1	transposon protein, putative, CACTA, En/Spm sub-class	gene_position:reverse Distance_to_Tss_is:2779 Exon:exon_Position_Number_is:3 Distance_to_GeneEnd: -313	TTT	Phe	TCT	Ser
chr4	4248205	A	G	LOC_Os04g07990.1	transposon protein, putative, CACTA, En/Spm sub-class	gene_position:reverse Distance_to_Tss_is:1269 Exon:exon_Position_Number_is:2 Distance_to_GeneEnd: -1823	TCT	Ser	CCT	Pro
chr4	4248234	A	C	LOC_Os04g07990.1	transposon protein, putative, CACTA, En/Spm sub-class	gene_position:reverse Distance_to_Tss_is:1240 Exon:exon_Position_Number_is:2 Distance_to_GeneEnd: -1852	TTT	Phe	TGT	Cys
chr4	4248438	A	T	LOC_Os04g07990.1	transposon protein, putative, CACTA, En/Spm sub-class	gene_position:reverse Distance_to_Tss_is:1036 Exon:exon_Position_Number_is:2 Distance_to_GeneEnd: -2056	CTA	Leu	CAA	Gln
chr4	4264708	A	G	LOC_Os04g08000.1	retrotransposon protein, putative, unclassified	gene_position:forward Distance_to_Tss_is:9143 Exon:exon_Position_Number_is:16 Distance_to_GeneEnd: -244	GAG	Glu	GGG	Gly
chr4	4264426	A	T	LOC_Os04g08000.1	retrotransposon protein, putative, unclassified	gene_position:forward Distance_to_Tss_is:8861 Exon:exon_Position_Number_is:16 Distance_to_GeneEnd: -526	GAA	Glu	GTA	Val
chr4	4260980	C	G	LOC_Os04g08000.1	retrotransposon protein, putative, unclassified	gene_position:forward Distance_to_Tss_is:5415 Exon:exon_Position_Number_is:9 Distance_to_GeneEnd: -3972	CAC	His	CAG	Gln
chr4	4263550	A	G	LOC_Os04g08000.1	retrotransposon protein, putative, unclassified	gene_position:forward Distance_to_Tss_is:7985 Exon:exon_Position_Number_is:13 Distance_to_GeneEnd: -1402	AAA	Lys	AGA	Arg
chr4	4256086	T	C	LOC_Os04g08000.1	retrotransposon protein, putative, unclassified	gene_position:forward Distance_to_Tss_is:521 Exon:exon_Position_Number_is:2 Distance_to_GeneEnd: -8866	GTC	Val	GCC	Ala
chr4	4256552	C	T	LOC_Os04g08000.1	retrotransposon protein, putative, unclassified	gene_position:forward Distance_to_Tss_is:987 Exon:exon_Position_Number_is:3 Distance_to_GeneEnd: -8400	ACC	Thr	ATC	Ile
chr4	4256944	T	C	LOC_Os04g08000.1	retrotransposon protein, putative, unclassified	gene_position:forward Distance_to_Tss_is:1379 Exon:exon_Position_Number_is:4 Distance_to_GeneEnd: -8008	GTG	Val	GCG	Ala
chr4	4257079	G	C	LOC_Os04g08000.1	retrotransposon protein, putative, unclassified	gene_position:forward Distance_to_Tss_is:1514 Exon:exon_Position_Number_is:4 Distance_to_GeneEnd: -7873	TGC	Cys	TCC	Ser
chr4	4259686	T	C	LOC_Os04g08000.1	retrotransposon protein, putative, unclassified	gene_position:forward Distance_to_Tss_is:4121 Exon:exon_Position_Number_is:8 Distance_to_GeneEnd: -5266	TAC	Tyr	CAC	His
chr4	4259690	C	T	LOC_Os04g08000.1	retrotransposon protein, putative, unclassified	gene_position:forward Distance_to_Tss_is:4125 Exon:exon_Position_Number_is:8 Distance_to_GeneEnd: -5262	TCT	Ser	TTT	Phe
chr4	4259915	C	T	LOC_Os04g08000.1	retrotransposon protein, putative, unclassified	gene_position:forward Distance_to_Tss_is:4350 Exon:exon_Position_Number_is:8 Distance_to_GeneEnd: -5037	TCA	Ser	TTA	Leu
chr4	4260657	C	T	LOC_Os04g08000.1	retrotransposon protein, putative, unclassified	gene_position:forward Distance_to_Tss_is:5092 Exon:exon_Position_Number_is:9 Distance_to_GeneEnd: -4295	CAC	His	TAC	Tyr
chr4	4260691	G	C	LOC_Os04g08000.1	retrotransposon protein, putative, unclassified	gene_position:forward Distance_to_Tss_is:5126 Exon:exon_Position_Number_is:9 Distance_to_GeneEnd: -4261	TGT	Cys	TCT	Ser
chr4	4261252	C	A	LOC_Os04g08000.1	retrotransposon protein, putative, unclassified	gene_position:forward Distance_to_Tss_is:5687 Exon:exon_Position_Number_is:9 Distance_to_GeneEnd: -3700	ACA	Thr	AAA	Lys
chr4	4262121	A	G	LOC_Os04g08000.1	retrotransposon protein, putative, unclassified	gene_position:forward Distance_to_Tss_is:6556 Exon:exon_Position_Number_is:11 Distance_to_GeneEnd: -2831	TAT	Tyr	TGT	Cys
chr4	4282105	G	A	LOC_Os04g08034.2	ZOS4-02 - C2H2 zinc finger protein, expressed	gene_position:forward Distance_to_Tss_is:11614 Exon:exon_Position_Number_is:17 Distance_to_GeneEnd: -4198	GAT	Asp	AAT	Asn
chr4	4285601	C	A	LOC_Os04g08034.2	ZOS4-02 - C2H2 zinc finger protein, expressed	gene_position:forward Distance_to_Tss_is:15110 Exon:exon_Position_Number_is:21 Distance_to_GeneEnd: -702	TCC	Ser	TAC	Tyr
chr4	4867299	C	T	LOC_Os04g08824.1	cytochrome P450, putative, expressed	gene_position:forward Distance_to_Tss_is:1928 Exon:exon_Position_Number_is:2 Distance_to_GeneEnd: -291	CGG	Arg	TGG	Trp
chr4	4927956	A	G	LOC_Os04g09284.1	retrotransposon protein, putative, Ty3-gypsy subclass	gene_position:reverse Distance_to_Tss_is:5652 Exon:exon_Position_Number_is:10 Distance_to_GeneEnd: -554	TCG	Ser	CCG	Pro
chr4	4932195	G	A	LOC_Os04g09284.1	retrotransposon protein, putative, Ty3-gypsy subclass	gene_position:reverse Distance_to_Tss_is:1413 Exon:exon_Position_Number_is:4 Distance_to_GeneEnd: -4793	GCC	Ala	GTC	Val
chr4	4940701	C	T	LOC_Os04g09310.1	transposon protein, putative, CACTA, En/Spm sub-class	gene_position:forward Distance_to_Tss_is:765 Exon:exon_Position_Number_is:2 Distance_to_GeneEnd: -2819	CCT	Pro	TCT	Ser
chr4	4974517	C	T	LOC_Os04g09360.1	retrotransposon protein, putative, Ty3-gypsy subclass	gene_position:forward Distance_to_Tss_is:2892 Exon:exon_Position_Number_is:5 Distance_to_GeneEnd: -5637	CAG	Gln	TAG	***
chr4	4975639	C	T	LOC_Os04g09360.1	retrotransposon protein, putative, Ty3-gypsy subclass	gene_position:forward Distance_to_Tss_is:4014 Exon:exon_Position_Number_is:6 Distance_to_GeneEnd: -4515	CCG	Pro	CTG	Leu
chr4	5071499	C	A	LOC_Os04g09470.1	retrotransposon protein, putative, Ty3-gypsy subclass	gene_position:reverse Distance_to_Tss_is:220 Exon:exon_Position_Number_is:1 Distance_to_GeneEnd: -5477	AGT	Ser	ATT	Ile
chr4	5108042	T	G	LOC_Os04g09530.2	pentatricopeptide, putative, expressed	gene_position:reverse Distance_to_Tss_is:1116 Exon:exon_Position_Number_is:1 Distance_to_GeneEnd: -921	GAC	Asp	GCC	Ala
chr4	5126455	G	A	LOC_Os04g09560.1	tesmin/TSO1-like CXC domain containing protein	gene_position:reverse Distance_to_Tss_is:1540 Exon:exon_Position_Number_is:4 Distance_to_GeneEnd: -187	CCG	Pro	TCG	Ser
chr4	5127331	T	G	LOC_Os04g09560.1	tesmin/TSO1-like CXC domain containing protein	gene_position:reverse Distance_to_Tss_is:664 Exon:exon_Position_Number_is:2 Distance_to_GeneEnd: -1063	AAG	Lys	CAG	Gln
chr4	5442003	G	T	LOC_Os04g10090.1	retrotransposon, putative, centromere-specific	gene_position:reverse Distance_to_Tss_is:178 Exon:exon_Position_Number_is:1 Distance_to_GeneEnd: -268	ACC	Thr	AAC	Asn
chr4	5830962	A	C	LOC_Os04g10740.1	retrotransposon protein, putative, unclassified	gene_position:reverse Distance_to_Tss_is:3796 Exon:exon_Position_Number_is:7 Distance_to_GeneEnd: -365	TTG	Leu	GTG	Val
chr4	5833865	T	A	LOC_Os04g10740.1	retrotransposon protein, putative, unclassified	gene_position:reverse Distance_to_Tss_is:893 Exon:exon_Position_Number_is:2 Distance_to_GeneEnd: -3268	AGC	Ser	TGC	Cys
chr4	5950884	A	G	LOC_Os04g10970.1	hypothetical protein	gene_position:forward Distance_to_Tss_is:237 Exon:exon_Position_Number_is:1 Distance_to_GeneEnd: -149	AGA	Arg	GGA	Gly
chr4	6058227	C	G	LOC_Os04g11150.1	retrotransposon protein, putative, Ty1-copia subclass	gene_position:forward Distance_to_Tss_is:691 Exon:exon_Position_Number_is:2 Distance_to_GeneEnd: -1204	ACA	Thr	AGA	Arg
chr4	6190292	G	A	LOC_Os04g11350.1	retrotransposon protein, putative, unclassified, expressed	gene_position:reverse Distance_to_Tss_is:3858 Exon:exon_Position_Number_is:1 Distance_to_GeneEnd: -1158	GCG	Ala	GTG	Val
chr4	6348301	A	G	LOC_Os04g11610.1	retrotransposon protein, putative, unclassified	gene_position:forward Distance_to_Tss_is:63 Exon:exon_Position_Number_is:1 Distance_to_GeneEnd: -2722	AAC	Asn	GAC	Asp
chr4	6348918	G	A	LOC_Os04g11610.1	retrotransposon protein, putative, unclassified	gene_position:forward Distance_to_Tss_is:680 Exon:exon_Position_Number_is:2 Distance_to_GeneEnd: -2105	GTG	Val	ATG	Met
chr4	6406907	T	A	LOC_Os04g11680.1	retrotransposon protein, putative, Ty3-gypsy subclass	gene_position:forward Distance_to_Tss_is:2666 Exon:exon_Position_Number_is:6 Distance_to_GeneEnd: -655	ATG	Met	AAG	Lys
chr4	6413945	T	C	LOC_Os04g11710.1	retrotransposon protein, putative, unclassified	gene_position:forward Distance_to_Tss_is:88 Exon:exon_Position_Number_is:1 Distance_to_GeneEnd: -777	GTA	Val	GCA	Ala
chr4	6418690	C	T	LOC_Os04g11720.1	retrotransposon protein, putative, unclassified	gene_position:reverse Distance_to_Tss_is:196 Exon:exon_Position_Number_is:1 Distance_to_GeneEnd: -2711	GGG	Gly	GAG	Glu
chr4	6416319	A	G	LOC_Os04g11720.1	retrotransposon protein, putative, unclassified	gene_position:reverse Distance_to_Tss_is:2567 Exon:exon_Position_Number_is:6 Distance_to_GeneEnd: -340	GTT	Val	GCT	Ala
chr4	6460692	A	G	LOC_Os04g11800.1	hypothetical protein//transferase family protein, putative, expressed	gene_position:forward Distance_to_Tss_is:55 Exon:exon_Position_Number_is:1 Distance_to_GeneEnd: -1331	CAT	His	CGT	Arg
chr4	6617709	C	A	LOC_Os04g12050.1	retrotransposon, putative, centromere-specific	gene_position:reverse Distance_to_Tss_is:856 Exon:exon_Position_Number_is:1 Distance_to_GeneEnd: -40	GGT	Gly	GTT	Val
chr4	6675082	C	T	LOC_Os04g12130.1	retrotransposon protein, putative, Ty1-copia subclass	gene_position:reverse Distance_to_Tss_is:2148 Exon:exon_Position_Number_is:4 Distance_to_GeneEnd: -1752	GAA	Glu	AAA	Lys
chr4	6743017	G	A	LOC_Os04g12230.1	transposon protein, putative, CACTA, En/Spm sub-class	gene_position:forward Distance_to_Tss_is:2312 Exon:exon_Position_Number_is:6 Distance_to_GeneEnd: -744	GTT	Val	ATT	Ile
chr4	6781226	A	G	LOC_Os04g12290.1	retrotransposon protein, putative, Ty3-gypsy subclass	gene_position:forward Distance_to_Tss_is:36 Exon:exon_Position_Number_is:1 Distance_to_GeneEnd: -1502	ATA	Ile	GTA	Val
chr4	6858196	C	G	LOC_Os04g12420.1	retrotransposon protein, putative, unclassified	gene_position:forward Distance_to_Tss_is:4418 Exon:exon_Position_Number_is:5 Distance_to_GeneEnd: -925	CCT	Pro	CGT	Arg
chr4	6900062	G	T	LOC_Os04g12480.1	pumilio-family RNA binding repeat containing protein, expressed	gene_position:reverse Distance_to_Tss_is:4839 Exon:exon_Position_Number_is:6 Distance_to_GeneEnd: -1959	CAG	Gln	AAG	Lys
chr4	6901040	T	G	LOC_Os04g12480.1	pumilio-family RNA binding repeat containing protein, expressed	gene_position:reverse Distance_to_Tss_is:3861 Exon:exon_Position_Number_is:4 Distance_to_GeneEnd: -2937	AAA	Lys	CAA	Gln
chr4	6901909	G	A	LOC_Os04g12480.1	pumilio-family RNA binding repeat containing protein, expressed	gene_position:reverse Distance_to_Tss_is:2992 Exon:exon_Position_Number_is:3 Distance_to_GeneEnd: -3806	ACG	Thr	ATG	Met
chr4	6906234	T	C	LOC_Os04g12490.1	retrotransposon protein, putative, unclassified	gene_position:reverse Distance_to_Tss_is:520 Exon:exon_Position_Number_is:2 Distance_to_GeneEnd: -218	AGT	Ser	GGT	Gly
chr4	6906640	C	T	LOC_Os04g12490.1	retrotransposon protein, putative, unclassified	gene_position:reverse Distance_to_Tss_is:114 Exon:exon_Position_Number_is:1 Distance_to_GeneEnd: -624	GAC	Asp	AAC	Asn
chr4	6910988	C	T	LOC_Os04g12499.1	amino acid transporter protein, putative, expressed	gene_position:reverse Distance_to_Tss_is:503 Exon:exon_Position_Number_is:2 Distance_to_GeneEnd: -2476	AGC	Ser	AAC	Asn
chr4	6937453	T	C	LOC_Os04g12540.1	receptor-like protein kinase, putative, expressed	gene_position:reverse Distance_to_Tss_is:531 Exon:exon_Position_Number_is:1 Distance_to_GeneEnd: -3107	AAT	Asn	GAT	Asp
chr4	6934571	T	C	LOC_Os04g12540.1	receptor-like protein kinase, putative, expressed	gene_position:reverse Distance_to_Tss_is:3413 Exon:exon_Position_Number_is:3 Distance_to_GeneEnd: -225	ACA	Thr	GCA	Ala
chr4	6937771	C	T	LOC_Os04g12540.1	receptor-like protein kinase, putative, expressed	gene_position:reverse Distance_to_Tss_is:213 Exon:exon_Position_Number_is:1 Distance_to_GeneEnd: -3425	GAT	Asp	AAT	Asn
chr4	6951358	C	G	LOC_Os04g12560.1	receptor-like protein kinase, putative, expressed	gene_position:reverse Distance_to_Tss_is:1834 Exon:exon_Position_Number_is:1 Distance_to_GeneEnd: -785	AGT	Ser	ACT	Thr
chr4	6950939	T	C	LOC_Os04g12560.1	receptor-like protein kinase, putative, expressed	gene_position:reverse Distance_to_Tss_is:2253 Exon:exon_Position_Number_is:1 Distance_to_GeneEnd: -366	AGC	Ser	GGC	Gly
chr4	6951552	G	T	LOC_Os04g12560.1	receptor-like protein kinase, putative, expressed	gene_position:reverse Distance_to_Tss_is:1640 Exon:exon_Position_Number_is:1 Distance_to_GeneEnd: -979	AAC	Asn	AAA	Lys
chr4	6951302	A	G	LOC_Os04g12560.1	receptor-like protein kinase, putative, expressed	gene_position:reverse Distance_to_Tss_is:1890 Exon:exon_Position_Number_is:1 Distance_to_GeneEnd: -729	TTC	Phe	CTC	Leu
chr4	6954497	A	G	LOC_Os04g12570.1	hypothetical protein	gene_position:reverse Distance_to_Tss_is:390 Exon:exon_Position_Number_is:1 Distance_to_GeneEnd: -2	TAA	***	CAA	Gln
chr4	6954829	A	G	LOC_Os04g12570.1	hypothetical protein	gene_position:reverse Distance_to_Tss_is:58 Exon:exon_Position_Number_is:1 Distance_to_GeneEnd: -334	ATG	Met	ACG	Thr
chr4	7004572	A	T	LOC_Os04g12660.1	vignain precursor, putative	gene_position:forward Distance_to_Tss_is:342 Exon:exon_Position_Number_is:1 Distance_to_GeneEnd: -787	AAT	Asn	TAT	Tyr
chr4	7016233	A	C	LOC_Os04g12669.1	conserved hypothetical protein//indole-3-acetate beta-glucosyltransferase, putative	gene_position:reverse Distance_to_Tss_is:206 Exon:exon_Position_Number_is:1 Distance_to_GeneEnd: -6620	CAT	His	CAG	Gln
chr4	7035681	G	A	LOC_Os04g12730.1	conserved hypothetical protein//expressed protein	gene_position:reverse Distance_to_Tss_is:231 Exon:exon_Position_Number_is:1 Distance_to_GeneEnd: -4308	CCA	Pro	TCA	Ser
chr4	7035780	G	A	LOC_Os04g12730.1	conserved hypothetical protein//expressed protein	gene_position:reverse Distance_to_Tss_is:132 Exon:exon_Position_Number_is:1 Distance_to_GeneEnd: -4407	CTC	Leu	TTC	Phe
chr4	7039317	A	G	LOC_Os04g12744.1	conserved hypothetical protein//expressed protein	gene_position:reverse Distance_to_Tss_is:3951 Exon:exon_Position_Number_is:4 Distance_to_GeneEnd: -2	TGA	***	CGA	Arg
chr4	7082352	T	C	LOC_Os04g12830.1	conserved hypothetical protein//resistance protein, putative, expressed	gene_position:forward Distance_to_Tss_is:2148 Exon:exon_Position_Number_is:2 Distance_to_GeneEnd: -1031	GTT	Val	GCT	Ala
chr4	7106600	G	A	LOC_Os04g12864.1	retrotransposon protein, putative, unclassified	gene_position:forward Distance_to_Tss_is:15 Exon:exon_Position_Number_is:1 Distance_to_GeneEnd: -3678	GCA	Ala	ACA	Thr
chr4	7177545	T	C	LOC_Os04g13020.1	retrotransposon protein, putative, Ty3-gypsy subclass	gene_position:forward Distance_to_Tss_is:1995 Exon:exon_Position_Number_is:5 Distance_to_GeneEnd: -974	TGC	Cys	CGC	Arg
chr4	7179112	C	T	LOC_Os04g13030.1	retrotransposon protein, putative, Ty3-gypsy subclass	gene_position:reverse Distance_to_Tss_is:5823 Exon:exon_Position_Number_is:3 Distance_to_GeneEnd: -275	GCC	Ala	ACC	Thr
chr4	7179180	C	T	LOC_Os04g13030.1	retrotransposon protein, putative, Ty3-gypsy subclass	gene_position:reverse Distance_to_Tss_is:5755 Exon:exon_Position_Number_is:3 Distance_to_GeneEnd: -343	CGC	Arg	CAC	His
chr4	7226961	G	A	LOC_Os04g13110.1	retrotransposon protein, putative, Ty3-gypsy subclass	gene_position:reverse Distance_to_Tss_is:6087 Exon:exon_Position_Number_is:7 Distance_to_GeneEnd: -89	CGG	Arg	TGG	Trp
chr4	7235249	C	T	LOC_Os04g13120.1	retrotransposon protein, putative, unclassified	gene_position:reverse Distance_to_Tss_is:909 Exon:exon_Position_Number_is:1 Distance_to_GeneEnd: -215	GGT	Gly	AGT	Ser
chr4	7302949	T	C	LOC_Os04g13210.1	multidrug resistance-associated protein, putative, expressed	gene_position:reverse Distance_to_Tss_is:4616 Exon:exon_Position_Number_is:2 Distance_to_GeneEnd: -6106	ATA	Ile	GTA	Val
chr4	7329880	A	G	LOC_Os04g13240.1	retrotransposon protein, putative, Ty1-copia subclass	gene_position:reverse Distance_to_Tss_is:694 Exon:exon_Position_Number_is:2 Distance_to_GeneEnd: -3326	CTA	Leu	CCA	Pro
chr4	7532541	T	A	LOC_Os04g13510.1	retrotransposon protein, putative, Ty3-gypsy subclass	gene_position:reverse Distance_to_Tss_is:172 Exon:exon_Position_Number_is:1 Distance_to_GeneEnd: -5279	CAG	Gln	CTG	Leu
chr4	7532546	C	G	LOC_Os04g13510.1	retrotransposon protein, putative, Ty3-gypsy subclass	gene_position:reverse Distance_to_Tss_is:167 Exon:exon_Position_Number_is:1 Distance_to_GeneEnd: -5284	CAG	Gln	CAC	His
chr4	7573095	A	C	LOC_Os04g13560.1	retrotransposon protein, putative, unclassified	gene_position:reverse Distance_to_Tss_is:2919 Exon:exon_Position_Number_is:3 Distance_to_GeneEnd: -544	TGT	Cys	GGT	Gly
chr4	7577302	A	T	LOC_Os04g13570.1	retrotransposon protein, putative, Ty3-gypsy subclass	gene_position:reverse Distance_to_Tss_is:226 Exon:exon_Position_Number_is:1 Distance_to_GeneEnd: -97	ATA	Ile	AAA	Lys
chr4	7616341	C	T	LOC_Os04g13640.1	protein kinase domain containing protein	gene_position:reverse Distance_to_Tss_is:316 Exon:exon_Position_Number_is:1 Distance_to_GeneEnd: -755	AGC	Ser	AAC	Asn
chr4	7666149	A	T	LOC_Os04g13750.1	retrotransposon protein, putative, Ty3-gypsy subclass	gene_position:reverse Distance_to_Tss_is:717 Exon:exon_Position_Number_is:2 Distance_to_GeneEnd: -2493	TTG	Leu	TAG	***
chr4	7675660	G	A	LOC_Os04g13780.1	retrotransposon protein, putative, Ty3-gypsy subclass	gene_position:reverse Distance_to_Tss_is:3402 Exon:exon_Position_Number_is:3 Distance_to_GeneEnd: -937	CCA	Pro	CTA	Leu
chr4	7768842	T	C	LOC_Os04g13920.1	retrotransposon protein, putative, Ty3-gypsy subclass	gene_position:reverse Distance_to_Tss_is:3768 Exon:exon_Position_Number_is:3 Distance_to_GeneEnd: -2900	AGA	Arg	GGA	Gly
chr4	7789467	C	T	LOC_Os04g13950.1	retrotransposon protein, putative, unclassified	gene_position:forward Distance_to_Tss_is:192 Exon:exon_Position_Number_is:1 Distance_to_GeneEnd: -917	CCT	Pro	TCT	Ser
chr4	7969372	C	T	LOC_Os04g14220.2	disease resistance protein RPM1, putative, expressed	gene_position:reverse Distance_to_Tss_is:9784 Exon:exon_Position_Number_is:2 Distance_to_GeneEnd: -1100	GCT	Ala	ACT	Thr
chr4	8009208	C	A	LOC_Os04g14304.1	OsWAK30/31 - OsWAK receptor-like protein OsWAK-RLP, expressed	gene_position:forward Distance_to_Tss_is:4916 Exon:exon_Position_Number_is:2 Distance_to_GeneEnd: -4604	AAC	Asn	AAA	Lys
chr4	8058788	A	G	LOC_Os04g14400.1	retrotransposon protein, putative, unclassified	gene_position:forward Distance_to_Tss_is:1201 Exon:exon_Position_Number_is:4 Distance_to_GeneEnd: -871	GAT	Asp	GGT	Gly
chr4	8099552	G	A	LOC_Os04g14490.1	retrotransposon protein, putative, Ty3-gypsy subclass	gene_position:forward Distance_to_Tss_is:1694 Exon:exon_Position_Number_is:3 Distance_to_GeneEnd: -1790	GCT	Ala	ACT	Thr
chr4	8149740	T	C	LOC_Os04g14560.1	transposon protein, putative, CACTA, En/Spm sub-class	gene_position:reverse Distance_to_Tss_is:10712 Exon:exon_Position_Number_is:8 Distance_to_GeneEnd: -1395	CAA	Gln	CGA	Arg
chr4	8151462	C	A	LOC_Os04g14560.1	transposon protein, putative, CACTA, En/Spm sub-class	gene_position:reverse Distance_to_Tss_is:8990 Exon:exon_Position_Number_is:6 Distance_to_GeneEnd: -3117	GAA	Glu	TAA	***
chr4	8180597	T	C	LOC_Os04g14580.1	retrotransposon protein, putative, unclassified	gene_position:forward Distance_to_Tss_is:9568 Exon:exon_Position_Number_is:19 Distance_to_GeneEnd: -656	TGC	Cys	CGC	Arg
chr4	8287778	C	T	LOC_Os04g14770.1	retrotransposon protein, putative, unclassified	gene_position:forward Distance_to_Tss_is:5840 Exon:exon_Position_Number_is:7 Distance_to_GeneEnd: -172	TCG	Ser	TTG	Leu
chr4	8350709	T	C	LOC_Os04g14860.1	retrotransposon protein, putative, unclassified	gene_position:reverse Distance_to_Tss_is:3085 Exon:exon_Position_Number_is:2 Distance_to_GeneEnd: -338	ACC	Thr	GCC	Ala
chr4	8656011	G	T	LOC_Os04g15944.1	retrotransposon protein, putative, Ty3-gypsy subclass	gene_position:reverse Distance_to_Tss_is:2747 Exon:exon_Position_Number_is:4 Distance_to_GeneEnd: -3452	CCA	Pro	ACA	Thr
chr4	8791742	T	C	LOC_Os04g16200.1	retrotransposon protein, putative, Ty3-gypsy subclass	gene_position:forward Distance_to_Tss_is:3206 Exon:exon_Position_Number_is:6 Distance_to_GeneEnd: -3705	ATA	Ile	ACA	Thr
chr4	8795118	G	A	LOC_Os04g16200.1	retrotransposon protein, putative, Ty3-gypsy subclass	gene_position:forward Distance_to_Tss_is:6582 Exon:exon_Position_Number_is:10 Distance_to_GeneEnd: -329	GAT	Asp	AAT	Asn
chr4	9039700	G	A	LOC_Os04g16630.1	retrotransposon protein, putative, unclassified	gene_position:reverse Distance_to_Tss_is:4244 Exon:exon_Position_Number_is:4 Distance_to_GeneEnd: -2776	CGG	Arg	TGG	Trp
chr4	9067845	C	G	LOC_Os04g16670.1	hypothetical protein	gene_position:reverse Distance_to_Tss_is:82 Exon:exon_Position_Number_is:1 Distance_to_GeneEnd: -546	GGC	Gly	GCC	Ala
chr4	9071511	G	T	LOC_Os04g16680.1	fructose-1,6-bisphosphatase, putative, expressed	gene_position:reverse Distance_to_Tss_is:1652 Exon:exon_Position_Number_is:6 Distance_to_GeneEnd: -1097	CAG	Gln	AAG	Lys
chr4	9336405	T	C	LOC_Os04g17050.1	glutaredoxin family protein, expressed	gene_position:forward Distance_to_Tss_is:4359 Exon:exon_Position_Number_is:2 Distance_to_GeneEnd: -4154	ATG	Met	ACG	Thr
chr4	9380758	A	T	LOC_Os04g17130.1	retrotransposon protein, putative, unclassified	gene_position:reverse Distance_to_Tss_is:2642 Exon:exon_Position_Number_is:4 Distance_to_GeneEnd: -7858	TAT	Tyr	AAT	Asn
chr4	9419890	C	G	LOC_Os04g17190.1	transposon protein, putative, Mutator sub-class	gene_position:forward Distance_to_Tss_is:239 Exon:exon_Position_Number_is:1 Distance_to_GeneEnd: -2991	GAC	Asp	GAG	Glu
chr4	9598164	C	T	LOC_Os04g17574.1	retrotransposon, putative, centromere-specific	gene_position:forward Distance_to_Tss_is:3293 Exon:exon_Position_Number_is:5 Distance_to_GeneEnd: -193	CCG	Pro	CTG	Leu
chr4	10095714	A	T	LOC_Os04g18290.1	retrotransposon protein, putative, unclassified	gene_position:forward Distance_to_Tss_is:636 Exon:exon_Position_Number_is:2 Distance_to_GeneEnd: -1166	AAG	Lys	TAG	***
chr4	10287101	A	G	LOC_Os04g18620.1	retrotransposon protein, putative, unclassified	gene_position:reverse Distance_to_Tss_is:2835 Exon:exon_Position_Number_is:5 Distance_to_GeneEnd: -369	ATA	Ile	ACA	Thr
chr4	10534552	G	A	LOC_Os04g18980.1	retrotransposon protein, putative, unclassified	gene_position:reverse Distance_to_Tss_is:10031 Exon:exon_Position_Number_is:10 Distance_to_GeneEnd: -2396	TCC	Ser	TTC	Phe
chr4	10675906	G	A	LOC_Os04g19240.1	transposon protein, putative, CACTA, En/Spm sub-class	gene_position:forward Distance_to_Tss_is:2115 Exon:exon_Position_Number_is:3 Distance_to_GeneEnd: -1198	AGG	Arg	AAG	Lys
chr4	10741172	A	G	LOC_Os04g19320.1	retrotransposon protein, putative, unclassified	gene_position:forward Distance_to_Tss_is:493 Exon:exon_Position_Number_is:1 Distance_to_GeneEnd: -265	CAC	His	CGC	Arg
chr4	10759646	T	C	LOC_Os04g19350.1	retrotransposon protein, putative, Ty3-gypsy subclass	gene_position:forward Distance_to_Tss_is:425 Exon:exon_Position_Number_is:3 Distance_to_GeneEnd: -1156	GTA	Val	GCA	Ala
chr4	10764373	T	C	LOC_Os04g19360.1	retrotransposon protein, putative, Ty3-gypsy subclass	gene_position:reverse Distance_to_Tss_is:3614 Exon:exon_Position_Number_is:7 Distance_to_GeneEnd: -3142	ATT	Ile	GTT	Val
chr4	11024473	T	G	LOC_Os04g19750.1	OsFBL11 - F-box domain and LRR containing protein, expressed	gene_position:reverse Distance_to_Tss_is:1095 Exon:exon_Position_Number_is:1 Distance_to_GeneEnd: -585	ACT	Thr	CCT	Pro
chr4	11093269	C	G	LOC_Os04g19910.1	retrotransposon protein, putative, unclassified	gene_position:reverse Distance_to_Tss_is:1607 Exon:exon_Position_Number_is:4 Distance_to_GeneEnd: -1301	AAG	Lys	AAC	Asn
chr4	11705566	G	T	LOC_Os04g20870.1	retrotransposon protein, putative, unclassified	gene_position:forward Distance_to_Tss_is:889 Exon:exon_Position_Number_is:2 Distance_to_GeneEnd: -592	AGT	Ser	ATT	Ile
chr4	11705809	G	C	LOC_Os04g20870.1	retrotransposon protein, putative, unclassified	gene_position:forward Distance_to_Tss_is:1132 Exon:exon_Position_Number_is:2 Distance_to_GeneEnd: -349	CGT	Arg	CCT	Pro
chr4	11714883	C	T	LOC_Os04g20890.1	retrotransposon protein, putative, unclassified	gene_position:reverse Distance_to_Tss_is:1736 Exon:exon_Position_Number_is:2 Distance_to_GeneEnd: -1057	GAC	Asp	AAC	Asn
chr4	11714820	C	T	LOC_Os04g20890.1	retrotransposon protein, putative, unclassified	gene_position:reverse Distance_to_Tss_is:1799 Exon:exon_Position_Number_is:2 Distance_to_GeneEnd: -994	GAT	Asp	AAT	Asn
chr4	12298352	T	C	LOC_Os04g21750.1	retrotransposon protein, putative, Ty3-gypsy subclass	gene_position:forward Distance_to_Tss_is:1733 Exon:exon_Position_Number_is:4 Distance_to_GeneEnd: -4199	TTT	Phe	TCT	Ser
chr4	12482635	T	A	LOC_Os04g22060.1	retrotransposon protein, putative, unclassified, expressed	gene_position:reverse Distance_to_Tss_is:2666 Exon:exon_Position_Number_is:4 Distance_to_GeneEnd: -4479	AAT	Asn	ATT	Ile
chr4	12491950	T	G	LOC_Os04g22080.1	retrotransposon protein, putative, unclassified	gene_position:reverse Distance_to_Tss_is:3677 Exon:exon_Position_Number_is:4 Distance_to_GeneEnd: -247	GAA	Glu	GCA	Ala
chr4	12499945	G	C	LOC_Os04g22090.1	NB-ARC domain containing protein, expressed	gene_position:reverse Distance_to_Tss_is:3687 Exon:exon_Position_Number_is:2 Distance_to_GeneEnd: -1789	CCC	Pro	CGC	Arg
chr4	12769226	G	A	LOC_Os04g22570.1	retrotransposon protein, putative, unclassified	gene_position:reverse Distance_to_Tss_is:3347 Exon:exon_Position_Number_is:5 Distance_to_GeneEnd: -4013	GCC	Ala	GTC	Val
chr4	12774586	T	G	LOC_Os04g22580.1	retrotransposon protein, putative, Ty3-gypsy subclass	gene_position:forward Distance_to_Tss_is:739 Exon:exon_Position_Number_is:1 Distance_to_GeneEnd: -2437	CTG	Leu	CGG	Arg
chr4	12937937	C	G	LOC_Os04g22850.1	transposon protein, putative, CACTA, En/Spm sub-class	gene_position:reverse Distance_to_Tss_is:2553 Exon:exon_Position_Number_is:6 Distance_to_GeneEnd: -361	AGA	Arg	ACA	Thr
chr4	13325385	C	G	LOC_Os04g23350.1	retrotransposon protein, putative, unclassified	gene_position:reverse Distance_to_Tss_is:2484 Exon:exon_Position_Number_is:3 Distance_to_GeneEnd: -1387	GAC	Asp	CAC	His
chr4	13325417	G	T	LOC_Os04g23350.1	retrotransposon protein, putative, unclassified	gene_position:reverse Distance_to_Tss_is:2452 Exon:exon_Position_Number_is:3 Distance_to_GeneEnd: -1419	ACT	Thr	AAT	Asn
chr4	13374637	G	A	LOC_Os04g23410.1	retrotransposon protein, putative, unclassified	gene_position:reverse Distance_to_Tss_is:1839 Exon:exon_Position_Number_is:3 Distance_to_GeneEnd: -232	CCG	Pro	CTG	Leu
chr4	13566274	G	A	LOC_Os04g23739.1	transposon protein, putative, CACTA, En/Spm sub-class	gene_position:reverse Distance_to_Tss_is:7725 Exon:exon_Position_Number_is:8 Distance_to_GeneEnd: -3553	GCG	Ala	GTG	Val
chr4	13587320	T	C	LOC_Os04g23780.1	retrotransposon protein, putative, unclassified	gene_position:forward Distance_to_Tss_is:688 Exon:exon_Position_Number_is:1 Distance_to_GeneEnd: -2169	CTA	Leu	CCA	Pro
chr4	13589356	T	C	LOC_Os04g23780.1	retrotransposon protein, putative, unclassified	gene_position:forward Distance_to_Tss_is:2724 Exon:exon_Position_Number_is:7 Distance_to_GeneEnd: -133	GTT	Val	GCT	Ala
chr4	13896598	C	G	LOC_Os04g24274.1	hypothetical protein	gene_position:forward Distance_to_Tss_is:2975 Exon:exon_Position_Number_is:3 Distance_to_GeneEnd: -2130	CGG	Arg	GGG	Gly
chr4	13987379	C	T	LOC_Os04g24410.2	kinesin heavy chain isolog, putative, expressed	gene_position:reverse Distance_to_Tss_is:893 Exon:exon_Position_Number_is:3 Distance_to_GeneEnd: -2847	GTC	Val	ATC	Ile
chr4	14225818	G	T	LOC_Os04g24780.1	retrotransposon protein, putative, Ty3-gypsy subclass	gene_position:forward Distance_to_Tss_is:402 Exon:exon_Position_Number_is:1 Distance_to_GeneEnd: -2032	GCC	Ala	TCC	Ser
chr4	14250238	A	G	LOC_Os04g24810.1	OsMADS83 - MADS-box family gene with M-gamma type-box	gene_position:forward Distance_to_Tss_is:361 Exon:exon_Position_Number_is:1 Distance_to_GeneEnd: -268	CAC	His	CGC	Arg
chr4	14356176	T	C	LOC_Os04g24940.1	hypothetical protein	gene_position:forward Distance_to_Tss_is:1688 Exon:exon_Position_Number_is:4 Distance_to_GeneEnd: -1046	ATG	Met	ACG	Thr
chr4	14461388	C	G	LOC_Os04g25080.1	transposon protein, putative, CACTA, En/Spm sub-class	gene_position:forward Distance_to_Tss_is:2800 Exon:exon_Position_Number_is:7 Distance_to_GeneEnd: -243	TGC	Cys	TGG	Trp
chr4	14658556	G	T	LOC_Os04g25350.1	hypothetical protein	gene_position:forward Distance_to_Tss_is:85 Exon:exon_Position_Number_is:1 Distance_to_GeneEnd: -133	CGC	Arg	CTC	Leu
chr4	14729181	A	G	LOC_Os04g25420.1	hypothetical protein	gene_position:reverse Distance_to_Tss_is:479 Exon:exon_Position_Number_is:2 Distance_to_GeneEnd: -2	TGA	***	CGA	Arg
chr4	14754391	G	T	LOC_Os04g25470.1	retrotransposon protein, putative, unclassified	gene_position:forward Distance_to_Tss_is:1397 Exon:exon_Position_Number_is:1 Distance_to_GeneEnd: -6172	AGG	Arg	AGT	Ser
chr4	14753016	C	T	LOC_Os04g25470.1	retrotransposon protein, putative, unclassified	gene_position:forward Distance_to_Tss_is:22 Exon:exon_Position_Number_is:1 Distance_to_GeneEnd: -7547	GCG	Ala	GTG	Val
chr4	14756222	C	T	LOC_Os04g25470.1	retrotransposon protein, putative, unclassified	gene_position:forward Distance_to_Tss_is:3228 Exon:exon_Position_Number_is:4 Distance_to_GeneEnd: -4341	TCA	Ser	TTA	Leu
chr4	14758461	A	G	LOC_Os04g25470.1	retrotransposon protein, putative, unclassified	gene_position:forward Distance_to_Tss_is:5467 Exon:exon_Position_Number_is:9 Distance_to_GeneEnd: -2102	CAG	Gln	CGG	Arg
chr4	14753859	A	T	LOC_Os04g25470.1	retrotransposon protein, putative, unclassified	gene_position:forward Distance_to_Tss_is:865 Exon:exon_Position_Number_is:1 Distance_to_GeneEnd: -6704	AAT	Asn	ATT	Ile
chr4	14754201	T	C	LOC_Os04g25470.1	retrotransposon protein, putative, unclassified	gene_position:forward Distance_to_Tss_is:1207 Exon:exon_Position_Number_is:1 Distance_to_GeneEnd: -6362	TTA	Leu	TCA	Ser
chr4	14755047	G	C	LOC_Os04g25470.1	retrotransposon protein, putative, unclassified	gene_position:forward Distance_to_Tss_is:2053 Exon:exon_Position_Number_is:2 Distance_to_GeneEnd: -5516	GCT	Ala	CCT	Pro
chr4	14753890	T	A	LOC_Os04g25470.1	retrotransposon protein, putative, unclassified	gene_position:forward Distance_to_Tss_is:896 Exon:exon_Position_Number_is:1 Distance_to_GeneEnd: -6673	CAT	His	CAA	Gln
chr4	14755042	G	C	LOC_Os04g25470.1	retrotransposon protein, putative, unclassified	gene_position:forward Distance_to_Tss_is:2048 Exon:exon_Position_Number_is:2 Distance_to_GeneEnd: -5521	TGT	Cys	TCT	Ser
chr4	14791277	G	T	LOC_Os04g25520.1	transposon protein, putative, unclassified	gene_position:forward Distance_to_Tss_is:409 Exon:exon_Position_Number_is:2 Distance_to_GeneEnd: -981	TGT	Cys	TTT	Phe
chr4	14791705	G	A	LOC_Os04g25520.1	transposon protein, putative, unclassified	gene_position:forward Distance_to_Tss_is:837 Exon:exon_Position_Number_is:2 Distance_to_GeneEnd: -553	GAC	Asp	AAC	Asn
chr4	14791345	A	T	LOC_Os04g25520.1	transposon protein, putative, unclassified	gene_position:forward Distance_to_Tss_is:477 Exon:exon_Position_Number_is:2 Distance_to_GeneEnd: -913	ATT	Ile	TTT	Phe
chr4	14792045	C	T	LOC_Os04g25520.1	transposon protein, putative, unclassified	gene_position:forward Distance_to_Tss_is:1177 Exon:exon_Position_Number_is:2 Distance_to_GeneEnd: -213	CCT	Pro	CTT	Leu
chr4	14812534	C	T	LOC_Os04g25570.1	protein phosphatase 2C, putative, expressed	gene_position:reverse Distance_to_Tss_is:4955 Exon:exon_Position_Number_is:5 Distance_to_GeneEnd: -638	GAT	Asp	AAT	Asn
chr4	14815458	G	C	LOC_Os04g25570.1	protein phosphatase 2C, putative, expressed	gene_position:reverse Distance_to_Tss_is:2031 Exon:exon_Position_Number_is:2 Distance_to_GeneEnd: -3562	GAC	Asp	GAG	Glu
chr4	14820444	A	G	LOC_Os04g25580.1	hypothetical protein	gene_position:reverse Distance_to_Tss_is:881 Exon:exon_Position_Number_is:2 Distance_to_GeneEnd: -1020	TAT	Tyr	CAT	His
chr4	14939263	C	A	LOC_Os04g25780.1	retrotransposon protein, putative, unclassified	gene_position:forward Distance_to_Tss_is:3025 Exon:exon_Position_Number_is:1 Distance_to_GeneEnd: -1864	CCG	Pro	CAG	Gln
chr4	14939472	A	G	LOC_Os04g25780.1	retrotransposon protein, putative, unclassified	gene_position:forward Distance_to_Tss_is:3234 Exon:exon_Position_Number_is:1 Distance_to_GeneEnd: -1655	ATT	Ile	GTT	Val
chr4	14939128	T	C	LOC_Os04g25780.1	retrotransposon protein, putative, unclassified	gene_position:forward Distance_to_Tss_is:2890 Exon:exon_Position_Number_is:1 Distance_to_GeneEnd: -1999	CTA	Leu	CCA	Pro
chr4	14937118	A	G	LOC_Os04g25780.1	retrotransposon protein, putative, unclassified	gene_position:forward Distance_to_Tss_is:880 Exon:exon_Position_Number_is:1 Distance_to_GeneEnd: -4009	CAT	His	CGT	Arg
chr4	14936796	A	G	LOC_Os04g25780.1	retrotransposon protein, putative, unclassified	gene_position:forward Distance_to_Tss_is:558 Exon:exon_Position_Number_is:1 Distance_to_GeneEnd: -4331	ACC	Thr	GCC	Ala
chr4	14937364	T	C	LOC_Os04g25780.1	retrotransposon protein, putative, unclassified	gene_position:forward Distance_to_Tss_is:1126 Exon:exon_Position_Number_is:1 Distance_to_GeneEnd: -3763	ATC	Ile	ACC	Thr
chr4	14937603	G	A	LOC_Os04g25780.1	retrotransposon protein, putative, unclassified	gene_position:forward Distance_to_Tss_is:1365 Exon:exon_Position_Number_is:1 Distance_to_GeneEnd: -3524	GTT	Val	ATT	Ile
chr4	14937606	G	A	LOC_Os04g25780.1	retrotransposon protein, putative, unclassified	gene_position:forward Distance_to_Tss_is:1368 Exon:exon_Position_Number_is:1 Distance_to_GeneEnd: -3521	GTT	Val	ATT	Ile
chr4	14938579	C	T	LOC_Os04g25780.1	retrotransposon protein, putative, unclassified	gene_position:forward Distance_to_Tss_is:2341 Exon:exon_Position_Number_is:1 Distance_to_GeneEnd: -2548	CCA	Pro	CTA	Leu
chr4	14939521	G	A	LOC_Os04g25780.1	retrotransposon protein, putative, unclassified	gene_position:forward Distance_to_Tss_is:3283 Exon:exon_Position_Number_is:1 Distance_to_GeneEnd: -1606	CGG	Arg	CAG	Gln
chr4	15379629	C	A	LOC_Os04g26380.1	aspartic proteinase-like protein 2 precursor, putative//hypothetical protein	gene_position:reverse Distance_to_Tss_is:216 Exon:exon_Position_Number_is:1 Distance_to_GeneEnd: -780	GGC	Gly	TGC	Cys
chr4	15379671	T	G	LOC_Os04g26380.1	aspartic proteinase-like protein 2 precursor, putative//hypothetical protein	gene_position:reverse Distance_to_Tss_is:174 Exon:exon_Position_Number_is:1 Distance_to_GeneEnd: -822	AGT	Ser	CGT	Arg
chr4	15387317	T	C	LOC_Os04g26400.1	aspartic proteinase-like protein 2 precursor, putative//hypothetical protein	gene_position:reverse Distance_to_Tss_is:1207 Exon:exon_Position_Number_is:5 Distance_to_GeneEnd: -603	GAG	Glu	GGG	Gly
chr4	15618714	G	A	LOC_Os04g26750.1	retrotransposon protein, putative, unclassified	gene_position:forward Distance_to_Tss_is:1126 Exon:exon_Position_Number_is:5 Distance_to_GeneEnd: -4378	GCT	Ala	ACT	Thr
chr4	15618760	T	C	LOC_Os04g26750.1	retrotransposon protein, putative, unclassified	gene_position:forward Distance_to_Tss_is:1172 Exon:exon_Position_Number_is:5 Distance_to_GeneEnd: -4332	GTA	Val	GCA	Ala
chr4	15618792	A	G	LOC_Os04g26750.1	retrotransposon protein, putative, unclassified	gene_position:forward Distance_to_Tss_is:1204 Exon:exon_Position_Number_is:5 Distance_to_GeneEnd: -4300	AAG	Lys	GAG	Glu
chr4	15618992	C	A	LOC_Os04g26750.1	retrotransposon protein, putative, unclassified	gene_position:forward Distance_to_Tss_is:1404 Exon:exon_Position_Number_is:6 Distance_to_GeneEnd: -4100	GCA	Ala	GAA	Glu
chr4	15619172	T	C	LOC_Os04g26750.1	retrotransposon protein, putative, unclassified	gene_position:forward Distance_to_Tss_is:1584 Exon:exon_Position_Number_is:6 Distance_to_GeneEnd: -3920	GTG	Val	GCG	Ala
chr4	15619650	C	T	LOC_Os04g26750.1	retrotransposon protein, putative, unclassified	gene_position:forward Distance_to_Tss_is:2062 Exon:exon_Position_Number_is:7 Distance_to_GeneEnd: -3442	GCG	Ala	GTG	Val
chr4	15622902	T	C	LOC_Os04g26750.1	retrotransposon protein, putative, unclassified	gene_position:forward Distance_to_Tss_is:5314 Exon:exon_Position_Number_is:10 Distance_to_GeneEnd: -190	ATG	Met	ACG	Thr
chr4	15622917	C	T	LOC_Os04g26750.1	retrotransposon protein, putative, unclassified	gene_position:forward Distance_to_Tss_is:5329 Exon:exon_Position_Number_is:10 Distance_to_GeneEnd: -175	CCA	Pro	CTA	Leu
chr4	15640733	G	A	LOC_Os04g26790.1	eukaryotic aspartyl protease domain containing protein, expressed	gene_position:reverse Distance_to_Tss_is:3819 Exon:exon_Position_Number_is:4 Distance_to_GeneEnd: -17908	ACA	Thr	ATA	Ile
chr4	15640890	C	T	LOC_Os04g26790.1	eukaryotic aspartyl protease domain containing protein, expressed	gene_position:reverse Distance_to_Tss_is:3662 Exon:exon_Position_Number_is:4 Distance_to_GeneEnd: -18065	GAT	Asp	AAT	Asn
chr4	15677289	C	T	LOC_Os04g26834.1	eukaryotic aspartyl protease domain containing protein, expressed	gene_position:reverse Distance_to_Tss_is:4529 Exon:exon_Position_Number_is:6 Distance_to_GeneEnd: -4703	GAT	Asp	AAT	Asn
chr4	15730342	G	A	LOC_Os04g26880.1	transposon protein, putative, unclassified	gene_position:reverse Distance_to_Tss_is:1384 Exon:exon_Position_Number_is:3 Distance_to_GeneEnd: -5764	ACA	Thr	ATA	Ile
chr4	15731093	G	C	LOC_Os04g26880.1	transposon protein, putative, unclassified	gene_position:reverse Distance_to_Tss_is:633 Exon:exon_Position_Number_is:2 Distance_to_GeneEnd: -6515	CGA	Arg	GGA	Gly
chr4	15731479	T	C	LOC_Os04g26880.1	transposon protein, putative, unclassified	gene_position:reverse Distance_to_Tss_is:247 Exon:exon_Position_Number_is:1 Distance_to_GeneEnd: -6901	GAA	Glu	GGA	Gly
chr4	15739522	T	C	LOC_Os04g26900.1	IN2-2 protein, putative, expressed//conserved hypothetical protein	gene_position:forward Distance_to_Tss_is:4170 Exon:exon_Position_Number_is:5 Distance_to_GeneEnd: -71	TGG	Trp	CGG	Arg
chr4	15765169	C	G	LOC_Os04g26940.1	retrotransposon protein, putative, unclassified	gene_position:reverse Distance_to_Tss_is:750 Exon:exon_Position_Number_is:2 Distance_to_GeneEnd: -182	GAA	Glu	CAA	Gln
chr4	15765877	T	C	LOC_Os04g26940.1	retrotransposon protein, putative, unclassified	gene_position:reverse Distance_to_Tss_is:42 Exon:exon_Position_Number_is:1 Distance_to_GeneEnd: -890	ACA	Thr	GCA	Ala
chr4	15766878	C	A	LOC_Os04g26950.1	retrotransposon protein, putative, unclassified	gene_position:reverse Distance_to_Tss_is:1854 Exon:exon_Position_Number_is:4 Distance_to_GeneEnd: -57	GAG	Glu	GAT	Asp
chr4	15766975	G	A	LOC_Os04g26950.1	retrotransposon protein, putative, unclassified	gene_position:reverse Distance_to_Tss_is:1757 Exon:exon_Position_Number_is:4 Distance_to_GeneEnd: -154	GCC	Ala	GTC	Val
chr4	15767062	T	C	LOC_Os04g26950.1	retrotransposon protein, putative, unclassified	gene_position:reverse Distance_to_Tss_is:1670 Exon:exon_Position_Number_is:4 Distance_to_GeneEnd: -241	GAT	Asp	GGT	Gly
chr4	15767098	A	G	LOC_Os04g26950.1	retrotransposon protein, putative, unclassified	gene_position:reverse Distance_to_Tss_is:1634 Exon:exon_Position_Number_is:4 Distance_to_GeneEnd: -277	GTT	Val	GCT	Ala
chr4	15767260	C	G	LOC_Os04g26950.1	retrotransposon protein, putative, unclassified	gene_position:reverse Distance_to_Tss_is:1472 Exon:exon_Position_Number_is:4 Distance_to_GeneEnd: -439	CGT	Arg	CCT	Pro
chr4	15776362	A	C	LOC_Os04g26960.1	terpene synthase, putative, expressed	gene_position:forward Distance_to_Tss_is:4889 Exon:exon_Position_Number_is:6 Distance_to_GeneEnd: -65	ACG	Thr	CCG	Pro
chr4	15776390	T	C	LOC_Os04g26960.1	terpene synthase, putative, expressed	gene_position:forward Distance_to_Tss_is:4917 Exon:exon_Position_Number_is:6 Distance_to_GeneEnd: -37	CTT	Leu	CCT	Pro
chr4	15777461	T	C	LOC_Os04g26970.1	retrotransposon protein, putative, unclassified	gene_position:reverse Distance_to_Tss_is:684 Exon:exon_Position_Number_is:2 Distance_to_GeneEnd: -86	ACG	Thr	GCG	Ala
chr4	15785008	A	T	LOC_Os04g26980.1	terpene synthase, putative	gene_position:reverse Distance_to_Tss_is:737 Exon:exon_Position_Number_is:2 Distance_to_GeneEnd: -3258	CTC	Leu	CAC	His
chr4	15839778	T	C	LOC_Os04g27070.1	terpene synthase, putative, expressed	gene_position:reverse Distance_to_Tss_is:189 Exon:exon_Position_Number_is:1 Distance_to_GeneEnd: -4459	ATC	Ile	GTC	Val
chr4	15947121	T	G	LOC_Os04g27280.1	retrotransposon protein, putative, Ty1-copia subclass	gene_position:reverse Distance_to_Tss_is:813 Exon:exon_Position_Number_is:2 Distance_to_GeneEnd: -94	CAA	Gln	CCA	Pro
chr4	16168113	T	C	LOC_Os04g27640.1	retrotransposon protein, putative, unclassified	gene_position:reverse Distance_to_Tss_is:415 Exon:exon_Position_Number_is:1 Distance_to_GeneEnd: -1084	GAC	Asp	GGC	Gly
chr4	16206811	C	T	LOC_Os04g27710.1	retrotransposon protein, putative, Ty3-gypsy subclass	gene_position:forward Distance_to_Tss_is:3247 Exon:exon_Position_Number_is:6 Distance_to_GeneEnd: -410	CGG	Arg	TGG	Trp
chr4	16249724	G	T	LOC_Os04g27790.1	terpene synthase, putative, expressed	gene_position:forward Distance_to_Tss_is:1725 Exon:exon_Position_Number_is:2 Distance_to_GeneEnd: -3215	AAG	Lys	AAT	Asn
chr4	16402117	G	T	LOC_Os04g28074.1	hypothetical protein	gene_position:forward Distance_to_Tss_is:2420 Exon:exon_Position_Number_is:3 Distance_to_GeneEnd: -5585	ATG	Met	ATT	Ile
chr4	16404075	A	G	LOC_Os04g28074.1	hypothetical protein	gene_position:forward Distance_to_Tss_is:4378 Exon:exon_Position_Number_is:5 Distance_to_GeneEnd: -3627	ACG	Thr	GCG	Ala
chr4	16798519	C	T	LOC_Os04g28650.1	transposon protein, putative, CACTA, En/Spm sub-class	gene_position:forward Distance_to_Tss_is:172 Exon:exon_Position_Number_is:1 Distance_to_GeneEnd: -7118	GCC	Ala	GTC	Val
chr4	16873995	A	G	LOC_Os04g28780.1	serine/threonine-protein kinase receptor precursor, putative, expressed	gene_position:forward Distance_to_Tss_is:1676 Exon:exon_Position_Number_is:1 Distance_to_GeneEnd: -968	AAC	Asn	GAC	Asp
chr4	16951246	G	A	LOC_Os04g28880.1	retrotransposon protein, putative, Ty3-gypsy subclass	gene_position:forward Distance_to_Tss_is:6288 Exon:exon_Position_Number_is:7 Distance_to_GeneEnd: -377	GCG	Ala	ACG	Thr
chr4	16964991	C	T	LOC_Os04g28910.1	retrotransposon protein, putative, unclassified	gene_position:forward Distance_to_Tss_is:46 Exon:exon_Position_Number_is:1 Distance_to_GeneEnd: -3381	ACA	Thr	ATA	Ile
chr4	16965741	G	A	LOC_Os04g28910.1	retrotransposon protein, putative, unclassified	gene_position:forward Distance_to_Tss_is:796 Exon:exon_Position_Number_is:1 Distance_to_GeneEnd: -2631	CGA	Arg	CAA	Gln
chr4	16967425	C	T	LOC_Os04g28910.1	retrotransposon protein, putative, unclassified	gene_position:forward Distance_to_Tss_is:2480 Exon:exon_Position_Number_is:3 Distance_to_GeneEnd: -947	TCC	Ser	TTC	Phe
chr4	16980709	A	G	LOC_Os04g28930.1	retrotransposon protein, putative, unclassified	gene_position:forward Distance_to_Tss_is:1208 Exon:exon_Position_Number_is:4 Distance_to_GeneEnd: -1001	ACA	Thr	GCA	Ala
chr4	16980803	G	A	LOC_Os04g28930.1	retrotransposon protein, putative, unclassified	gene_position:forward Distance_to_Tss_is:1302 Exon:exon_Position_Number_is:4 Distance_to_GeneEnd: -907	AGG	Arg	AAG	Lys
chr4	17111926	C	G	LOC_Os04g29140.1	retrotransposon protein, putative, unclassified	gene_position:reverse Distance_to_Tss_is:1550 Exon:exon_Position_Number_is:2 Distance_to_GeneEnd: -125	GAC	Asp	CAC	His
chr4	17112788	C	T	LOC_Os04g29140.1	retrotransposon protein, putative, unclassified	gene_position:reverse Distance_to_Tss_is:688 Exon:exon_Position_Number_is:1 Distance_to_GeneEnd: -987	CGC	Arg	CAC	His
chr4	17136099	C	T	LOC_Os04g29190.1	retrotransposon protein, putative, unclassified	gene_position:forward Distance_to_Tss_is:6162 Exon:exon_Position_Number_is:7 Distance_to_GeneEnd: -1084	GCA	Ala	GTA	Val
chr4	17141619	G	C	LOC_Os04g29200.1	retrotransposon protein, putative, unclassified	gene_position:reverse Distance_to_Tss_is:360 Exon:exon_Position_Number_is:2 Distance_to_GeneEnd: -2138	CAG	Gln	GAG	Glu
chr4	17158508	C	T	LOC_Os04g29224.1	transposon protein, putative, CACTA, En/Spm sub-class	gene_position:reverse Distance_to_Tss_is:5350 Exon:exon_Position_Number_is:7 Distance_to_GeneEnd: -1859	GAT	Asp	AAT	Asn
chr4	17207652	G	A	LOC_Os04g29310.1	retrotransposon protein, putative, unclassified	gene_position:forward Distance_to_Tss_is:4139 Exon:exon_Position_Number_is:8 Distance_to_GeneEnd: -3662	GGC	Gly	GAC	Asp
chr4	17237702	A	G	LOC_Os04g29330.1	retrotransposon protein, putative, Ty3-gypsy subclass	gene_position:forward Distance_to_Tss_is:5500 Exon:exon_Position_Number_is:4 Distance_to_GeneEnd: -1253	AGT	Ser	GGT	Gly
chr4	17242090	C	G	LOC_Os04g29340.1	transposon protein, putative, CACTA, En/Spm sub-class	gene_position:reverse Distance_to_Tss_is:1399 Exon:exon_Position_Number_is:4 Distance_to_GeneEnd: -297	GTG	Val	CTG	Leu
chr4	17242110	C	T	LOC_Os04g29340.1	transposon protein, putative, CACTA, En/Spm sub-class	gene_position:reverse Distance_to_Tss_is:1379 Exon:exon_Position_Number_is:4 Distance_to_GeneEnd: -317	GGA	Gly	GAA	Glu
chr4	17280252	T	C	LOC_Os04g29370.1	transposon protein, putative, CACTA, En/Spm sub-class	gene_position:reverse Distance_to_Tss_is:2037 Exon:exon_Position_Number_is:2 Distance_to_GeneEnd: -612	AGC	Ser	GGC	Gly
chr4	17338478	C	T	LOC_Os04g29450.1	transposon protein, putative, CACTA, En/Spm sub-class	gene_position:reverse Distance_to_Tss_is:3003 Exon:exon_Position_Number_is:3 Distance_to_GeneEnd: -962	GGG	Gly	AGG	Arg
chr4	17338569	A	T	LOC_Os04g29450.1	transposon protein, putative, CACTA, En/Spm sub-class	gene_position:reverse Distance_to_Tss_is:2912 Exon:exon_Position_Number_is:3 Distance_to_GeneEnd: -1053	TGT	Cys	TGA	***
chr4	17352584	T	C	LOC_Os04g29469.1	retrotransposon protein, putative, unclassified	gene_position:forward Distance_to_Tss_is:7647 Exon:exon_Position_Number_is:7 Distance_to_GeneEnd: -2555	GTG	Val	GCG	Ala
chr4	17352769	A	G	LOC_Os04g29469.1	retrotransposon protein, putative, unclassified	gene_position:forward Distance_to_Tss_is:7832 Exon:exon_Position_Number_is:7 Distance_to_GeneEnd: -2370	AGG	Arg	GGG	Gly
chr4	17352667	G	A	LOC_Os04g29469.1	retrotransposon protein, putative, unclassified	gene_position:forward Distance_to_Tss_is:7730 Exon:exon_Position_Number_is:7 Distance_to_GeneEnd: -2472	GAC	Asp	AAC	Asn
chr4	17354571	G	A	LOC_Os04g29469.1	retrotransposon protein, putative, unclassified	gene_position:forward Distance_to_Tss_is:9634 Exon:exon_Position_Number_is:11 Distance_to_GeneEnd: -568	CGC	Arg	CAC	His
chr4	17353780	A	T	LOC_Os04g29469.1	retrotransposon protein, putative, unclassified	gene_position:forward Distance_to_Tss_is:8843 Exon:exon_Position_Number_is:10 Distance_to_GeneEnd: -1359	CAT	His	CTT	Leu
chr4	17366974	A	G	LOC_Os04g29520.1	retrotransposon protein, putative, unclassified	gene_position:forward Distance_to_Tss_is:358 Exon:exon_Position_Number_is:1 Distance_to_GeneEnd: -2689	CAG	Gln	CGG	Arg
chr4	17368198	T	G	LOC_Os04g29520.1	retrotransposon protein, putative, unclassified	gene_position:forward Distance_to_Tss_is:1582 Exon:exon_Position_Number_is:1 Distance_to_GeneEnd: -1465	CTG	Leu	CGG	Arg
chr4	17367142	T	G	LOC_Os04g29520.1	retrotransposon protein, putative, unclassified	gene_position:forward Distance_to_Tss_is:526 Exon:exon_Position_Number_is:1 Distance_to_GeneEnd: -2521	ATG	Met	AGG	Arg
chr4	17370491	C	T	LOC_Os04g29530.1	retrotransposon protein, putative, unclassified	gene_position:reverse Distance_to_Tss_is:3407 Exon:exon_Position_Number_is:6 Distance_to_GeneEnd: -202	CGT	Arg	CAT	His
chr4	17373097	C	T	LOC_Os04g29530.1	retrotransposon protein, putative, unclassified	gene_position:reverse Distance_to_Tss_is:801 Exon:exon_Position_Number_is:2 Distance_to_GeneEnd: -2808	GGT	Gly	AGT	Ser
chr4	17372805	G	C	LOC_Os04g29530.1	retrotransposon protein, putative, unclassified	gene_position:reverse Distance_to_Tss_is:1093 Exon:exon_Position_Number_is:3 Distance_to_GeneEnd: -2516	CGA	Arg	GGA	Gly
chr4	17371352	C	G	LOC_Os04g29530.1	retrotransposon protein, putative, unclassified	gene_position:reverse Distance_to_Tss_is:2546 Exon:exon_Position_Number_is:5 Distance_to_GeneEnd: -1063	TGG	Trp	TCG	Ser
chr4	17463336	C	T	LOC_Os04g29630.1	transposon protein, putative, unclassified	gene_position:reverse Distance_to_Tss_is:3686 Exon:exon_Position_Number_is:4 Distance_to_GeneEnd: -576	GCT	Ala	ACT	Thr
chr4	17471566	T	C	LOC_Os04g29640.1	retrotransposon protein, putative, Ty3-gypsy subclass	gene_position:forward Distance_to_Tss_is:49 Exon:exon_Position_Number_is:1 Distance_to_GeneEnd: -580	GTG	Val	GCG	Ala
chr4	17475281	C	T	LOC_Os04g29650.1	retrotransposon protein, putative, Ty3-gypsy subclass	gene_position:forward Distance_to_Tss_is:2333 Exon:exon_Position_Number_is:4 Distance_to_GeneEnd: -2383	CCA	Pro	CTA	Leu
chr4	17474212	T	C	LOC_Os04g29650.1	retrotransposon protein, putative, Ty3-gypsy subclass	gene_position:forward Distance_to_Tss_is:1264 Exon:exon_Position_Number_is:3 Distance_to_GeneEnd: -3452	TCT	Ser	CCT	Pro
chr4	17475942	C	T	LOC_Os04g29650.1	retrotransposon protein, putative, Ty3-gypsy subclass	gene_position:forward Distance_to_Tss_is:2994 Exon:exon_Position_Number_is:6 Distance_to_GeneEnd: -1722	CTT	Leu	TTT	Phe
chr4	17477257	C	T	LOC_Os04g29650.1	retrotransposon protein, putative, Ty3-gypsy subclass	gene_position:forward Distance_to_Tss_is:4309 Exon:exon_Position_Number_is:7 Distance_to_GeneEnd: -407	CCG	Pro	TCG	Ser
chr4	17474599	A	G	LOC_Os04g29650.1	retrotransposon protein, putative, Ty3-gypsy subclass	gene_position:forward Distance_to_Tss_is:1651 Exon:exon_Position_Number_is:4 Distance_to_GeneEnd: -3065	ACT	Thr	GCT	Ala
chr4	17475865	A	T	LOC_Os04g29650.1	retrotransposon protein, putative, Ty3-gypsy subclass	gene_position:forward Distance_to_Tss_is:2917 Exon:exon_Position_Number_is:6 Distance_to_GeneEnd: -1799	GAG	Glu	GTG	Val
chr4	17476258	T	C	LOC_Os04g29650.1	retrotransposon protein, putative, Ty3-gypsy subclass	gene_position:forward Distance_to_Tss_is:3310 Exon:exon_Position_Number_is:6 Distance_to_GeneEnd: -1406	GTA	Val	GCA	Ala
chr4	17476404	T	C	LOC_Os04g29650.1	retrotransposon protein, putative, Ty3-gypsy subclass	gene_position:forward Distance_to_Tss_is:3456 Exon:exon_Position_Number_is:6 Distance_to_GeneEnd: -1260	TGG	Trp	CGG	Arg
chr4	17477399	C	T	LOC_Os04g29650.1	retrotransposon protein, putative, Ty3-gypsy subclass	gene_position:forward Distance_to_Tss_is:4451 Exon:exon_Position_Number_is:7 Distance_to_GeneEnd: -265	GCA	Ala	GTA	Val
chr4	17477414	C	T	LOC_Os04g29650.1	retrotransposon protein, putative, Ty3-gypsy subclass	gene_position:forward Distance_to_Tss_is:4466 Exon:exon_Position_Number_is:7 Distance_to_GeneEnd: -250	TCG	Ser	TTG	Leu
chr4	17478147	C	T	LOC_Os04g29660.1	retrotransposon protein, putative, unclassified	gene_position:reverse Distance_to_Tss_is:2151 Exon:exon_Position_Number_is:7 Distance_to_GeneEnd: -44	GGG	Gly	AGG	Arg
chr4	17478203	A	C	LOC_Os04g29660.1	retrotransposon protein, putative, unclassified	gene_position:reverse Distance_to_Tss_is:2095 Exon:exon_Position_Number_is:7 Distance_to_GeneEnd: -100	ATG	Met	AGG	Arg
chr4	17480092	T	C	LOC_Os04g29660.1	retrotransposon protein, putative, unclassified	gene_position:reverse Distance_to_Tss_is:206 Exon:exon_Position_Number_is:1 Distance_to_GeneEnd: -1989	ATA	Ile	ATG	Met
chr4	17478874	A	G	LOC_Os04g29660.1	retrotransposon protein, putative, unclassified	gene_position:reverse Distance_to_Tss_is:1424 Exon:exon_Position_Number_is:4 Distance_to_GeneEnd: -771	TTC	Phe	CTC	Leu
chr4	17554812	A	G	LOC_Os04g29740.1	OsWAK39 - OsWAK receptor-like protein kinase	gene_position:reverse Distance_to_Tss_is:726 Exon:exon_Position_Number_is:1 Distance_to_GeneEnd: -4940	TCA	Ser	CCA	Pro
chr4	17555027	C	T	LOC_Os04g29740.1	OsWAK39 - OsWAK receptor-like protein kinase	gene_position:reverse Distance_to_Tss_is:511 Exon:exon_Position_Number_is:1 Distance_to_GeneEnd: -5155	CGG	Arg	CAG	Gln
chr4	17555424	T	C	LOC_Os04g29740.1	OsWAK39 - OsWAK receptor-like protein kinase	gene_position:reverse Distance_to_Tss_is:114 Exon:exon_Position_Number_is:1 Distance_to_GeneEnd: -5552	AAG	Lys	GAG	Glu
chr4	17619324	G	T	LOC_Os04g29840.1	expressed protein	gene_position:reverse Distance_to_Tss_is:321 Exon:exon_Position_Number_is:1 Distance_to_GeneEnd: -308	CAA	Gln	AAA	Lys
chr4	17619186	T	C	LOC_Os04g29840.1	expressed protein	gene_position:reverse Distance_to_Tss_is:459 Exon:exon_Position_Number_is:1 Distance_to_GeneEnd: -170	ACA	Thr	GCA	Ala
chr4	17619279	C	T	LOC_Os04g29840.1	expressed protein	gene_position:reverse Distance_to_Tss_is:366 Exon:exon_Position_Number_is:1 Distance_to_GeneEnd: -263	GGC	Gly	AGC	Ser
chr4	17646063	T	C	LOC_Os04g29880.1	OsWAK41 - OsWAK receptor-like protein OsWAK-RLP	gene_position:reverse Distance_to_Tss_is:558 Exon:exon_Position_Number_is:1 Distance_to_GeneEnd: -2019	AAA	Lys	GAA	Glu
chr4	17646458	C	T	LOC_Os04g29880.1	OsWAK41 - OsWAK receptor-like protein OsWAK-RLP	gene_position:reverse Distance_to_Tss_is:163 Exon:exon_Position_Number_is:1 Distance_to_GeneEnd: -2414	AGC	Ser	AAC	Asn
chr4	17645916	A	G	LOC_Os04g29880.1	OsWAK41 - OsWAK receptor-like protein OsWAK-RLP	gene_position:reverse Distance_to_Tss_is:705 Exon:exon_Position_Number_is:1 Distance_to_GeneEnd: -1872	TAC	Tyr	CAC	His
chr4	17645939	T	C	LOC_Os04g29880.1	OsWAK41 - OsWAK receptor-like protein OsWAK-RLP	gene_position:reverse Distance_to_Tss_is:682 Exon:exon_Position_Number_is:1 Distance_to_GeneEnd: -1895	CAA	Gln	CGA	Arg
chr4	17646027	G	C	LOC_Os04g29880.1	OsWAK41 - OsWAK receptor-like protein OsWAK-RLP	gene_position:reverse Distance_to_Tss_is:594 Exon:exon_Position_Number_is:1 Distance_to_GeneEnd: -1983	CAT	His	GAT	Asp
chr4	17646173	A	G	LOC_Os04g29880.1	OsWAK41 - OsWAK receptor-like protein OsWAK-RLP	gene_position:reverse Distance_to_Tss_is:448 Exon:exon_Position_Number_is:1 Distance_to_GeneEnd: -2129	TTT	Phe	TCT	Ser
chr4	17646524	G	A	LOC_Os04g29880.1	OsWAK41 - OsWAK receptor-like protein OsWAK-RLP	gene_position:reverse Distance_to_Tss_is:97 Exon:exon_Position_Number_is:1 Distance_to_GeneEnd: -2480	GCG	Ala	GTG	Val
chr4	17674713	A	G	LOC_Os04g29930.1	OsWAK42 - OsWAK receptor-like protein kinase	gene_position:reverse Distance_to_Tss_is:3544 Exon:exon_Position_Number_is:4 Distance_to_GeneEnd: -623	TAC	Tyr	CAC	His
chr4	17675043	G	A	LOC_Os04g29930.1	OsWAK42 - OsWAK receptor-like protein kinase	gene_position:reverse Distance_to_Tss_is:3214 Exon:exon_Position_Number_is:4 Distance_to_GeneEnd: -953	CAC	His	TAC	Tyr
chr4	17674145	T	C	LOC_Os04g29930.1	OsWAK42 - OsWAK receptor-like protein kinase	gene_position:reverse Distance_to_Tss_is:4112 Exon:exon_Position_Number_is:5 Distance_to_GeneEnd: -55	AAT	Asn	AGT	Ser
chr4	17674532	G	A	LOC_Os04g29930.1	OsWAK42 - OsWAK receptor-like protein kinase	gene_position:reverse Distance_to_Tss_is:3725 Exon:exon_Position_Number_is:4 Distance_to_GeneEnd: -442	ACA	Thr	ATA	Ile
chr4	17674983	T	C	LOC_Os04g29930.1	OsWAK42 - OsWAK receptor-like protein kinase	gene_position:reverse Distance_to_Tss_is:3274 Exon:exon_Position_Number_is:4 Distance_to_GeneEnd: -893	ATG	Met	GTG	Val
chr4	17675069	A	G	LOC_Os04g29930.1	OsWAK42 - OsWAK receptor-like protein kinase	gene_position:reverse Distance_to_Tss_is:3188 Exon:exon_Position_Number_is:4 Distance_to_GeneEnd: -979	ATT	Ile	ACT	Thr
chr4	17675572	C	G	LOC_Os04g29930.1	OsWAK42 - OsWAK receptor-like protein kinase	gene_position:reverse Distance_to_Tss_is:2685 Exon:exon_Position_Number_is:3 Distance_to_GeneEnd: -1482	GAA	Glu	CAA	Gln
chr4	17702572	G	A	LOC_Os04g29960.1	OsWAK43 - OsWAK receptor-like protein kinase, expressed	gene_position:reverse Distance_to_Tss_is:2750 Exon:exon_Position_Number_is:3 Distance_to_GeneEnd: -217	GCT	Ala	GTT	Val
chr4	17702840	C	T	LOC_Os04g29960.1	OsWAK43 - OsWAK receptor-like protein kinase, expressed	gene_position:reverse Distance_to_Tss_is:2482 Exon:exon_Position_Number_is:3 Distance_to_GeneEnd: -485	GAG	Glu	AAG	Lys
chr4	17703410	T	C	LOC_Os04g29960.1	OsWAK43 - OsWAK receptor-like protein kinase, expressed	gene_position:reverse Distance_to_Tss_is:1912 Exon:exon_Position_Number_is:3 Distance_to_GeneEnd: -1055	AAT	Asn	GAT	Asp
chr4	17703671	C	T	LOC_Os04g29960.1	OsWAK43 - OsWAK receptor-like protein kinase, expressed	gene_position:reverse Distance_to_Tss_is:1651 Exon:exon_Position_Number_is:3 Distance_to_GeneEnd: -1316	GGC	Gly	AGC	Ser
chr4	17704839	T	A	LOC_Os04g29960.1	OsWAK43 - OsWAK receptor-like protein kinase, expressed	gene_position:reverse Distance_to_Tss_is:483 Exon:exon_Position_Number_is:1 Distance_to_GeneEnd: -2484	ACG	Thr	TCG	Ser
chr4	17719432	T	C	LOC_Os04g29990.1	OsWAK44 - OsWAK receptor-like protein kinase	gene_position:reverse Distance_to_Tss_is:183 Exon:exon_Position_Number_is:1 Distance_to_GeneEnd: -3245	AAC	Asn	GAC	Asp
chr4	17716368	G	A	LOC_Os04g29990.1	OsWAK44 - OsWAK receptor-like protein kinase	gene_position:reverse Distance_to_Tss_is:3247 Exon:exon_Position_Number_is:3 Distance_to_GeneEnd: -181	ACG	Thr	ATG	Met
chr4	17716848	G	A	LOC_Os04g29990.1	OsWAK44 - OsWAK receptor-like protein kinase	gene_position:reverse Distance_to_Tss_is:2767 Exon:exon_Position_Number_is:3 Distance_to_GeneEnd: -661	ACG	Thr	ATG	Met
chr4	17719126	T	C	LOC_Os04g29990.1	OsWAK44 - OsWAK receptor-like protein kinase	gene_position:reverse Distance_to_Tss_is:489 Exon:exon_Position_Number_is:1 Distance_to_GeneEnd: -2939	AGG	Arg	GGG	Gly
chr4	17719136	T	G	LOC_Os04g29990.1	OsWAK44 - OsWAK receptor-like protein kinase	gene_position:reverse Distance_to_Tss_is:479 Exon:exon_Position_Number_is:1 Distance_to_GeneEnd: -2949	AGA	Arg	AGC	Ser
chr4	17719260	T	G	LOC_Os04g29990.1	OsWAK44 - OsWAK receptor-like protein kinase	gene_position:reverse Distance_to_Tss_is:355 Exon:exon_Position_Number_is:1 Distance_to_GeneEnd: -3073	GAC	Asp	GCC	Ala
chr4	17735457	T	G	LOC_Os04g30010.1	OsWAK45 - OsWAK receptor-like protein kinase, expressed	gene_position:reverse Distance_to_Tss_is:2386 Exon:exon_Position_Number_is:3 Distance_to_GeneEnd: -1319	AGA	Arg	AGC	Ser
chr4	17736055	A	G	LOC_Os04g30010.1	OsWAK45 - OsWAK receptor-like protein kinase, expressed	gene_position:reverse Distance_to_Tss_is:1788 Exon:exon_Position_Number_is:2 Distance_to_GeneEnd: -1917	TTC	Phe	CTC	Leu
chr4	17737083	A	G	LOC_Os04g30010.1	OsWAK45 - OsWAK receptor-like protein kinase, expressed	gene_position:reverse Distance_to_Tss_is:760 Exon:exon_Position_Number_is:1 Distance_to_GeneEnd: -2945	GTG	Val	GCG	Ala
chr4	17737110	T	G	LOC_Os04g30010.1	OsWAK45 - OsWAK receptor-like protein kinase, expressed	gene_position:reverse Distance_to_Tss_is:733 Exon:exon_Position_Number_is:1 Distance_to_GeneEnd: -2972	GAA	Glu	GCA	Ala
chr4	17734619	A	G	LOC_Os04g30010.1	OsWAK45 - OsWAK receptor-like protein kinase, expressed	gene_position:reverse Distance_to_Tss_is:3224 Exon:exon_Position_Number_is:3 Distance_to_GeneEnd: -481	TGT	Cys	CGT	Arg
chr4	17764828	G	A	LOC_Os04g30040.2	jacalin-like lectin domain containing protein, expressed	gene_position:forward Distance_to_Tss_is:7345 Exon:exon_Position_Number_is:5 Distance_to_GeneEnd: -3703	CGT	Arg	CAT	His
chr4	17757860	G	A	LOC_Os04g30040.2	jacalin-like lectin domain containing protein, expressed	gene_position:forward Distance_to_Tss_is:377 Exon:exon_Position_Number_is:2 Distance_to_GeneEnd: -10671	GCA	Ala	ACA	Thr
chr4	17757893	G	T	LOC_Os04g30040.2	jacalin-like lectin domain containing protein, expressed	gene_position:forward Distance_to_Tss_is:410 Exon:exon_Position_Number_is:2 Distance_to_GeneEnd: -10638	GAT	Asp	TAT	Tyr
chr4	17758259	G	A	LOC_Os04g30040.2	jacalin-like lectin domain containing protein, expressed	gene_position:forward Distance_to_Tss_is:776 Exon:exon_Position_Number_is:3 Distance_to_GeneEnd: -10272	GGT	Gly	GAT	Asp
chr4	17765071	C	T	LOC_Os04g30040.2	jacalin-like lectin domain containing protein, expressed	gene_position:forward Distance_to_Tss_is:7588 Exon:exon_Position_Number_is:6 Distance_to_GeneEnd: -3460	ACG	Thr	ATG	Met
chr4	17852812	G	A	LOC_Os04g30200.1	OsFBL14 - F-box domain and LRR containing protein, expressed	gene_position:forward Distance_to_Tss_is:1093 Exon:exon_Position_Number_is:2 Distance_to_GeneEnd: -1259	GGT	Gly	AGT	Ser
chr4	17853218	T	A	LOC_Os04g30200.1	OsFBL14 - F-box domain and LRR containing protein, expressed	gene_position:forward Distance_to_Tss_is:1499 Exon:exon_Position_Number_is:2 Distance_to_GeneEnd: -853	GTG	Val	GAG	Glu
chr4	17853515	G	A	LOC_Os04g30200.1	OsFBL14 - F-box domain and LRR containing protein, expressed	gene_position:forward Distance_to_Tss_is:1796 Exon:exon_Position_Number_is:2 Distance_to_GeneEnd: -556	CGA	Arg	CAA	Gln
chr4	17852741	A	G	LOC_Os04g30200.1	OsFBL14 - F-box domain and LRR containing protein, expressed	gene_position:forward Distance_to_Tss_is:1022 Exon:exon_Position_Number_is:2 Distance_to_GeneEnd: -1330	GAT	Asp	GGT	Gly
chr4	17853155	C	A	LOC_Os04g30200.1	OsFBL14 - F-box domain and LRR containing protein, expressed	gene_position:forward Distance_to_Tss_is:1436 Exon:exon_Position_Number_is:2 Distance_to_GeneEnd: -916	CCG	Pro	CAG	Gln
chr4	17853741	G	T	LOC_Os04g30200.1	OsFBL14 - F-box domain and LRR containing protein, expressed	gene_position:forward Distance_to_Tss_is:2022 Exon:exon_Position_Number_is:2 Distance_to_GeneEnd: -330	AAG	Lys	AAT	Asn
chr4	17853874	T	C	LOC_Os04g30200.1	OsFBL14 - F-box domain and LRR containing protein, expressed	gene_position:forward Distance_to_Tss_is:2155 Exon:exon_Position_Number_is:2 Distance_to_GeneEnd: -197	TCT	Ser	CCT	Pro
chr4	17853964	C	A	LOC_Os04g30200.1	OsFBL14 - F-box domain and LRR containing protein, expressed	gene_position:forward Distance_to_Tss_is:2245 Exon:exon_Position_Number_is:2 Distance_to_GeneEnd: -107	CAT	His	AAT	Asn
chr4	17853979	T	G	LOC_Os04g30200.1	OsFBL14 - F-box domain and LRR containing protein, expressed	gene_position:forward Distance_to_Tss_is:2260 Exon:exon_Position_Number_is:2 Distance_to_GeneEnd: -92	TCA	Ser	GCA	Ala
chr4	17857294	A	G	LOC_Os04g30210.1	OsFBL15 - F-box domain and LRR containing protein, expressed	gene_position:forward Distance_to_Tss_is:1565 Exon:exon_Position_Number_is:2 Distance_to_GeneEnd: -1242	AAC	Asn	AGC	Ser
chr4	17858007	A	G	LOC_Os04g30210.1	OsFBL15 - F-box domain and LRR containing protein, expressed	gene_position:forward Distance_to_Tss_is:2278 Exon:exon_Position_Number_is:2 Distance_to_GeneEnd: -529	AAT	Asn	GAT	Asp
chr4	17867087	C	A	LOC_Os04g30230.1	F-box/LRR-repeat protein 14, putative	gene_position:forward Distance_to_Tss_is:1228 Exon:exon_Position_Number_is:2 Distance_to_GeneEnd: -544	GCT	Ala	GAT	Asp
chr4	17867621	A	G	LOC_Os04g30230.1	F-box/LRR-repeat protein 14, putative	gene_position:forward Distance_to_Tss_is:1762 Exon:exon_Position_Number_is:2 Distance_to_GeneEnd: -10	GAG	Glu	GGG	Gly
chr4	17870866	T	C	LOC_Os04g30240.1	OsWAK60 - OsWAK receptor-like protein kinase, expressed	gene_position:reverse Distance_to_Tss_is:6613 Exon:exon_Position_Number_is:3 Distance_to_GeneEnd: -696	AGT	Ser	GGT	Gly
chr4	18101786	C	T	LOC_Os04g30600.1	conserved hypothetical protein	gene_position:reverse Distance_to_Tss_is:483 Exon:exon_Position_Number_is:1 Distance_to_GeneEnd: -8	GCG	Ala	ACG	Thr
chr4	18138534	G	T	LOC_Os04g30650.1	retrotransposon protein, putative, unclassified	gene_position:reverse Distance_to_Tss_is:94 Exon:exon_Position_Number_is:1 Distance_to_GeneEnd: -5589	GCT	Ala	GAT	Asp
chr4	18147341	C	G	LOC_Os04g30660.1	NBS type disease resistance protein, putative, expressed	gene_position:forward Distance_to_Tss_is:656 Exon:exon_Position_Number_is:1 Distance_to_GeneEnd: -3164	AAC	Asn	AAG	Lys
chr4	18170170	A	G	LOC_Os04g30690.1	NBS type disease resistance protein, putative	gene_position:forward Distance_to_Tss_is:1258 Exon:exon_Position_Number_is:1 Distance_to_GeneEnd: -2388	AAA	Lys	AGA	Arg
chr4	18321788	A	G	LOC_Os04g30930.1	NB-ARC domain containing protein	gene_position:forward Distance_to_Tss_is:3390 Exon:exon_Position_Number_is:2 Distance_to_GeneEnd: -416	AGA	Arg	GGA	Gly
chr4	18367885	C	A	LOC_Os04g31020.1	hypothetical protein	gene_position:forward Distance_to_Tss_is:1483 Exon:exon_Position_Number_is:3 Distance_to_GeneEnd: -3846	TCG	Ser	TAG	***
chr4	18366502	C	A	LOC_Os04g31020.1	hypothetical protein	gene_position:forward Distance_to_Tss_is:100 Exon:exon_Position_Number_is:1 Distance_to_GeneEnd: -5229	GCA	Ala	GAA	Glu
chr4	18381470	G	A	LOC_Os04g31040.1	violaxanthin de-epoxidase, putative, expressed	gene_position:reverse Distance_to_Tss_is:376 Exon:exon_Position_Number_is:2 Distance_to_GeneEnd: -2187	CAC	His	TAC	Tyr
chr4	18621494	C	T	LOC_Os04g31420.1	retrotransposon protein, putative, unclassified	gene_position:reverse Distance_to_Tss_is:2139 Exon:exon_Position_Number_is:3 Distance_to_GeneEnd: -2656	GTG	Val	ATG	Met
chr4	19521672	T	C	LOC_Os04g32680.1	POEI20 - Pollen Ole e I allergen and extensin family protein precursor, expressed	gene_position:reverse Distance_to_Tss_is:1041 Exon:exon_Position_Number_is:2 Distance_to_GeneEnd: -228	ATC	Ile	GTC	Val
chr4	19582231	A	C	LOC_Os04g32750.1	retrotransposon protein, putative, unclassified	gene_position:reverse Distance_to_Tss_is:1032 Exon:exon_Position_Number_is:1 Distance_to_GeneEnd: -7262	TGT	Cys	GGT	Gly
chr4	19598089	A	T	LOC_Os04g32770.1	retrotransposon protein, putative, unclassified	gene_position:forward Distance_to_Tss_is:4028 Exon:exon_Position_Number_is:8 Distance_to_GeneEnd: -1824	CAG	Gln	CTG	Leu
chr4	19729280	A	G	LOC_Os04g32940.1	Leucine Rich Repeat family protein, expressed	gene_position:reverse Distance_to_Tss_is:2413 Exon:exon_Position_Number_is:1 Distance_to_GeneEnd: -1349	ATT	Ile	ACT	Thr
chr4	20290805	G	C	LOC_Os04g33780.1	OTU-like cysteine protease family protein, putative, expressed	gene_position:forward Distance_to_Tss_is:4840 Exon:exon_Position_Number_is:8 Distance_to_GeneEnd: -354	AGG	Arg	ACG	Thr
chr4	20531233	C	T	LOC_Os04g34160.1	hypothetical protein	gene_position:forward Distance_to_Tss_is:697 Exon:exon_Position_Number_is:2 Distance_to_GeneEnd: -659	CTT	Leu	TTT	Phe
chr4	20614144	A	C	LOC_Os04g34320.1	S-domain receptor-like protein kinase, putative	gene_position:forward Distance_to_Tss_is:753 Exon:exon_Position_Number_is:2 Distance_to_GeneEnd: -1552	CAA	Gln	CCA	Pro
chr4	20618467	A	T	LOC_Os04g34330.1	serine/threonine-protein kinase receptor precursor, putative	gene_position:forward Distance_to_Tss_is:339 Exon:exon_Position_Number_is:1 Distance_to_GeneEnd: -2265	ATC	Ile	TTC	Phe
chr4	20721422	G	T	LOC_Os04g34520.1	hypothetical protein	gene_position:reverse Distance_to_Tss_is:926 Exon:exon_Position_Number_is:2 Distance_to_GeneEnd: -39	CAC	His	CAA	Gln
chr4	22701553	T	G	LOC_Os04g38525.1	expressed protein//CPuORF18 - conserved peptide uORF-containing transcript, expressed	gene_position:forward Distance_to_Tss_is:21 Exon:exon_Position_Number_is:1 Distance_to_GeneEnd: -5842	TGG	Trp	GGG	Gly
chr4	23995940	C	T	LOC_Os04g40740.1	kelch repeat protein, putative, expressed	gene_position:reverse Distance_to_Tss_is:6184 Exon:exon_Position_Number_is:20 Distance_to_GeneEnd: -398	AGG	Arg	AAG	Lys
chr4	25699900	G	T	LOC_Os04g43730.1	OsWAK51 - OsWAK receptor-like protein kinase, expressed	gene_position:reverse Distance_to_Tss_is:3258 Exon:exon_Position_Number_is:3 Distance_to_GeneEnd: -282	GCA	Ala	GAA	Glu
chr4	25699898	G	T	LOC_Os04g43730.1	OsWAK51 - OsWAK receptor-like protein kinase, expressed	gene_position:reverse Distance_to_Tss_is:3260 Exon:exon_Position_Number_is:3 Distance_to_GeneEnd: -280	CCA	Pro	ACA	Thr
chr4	25984738	G	T	LOC_Os04g44210.2	expressed protein	gene_position:reverse Distance_to_Tss_is:4041 Exon:exon_Position_Number_is:6 Distance_to_GeneEnd: -1255	CCA	Pro	CAA	Gln
chr4	25984749	A	T	LOC_Os04g44210.2	expressed protein	gene_position:reverse Distance_to_Tss_is:4030 Exon:exon_Position_Number_is:6 Distance_to_GeneEnd: -1266	CAT	His	CAA	Gln
chr4	26636828	C	A	LOC_Os04g45360.1	retrotransposon protein, putative, unclassified	gene_position:forward Distance_to_Tss_is:582 Exon:exon_Position_Number_is:2 Distance_to_GeneEnd: -2338	CCA	Pro	CAA	Gln
chr4	26735209	A	T	LOC_Os04g45490.1	elongation factor, putative, expressed	gene_position:reverse Distance_to_Tss_is:311 Exon:exon_Position_Number_is:1 Distance_to_GeneEnd: -2454	CTA	Leu	CAA	Gln
chr4	27076035	G	T	LOC_Os04g46020.2	GATA zinc finger domain containing protein, expressed	gene_position:reverse Distance_to_Tss_is:3394 Exon:exon_Position_Number_is:5 Distance_to_GeneEnd: -957	CCA	Pro	CAA	Gln
chr4	27543223	C	G	LOC_Os04g46760.1	trehalose phosphatase, putative	gene_position:reverse Distance_to_Tss_is:132 Exon:exon_Position_Number_is:2 Distance_to_GeneEnd: -2034	AAG	Lys	AAC	Asn
chr4	27624318	G	A	LOC_Os04g46894.1	beige/BEACH domain containing protein, expressed	gene_position:reverse Distance_to_Tss_is:5982 Exon:exon_Position_Number_is:5 Distance_to_GeneEnd: -9804	TCG	Ser	TTG	Leu
chr4	27649627	T	A	LOC_Os04g46940.1	copper-transporting ATPase 3, putative, expressed	gene_position:forward Distance_to_Tss_is:4992 Exon:exon_Position_Number_is:5 Distance_to_GeneEnd: -770	TAA	***	AAA	Lys
chr4	27649495	C	G	LOC_Os04g46940.1	copper-transporting ATPase 3, putative, expressed	gene_position:forward Distance_to_Tss_is:4860 Exon:exon_Position_Number_is:5 Distance_to_GeneEnd: -902	CTC	Leu	GTC	Val
chr4	27884027	A	C	LOC_Os04g47270.1	amine oxidase, putative, expressed	gene_position:reverse Distance_to_Tss_is:1209 Exon:exon_Position_Number_is:1 Distance_to_GeneEnd: -2066	GTC	Val	GGC	Gly
chr4	27883980	A	C	LOC_Os04g47270.1	amine oxidase, putative, expressed	gene_position:reverse Distance_to_Tss_is:1256 Exon:exon_Position_Number_is:1 Distance_to_GeneEnd: -2019	TCC	Ser	GCC	Ala
chr4	27933785	G	T	LOC_Os04g47380.1	coiled-coil domain-containing protein 139, putative, expressed	gene_position:reverse Distance_to_Tss_is:3725 Exon:exon_Position_Number_is:13 Distance_to_GeneEnd: -942	GCA	Ala	GAA	Glu
chr4	27987648	C	G	LOC_Os04g47480.1	DUF630/DUF632 domains containing protein, putative, expressed	gene_position:forward Distance_to_Tss_is:2499 Exon:exon_Position_Number_is:3 Distance_to_GeneEnd: -1491	TGC	Cys	TGG	Trp
chr4	28571462	T	G	LOC_Os04g48280.1	hypothetical protein	gene_position:reverse Distance_to_Tss_is:153 Exon:exon_Position_Number_is:1 Distance_to_GeneEnd: -2004	ACT	Thr	CCT	Pro
chr4	28656048	C	G	LOC_Os04g48370.1	RNA polymerase IV subunit, putative, expressed	gene_position:forward Distance_to_Tss_is:696 Exon:exon_Position_Number_is:4 Distance_to_GeneEnd: -5693	CGA	Arg	GGA	Gly
chr4	28659344	G	T	LOC_Os04g48370.1	RNA polymerase IV subunit, putative, expressed	gene_position:forward Distance_to_Tss_is:3992 Exon:exon_Position_Number_is:7 Distance_to_GeneEnd: -2397	GTA	Val	TTA	Leu
chr4	28709049	A	G	LOC_Os04g48460.1	cytochrome P450, putative, expressed	gene_position:forward Distance_to_Tss_is:1630 Exon:exon_Position_Number_is:3 Distance_to_GeneEnd: -643	AAC	Asn	GAC	Asp
chr4	28756519	A	C	LOC_Os04g48550.1	retrotransposon protein, putative, unclassified	gene_position:reverse Distance_to_Tss_is:403 Exon:exon_Position_Number_is:2 Distance_to_GeneEnd: -1236	CAT	His	CAG	Gln
chr4	28756546	A	C	LOC_Os04g48550.1	retrotransposon protein, putative, unclassified	gene_position:reverse Distance_to_Tss_is:376 Exon:exon_Position_Number_is:2 Distance_to_GeneEnd: -1263	CAT	His	CAG	Gln
chr4	28828564	A	T	LOC_Os04g48660.1	retrotransposon protein, putative, Ty3-gypsy subclass	gene_position:reverse Distance_to_Tss_is:1647 Exon:exon_Position_Number_is:1 Distance_to_GeneEnd: -4488	TTT	Phe	ATT	Ile
chr4	29007421	C	G	LOC_Os04g48940.1	uncharacterized mscS family protein, putative, expressed	gene_position:forward Distance_to_Tss_is:5508 Exon:exon_Position_Number_is:7 Distance_to_GeneEnd: -1021	TGC	Cys	TGG	Trp
chr4	29007452	C	G	LOC_Os04g48940.1	uncharacterized mscS family protein, putative, expressed	gene_position:forward Distance_to_Tss_is:5539 Exon:exon_Position_Number_is:7 Distance_to_GeneEnd: -990	CCT	Pro	GCT	Ala
chr4	29152669	C	G	LOC_Os04g49194.1	naringenin,2-oxoglutarate 3-dioxygenase, putative, expressed	gene_position:forward Distance_to_Tss_is:6240 Exon:exon_Position_Number_is:4 Distance_to_GeneEnd: -462	CCG	Pro	GCG	Ala
chr4	29247742	G	T	LOC_Os04g49310.1	tRNA-splicing endonuclease positive effector-related, putative, expressed	gene_position:reverse Distance_to_Tss_is:1508 Exon:exon_Position_Number_is:2 Distance_to_GeneEnd: -1867	CAA	Gln	AAA	Lys
chr4	29254038	G	A	LOC_Os04g49320.1	tRNA-splicing endonuclease positive effector-related, putative, expressed	gene_position:reverse Distance_to_Tss_is:2742 Exon:exon_Position_Number_is:4 Distance_to_GeneEnd: -1274	ACT	Thr	ATT	Ile
chr4	29254074	C	A	LOC_Os04g49320.1	tRNA-splicing endonuclease positive effector-related, putative, expressed	gene_position:reverse Distance_to_Tss_is:2706 Exon:exon_Position_Number_is:4 Distance_to_GeneEnd: -1310	GGT	Gly	GTT	Val
chr4	29393639	G	T	LOC_Os04g49590.1	regulatory protein, putative, expressed	gene_position:reverse Distance_to_Tss_is:2363 Exon:exon_Position_Number_is:3 Distance_to_GeneEnd: -818	CCT	Pro	CAT	His
chr4	29481073	T	C	LOC_Os04g49757.1	purine permease, putative, expressed	gene_position:forward Distance_to_Tss_is:65 Exon:exon_Position_Number_is:1 Distance_to_GeneEnd: -6426	TAC	Tyr	CAC	His
chr4	29489843	A	C	LOC_Os04g49770.1	retrotransposon protein, putative, Ty1-copia subclass	gene_position:forward Distance_to_Tss_is:1515 Exon:exon_Position_Number_is:2 Distance_to_GeneEnd: -106	CAT	His	CCT	Pro
chr4	29489918	G	T	LOC_Os04g49770.1	retrotransposon protein, putative, Ty1-copia subclass	gene_position:forward Distance_to_Tss_is:1590 Exon:exon_Position_Number_is:2 Distance_to_GeneEnd: -31	AGT	Ser	ATT	Ile
chr4	29492960	G	A	LOC_Os04g49780.1	transposon protein, putative, CACTA, En/Spm sub-class	gene_position:reverse Distance_to_Tss_is:2473 Exon:exon_Position_Number_is:1 Distance_to_GeneEnd: -1152	TCT	Ser	TTT	Phe
chr4	29493032	G	A	LOC_Os04g49780.1	transposon protein, putative, CACTA, En/Spm sub-class	gene_position:reverse Distance_to_Tss_is:2401 Exon:exon_Position_Number_is:1 Distance_to_GeneEnd: -1224	CCA	Pro	CTA	Leu
chr4	29494235	C	T	LOC_Os04g49780.1	transposon protein, putative, CACTA, En/Spm sub-class	gene_position:reverse Distance_to_Tss_is:1198 Exon:exon_Position_Number_is:1 Distance_to_GeneEnd: -2427	TGG	Trp	TAG	***
chr4	29492688	A	G	LOC_Os04g49780.1	transposon protein, putative, CACTA, En/Spm sub-class	gene_position:reverse Distance_to_Tss_is:2745 Exon:exon_Position_Number_is:2 Distance_to_GeneEnd: -880	TGT	Cys	CGT	Arg
chr4	29493270	A	G	LOC_Os04g49780.1	transposon protein, putative, CACTA, En/Spm sub-class	gene_position:reverse Distance_to_Tss_is:2163 Exon:exon_Position_Number_is:1 Distance_to_GeneEnd: -1462	TCC	Ser	CCC	Pro
chr4	29493765	C	T	LOC_Os04g49780.1	transposon protein, putative, CACTA, En/Spm sub-class	gene_position:reverse Distance_to_Tss_is:1668 Exon:exon_Position_Number_is:1 Distance_to_GeneEnd: -1957	GAA	Glu	AAA	Lys
chr4	29494524	T	G	LOC_Os04g49780.1	transposon protein, putative, CACTA, En/Spm sub-class	gene_position:reverse Distance_to_Tss_is:909 Exon:exon_Position_Number_is:1 Distance_to_GeneEnd: -2716	ACC	Thr	CCC	Pro
chr4	29494989	A	G	LOC_Os04g49780.1	transposon protein, putative, CACTA, En/Spm sub-class	gene_position:reverse Distance_to_Tss_is:444 Exon:exon_Position_Number_is:1 Distance_to_GeneEnd: -3181	TCT	Ser	CCT	Pro
chr4	29499028	G	A	LOC_Os04g49790.1	retrotransposon protein, putative, Ty1-copia subclass, expressed	gene_position:reverse Distance_to_Tss_is:3808 Exon:exon_Position_Number_is:5 Distance_to_GeneEnd: -1686	CGC	Arg	TGC	Cys
chr4	29499840	G	A	LOC_Os04g49790.1	retrotransposon protein, putative, Ty1-copia subclass, expressed	gene_position:reverse Distance_to_Tss_is:2996 Exon:exon_Position_Number_is:2 Distance_to_GeneEnd: -2498	CCA	Pro	CTA	Leu
chr4	29499859	A	G	LOC_Os04g49790.1	retrotransposon protein, putative, Ty1-copia subclass, expressed	gene_position:reverse Distance_to_Tss_is:2977 Exon:exon_Position_Number_is:2 Distance_to_GeneEnd: -2517	TGT	Cys	CGT	Arg
chr4	29501852	G	T	LOC_Os04g49790.1	retrotransposon protein, putative, Ty1-copia subclass, expressed	gene_position:reverse Distance_to_Tss_is:984 Exon:exon_Position_Number_is:1 Distance_to_GeneEnd: -4510	CGT	Arg	AGT	Ser
chr4	29502010	C	A	LOC_Os04g49790.1	retrotransposon protein, putative, Ty1-copia subclass, expressed	gene_position:reverse Distance_to_Tss_is:826 Exon:exon_Position_Number_is:1 Distance_to_GeneEnd: -4668	AGT	Ser	ATT	Ile
chr4	29502365	T	G	LOC_Os04g49790.1	retrotransposon protein, putative, Ty1-copia subclass, expressed	gene_position:reverse Distance_to_Tss_is:471 Exon:exon_Position_Number_is:1 Distance_to_GeneEnd: -5023	ACA	Thr	CCA	Pro
chr4	29526762	G	C	LOC_Os04g49840.1	retrotransposon protein, putative, unclassified	gene_position:reverse Distance_to_Tss_is:625 Exon:exon_Position_Number_is:2 Distance_to_GeneEnd: -2727	CCG	Pro	GCG	Ala
chr4	29536222	T	A	LOC_Os04g49860.1	DNA2 - Putative DNA replication helicase 2 protein, expressed	gene_position:forward Distance_to_Tss_is:1808 Exon:exon_Position_Number_is:8 Distance_to_GeneEnd: -8391	CAT	His	CAA	Gln
chr4	29543490	G	A	LOC_Os04g49860.1	DNA2 - Putative DNA replication helicase 2 protein, expressed	gene_position:forward Distance_to_Tss_is:9076 Exon:exon_Position_Number_is:31 Distance_to_GeneEnd: -1123	GGG	Gly	AGG	Arg
chr4	29544070	A	T	LOC_Os04g49860.1	DNA2 - Putative DNA replication helicase 2 protein, expressed	gene_position:forward Distance_to_Tss_is:9656 Exon:exon_Position_Number_is:32 Distance_to_GeneEnd: -543	ACA	Thr	TCA	Ser
chr4	29571808	C	T	LOC_Os04g49900.1	ABC transporter family protein, putative, expressed	gene_position:forward Distance_to_Tss_is:2001 Exon:exon_Position_Number_is:2 Distance_to_GeneEnd: -5179	CGC	Arg	TGC	Cys
chr4	29572127	A	G	LOC_Os04g49900.1	ABC transporter family protein, putative, expressed	gene_position:forward Distance_to_Tss_is:2320 Exon:exon_Position_Number_is:2 Distance_to_GeneEnd: -4860	GAC	Asp	GGC	Gly
chr4	29572453	A	G	LOC_Os04g49900.1	ABC transporter family protein, putative, expressed	gene_position:forward Distance_to_Tss_is:2646 Exon:exon_Position_Number_is:2 Distance_to_GeneEnd: -4534	ATC	Ile	GTC	Val
chr4	29572990	T	C	LOC_Os04g49900.1	ABC transporter family protein, putative, expressed	gene_position:forward Distance_to_Tss_is:3183 Exon:exon_Position_Number_is:2 Distance_to_GeneEnd: -3997	TTT	Phe	CTT	Leu
chr4	29576679	A	G	LOC_Os04g49900.1	ABC transporter family protein, putative, expressed	gene_position:forward Distance_to_Tss_is:6872 Exon:exon_Position_Number_is:11 Distance_to_GeneEnd: -308	ACC	Thr	GCC	Ala
chr4	29585646	A	T	LOC_Os04g49920.1	sensitivity to red light reduced protein 1, putative	gene_position:reverse Distance_to_Tss_is:2982 Exon:exon_Position_Number_is:5 Distance_to_GeneEnd: -609	TGT	Cys	TGA	***
chr4	29585939	T	C	LOC_Os04g49920.1	sensitivity to red light reduced protein 1, putative	gene_position:reverse Distance_to_Tss_is:2689 Exon:exon_Position_Number_is:5 Distance_to_GeneEnd: -902	ACT	Thr	GCT	Ala
chr4	29591833	G	A	LOC_Os04g49930.1	sensitivity to red light reduced protein 1, putative	gene_position:reverse Distance_to_Tss_is:6631 Exon:exon_Position_Number_is:7 Distance_to_GeneEnd: -535	CCA	Pro	TCA	Ser
chr4	29591859	C	T	LOC_Os04g49930.1	sensitivity to red light reduced protein 1, putative	gene_position:reverse Distance_to_Tss_is:6605 Exon:exon_Position_Number_is:7 Distance_to_GeneEnd: -561	CGT	Arg	CAT	His
chr4	29592485	G	A	LOC_Os04g49930.1	sensitivity to red light reduced protein 1, putative	gene_position:reverse Distance_to_Tss_is:5979 Exon:exon_Position_Number_is:6 Distance_to_GeneEnd: -1187	CCG	Pro	CTG	Leu
chr4	29592987	A	G	LOC_Os04g49930.1	sensitivity to red light reduced protein 1, putative	gene_position:reverse Distance_to_Tss_is:5477 Exon:exon_Position_Number_is:5 Distance_to_GeneEnd: -1689	TGC	Cys	CGC	Arg
chr4	29595893	C	G	LOC_Os04g49930.1	sensitivity to red light reduced protein 1, putative	gene_position:reverse Distance_to_Tss_is:2571 Exon:exon_Position_Number_is:2 Distance_to_GeneEnd: -4595	TGT	Cys	TCT	Ser
chr4	29610941	T	C	LOC_Os04g49950.1	OsFBX150 - F-box domain containing protein, expressed	gene_position:reverse Distance_to_Tss_is:1291 Exon:exon_Position_Number_is:1 Distance_to_GeneEnd: -5139	AGC	Ser	GGC	Gly
chr4	29618820	C	T	LOC_Os04g49960.1	glycosyl transferase, group 1 domain containing protein, expressed	gene_position:forward Distance_to_Tss_is:899 Exon:exon_Position_Number_is:2 Distance_to_GeneEnd: -2088	ACT	Thr	ATT	Ile
chr4	29634498	C	G	LOC_Os04g50000.1	retrotransposon protein, putative, unclassified	gene_position:reverse Distance_to_Tss_is:3456 Exon:exon_Position_Number_is:3 Distance_to_GeneEnd: -899	GTT	Val	CTT	Leu
chr4	29636856	A	C	LOC_Os04g50000.1	retrotransposon protein, putative, unclassified	gene_position:reverse Distance_to_Tss_is:1098 Exon:exon_Position_Number_is:2 Distance_to_GeneEnd: -3257	TGT	Cys	GGT	Gly
chr4	29636965	A	C	LOC_Os04g50000.1	retrotransposon protein, putative, unclassified	gene_position:reverse Distance_to_Tss_is:989 Exon:exon_Position_Number_is:2 Distance_to_GeneEnd: -3366	GAT	Asp	GAG	Glu
chr4	29637533	T	A	LOC_Os04g50000.1	retrotransposon protein, putative, unclassified	gene_position:reverse Distance_to_Tss_is:421 Exon:exon_Position_Number_is:1 Distance_to_GeneEnd: -3934	GAG	Glu	GTG	Val
chr4	29817259	A	C	LOC_Os04g50700.1	pathogenesis-related Bet v I family protein, putative, expressed	gene_position:forward Distance_to_Tss_is:909 Exon:exon_Position_Number_is:2 Distance_to_GeneEnd: -155	AAG	Lys	ACG	Thr
chr4	29819668	C	G	LOC_Os04g50710.1	pathogenesis-related Bet v I family protein, putative	gene_position:forward Distance_to_Tss_is:493 Exon:exon_Position_Number_is:2 Distance_to_GeneEnd: -322	ACG	Thr	AGG	Arg
chr4	30041238	G	T	LOC_Os04g51060.1	expressed protein	gene_position:reverse Distance_to_Tss_is:4142 Exon:exon_Position_Number_is:3 Distance_to_GeneEnd: -1878	CCA	Pro	CAA	Gln
chr4	30070645	G	T	LOC_Os04g51090.1	tRNA-splicing endonuclease positive effector-related, putative, expressed	gene_position:forward Distance_to_Tss_is:6319 Exon:exon_Position_Number_is:9 Distance_to_GeneEnd: -7739	TTG	Leu	TTT	Phe
chr4	30070667	G	T	LOC_Os04g51090.1	tRNA-splicing endonuclease positive effector-related, putative, expressed	gene_position:forward Distance_to_Tss_is:6341 Exon:exon_Position_Number_is:9 Distance_to_GeneEnd: -7717	GGT	Gly	TGT	Cys
chr4	30659232	A	G	LOC_Os04g51960.1	expressed protein//conserved hypothetical protein	gene_position:forward Distance_to_Tss_is:1613 Exon:exon_Position_Number_is:2 Distance_to_GeneEnd: -1995	GAA	Glu	GGA	Gly
chr4	30720836	C	G	LOC_Os04g52030.1	zinc finger domain, LSD1 subclass family protein, expressed	gene_position:reverse Distance_to_Tss_is:1706 Exon:exon_Position_Number_is:4 Distance_to_GeneEnd: -1419	GAC	Asp	CAC	His
chr4	30855332	G	C	LOC_Os04g52240.1	terpene synthase, putative	gene_position:forward Distance_to_Tss_is:5402 Exon:exon_Position_Number_is:11 Distance_to_GeneEnd: -2978	ATG	Met	ATC	Ile
chr4	30943735	G	T	LOC_Os04g52390.1	potassium transporter, putative, expressed	gene_position:reverse Distance_to_Tss_is:4572 Exon:exon_Position_Number_is:9 Distance_to_GeneEnd: -570	CAT	His	AAT	Asn
chr4	30964212	A	T	LOC_Os04g52420.1	hypothetical protein	gene_position:forward Distance_to_Tss_is:2340 Exon:exon_Position_Number_is:6 Distance_to_GeneEnd: -5365	CAT	His	CTT	Leu
chr4	31079854	G	C	LOC_Os04g52590.1	protein kinase domain containing protein, expressed	gene_position:reverse Distance_to_Tss_is:5932 Exon:exon_Position_Number_is:17 Distance_to_GeneEnd: -1871	CCA	Pro	GCA	Ala
chr4	31322347	G	T	LOC_Os04g52900.1	ABC transporter family protein, putative, expressed	gene_position:reverse Distance_to_Tss_is:6860 Exon:exon_Position_Number_is:20 Distance_to_GeneEnd: -4508	CAA	Gln	AAA	Lys
chr4	31417001	A	C	LOC_Os04g53050.1	disease resistance RPP13-like protein 1, putative	gene_position:forward Distance_to_Tss_is:1985 Exon:exon_Position_Number_is:3 Distance_to_GeneEnd: -2095	AAC	Asn	ACC	Thr
chr4	31643047	A	C	LOC_Os04g53450.1	expressed protein	gene_position:forward Distance_to_Tss_is:4067 Exon:exon_Position_Number_is:9 Distance_to_GeneEnd: -772	AAA	Lys	AAC	Asn
chr4	31648673	A	T	LOC_Os04g53460.1	AT hook motif family protein, expressed	gene_position:reverse Distance_to_Tss_is:2701 Exon:exon_Position_Number_is:2 Distance_to_GeneEnd: -2673	GTA	Val	GAA	Glu
chr4	31663488	A	T	LOC_Os04g53490.1	OsCHL Chloroplastic lipocalin, expressed	gene_position:reverse Distance_to_Tss_is:2274 Exon:exon_Position_Number_is:5 Distance_to_GeneEnd: -101	GAT	Asp	GAA	Glu
chr4	31663497	A	T	LOC_Os04g53490.1	OsCHL Chloroplastic lipocalin, expressed	gene_position:reverse Distance_to_Tss_is:2265 Exon:exon_Position_Number_is:5 Distance_to_GeneEnd: -110	AAT	Asn	AAA	Lys
chr4	31679532	A	G	LOC_Os04g53502.1	expressed protein	gene_position:forward Distance_to_Tss_is:454 Exon:exon_Position_Number_is:3 Distance_to_GeneEnd: -2772	TAC	Tyr	TGC	Cys
chr4	31747805	A	G	LOC_Os04g53560.1	expressed protein	gene_position:forward Distance_to_Tss_is:310 Exon:exon_Position_Number_is:1 Distance_to_GeneEnd: -799	ACA	Thr	GCA	Ala
chr4	32007669	C	G	LOC_Os04g54002.1	serine/threonine-protein kinase receptor precursor, putative, expressed	gene_position:reverse Distance_to_Tss_is:412 Exon:exon_Position_Number_is:1 Distance_to_GeneEnd: -3372	GCA	Ala	CCA	Pro
chr4	32186406	A	C	LOC_Os04g54410.1	expressed protein	gene_position:reverse Distance_to_Tss_is:6750 Exon:exon_Position_Number_is:11 Distance_to_GeneEnd: -1068	GTT	Val	GGT	Gly
chr4	32194370	C	G	LOC_Os04g54420.1	protein of unknown function, DUF618 domain containing protein, expressed	gene_position:reverse Distance_to_Tss_is:2564 Exon:exon_Position_Number_is:7 Distance_to_GeneEnd: -774	GCC	Ala	CCC	Pro
chr4	32194444	C	G	LOC_Os04g54420.1	protein of unknown function, DUF618 domain containing protein, expressed	gene_position:reverse Distance_to_Tss_is:2490 Exon:exon_Position_Number_is:7 Distance_to_GeneEnd: -848	AGC	Ser	ACC	Thr
chr4	32194241	T	G	LOC_Os04g54420.1	protein of unknown function, DUF618 domain containing protein, expressed	gene_position:reverse Distance_to_Tss_is:2693 Exon:exon_Position_Number_is:7 Distance_to_GeneEnd: -645	ATA	Ile	CTA	Leu
chr4	32194389	C	G	LOC_Os04g54420.1	protein of unknown function, DUF618 domain containing protein, expressed	gene_position:reverse Distance_to_Tss_is:2545 Exon:exon_Position_Number_is:7 Distance_to_GeneEnd: -793	AAG	Lys	AAC	Asn
chr4	32201161	A	G	LOC_Os04g54430.1	immediate-early protein RSP40, putative, expressed	gene_position:reverse Distance_to_Tss_is:889 Exon:exon_Position_Number_is:1 Distance_to_GeneEnd: -2373	TTC	Phe	CTC	Leu
chr4	32353961	A	T	LOC_Os04g54710.1	retrotransposon protein, putative, unclassified	gene_position:reverse Distance_to_Tss_is:1925 Exon:exon_Position_Number_is:3 Distance_to_GeneEnd: -384	TTT	Phe	TTA	Leu
chr4	32423114	C	G	LOC_Os04g54830.1	expressed protein	gene_position:forward Distance_to_Tss_is:3131 Exon:exon_Position_Number_is:2 Distance_to_GeneEnd: -427	GCC	Ala	GGC	Gly
chr4	32431297	G	C	LOC_Os04g54840.1	DNA-directed RNA polymerase subunit, putative, expressed	gene_position:forward Distance_to_Tss_is:6525 Exon:exon_Position_Number_is:6 Distance_to_GeneEnd: -2543	GTG	Val	CTG	Leu
chr4	32772876	C	G	LOC_Os04g55410.1	FGGY family of carbohydrate kinases, putative, expressed	gene_position:reverse Distance_to_Tss_is:1955 Exon:exon_Position_Number_is:3 Distance_to_GeneEnd: -2279	GCA	Ala	CCA	Pro
chr4	32809481	A	C	LOC_Os04g55480.1	BRCA1-associated protein, putative, expressed	gene_position:reverse Distance_to_Tss_is:5187 Exon:exon_Position_Number_is:13 Distance_to_GeneEnd: -296	TTG	Leu	GTG	Val
chr4	33331296	T	G	LOC_Os04g56200.1	hypothetical protein	gene_position:reverse Distance_to_Tss_is:46 Exon:exon_Position_Number_is:1 Distance_to_GeneEnd: -591	CAT	His	CCT	Pro
chr4	33584543	C	T	LOC_Os04g56630.1	transposon protein, putative, unclassified, expressed	gene_position:reverse Distance_to_Tss_is:2726 Exon:exon_Position_Number_is:5 Distance_to_GeneEnd: -4690	CGA	Arg	CAA	Gln
chr4	33658969	C	G	LOC_Os04g56740.1	IQ calmodulin-binding motif family protein, putative, expressed	gene_position:forward Distance_to_Tss_is:4067 Exon:exon_Position_Number_is:5 Distance_to_GeneEnd: -1860	CCT	Pro	GCT	Ala
chr4	34356717	A	C	LOC_Os04g58000.1	B3 DNA binding domain containing protein, expressed	gene_position:reverse Distance_to_Tss_is:3707 Exon:exon_Position_Number_is:8 Distance_to_GeneEnd: -554	GTT	Val	GGT	Gly
chr4	34411336	C	T	LOC_Os04g58080.1	polygalacturonase inhibitor 3 precursor, putative, expressed	gene_position:forward Distance_to_Tss_is:969 Exon:exon_Position_Number_is:1 Distance_to_GeneEnd: -1039	CGA	Arg	TGA	***
chr4	34657682	C	G	LOC_Os04g58600.2	L-asparaginase precursor protein, putative, expressed	gene_position:forward Distance_to_Tss_is:3295 Exon:exon_Position_Number_is:9 Distance_to_GeneEnd: -546	AAC	Asn	AAG	Lys
chr4	34700028	C	G	LOC_Os04g58650.1	retrotransposon protein, putative, unclassified	gene_position:reverse Distance_to_Tss_is:112 Exon:exon_Position_Number_is:1 Distance_to_GeneEnd: -724	GGT	Gly	GCT	Ala
chr4	34699401	C	G	LOC_Os04g58650.1	retrotransposon protein, putative, unclassified	gene_position:reverse Distance_to_Tss_is:739 Exon:exon_Position_Number_is:1 Distance_to_GeneEnd: -97	GGC	Gly	GCC	Ala
chr5	1243720	G	A	LOC_Os05g03120.3	retrotransposon protein, putative, unclassified, expressed	gene_position:forward Distance_to_Tss_is:3437 Exon:exon_Position_Number_is:4 Distance_to_GeneEnd: -1617	GGG	Gly	GAG	Glu
chr5	1743894	T	A	LOC_Os05g03900.2	WRKY DNA-binding domain containing protein, expressed	gene_position:forward Distance_to_Tss_is:543 Exon:exon_Position_Number_is:2 Distance_to_GeneEnd: -1372	ATC	Ile	AAC	Asn
chr5	1745927	G	A	LOC_Os05g03910.1	RNA polymerase II-associated protein 3, putative, expressed	gene_position:reverse Distance_to_Tss_is:2908 Exon:exon_Position_Number_is:8 Distance_to_GeneEnd: -1369	CCA	Pro	CTA	Leu
chr5	3091660	A	G	LOC_Os05g06160.1	trehalose phosphatase, putative	gene_position:forward Distance_to_Tss_is:63 Exon:exon_Position_Number_is:1 Distance_to_GeneEnd: -3346	AAG	Lys	GAG	Glu
chr5	3094408	T	C	LOC_Os05g06160.1	trehalose phosphatase, putative	gene_position:forward Distance_to_Tss_is:2811 Exon:exon_Position_Number_is:3 Distance_to_GeneEnd: -598	ATC	Ile	ACC	Thr
chr5	3097034	T	C	LOC_Os05g06170.1	FAR1 family protein	gene_position:reverse Distance_to_Tss_is:1808 Exon:exon_Position_Number_is:6 Distance_to_GeneEnd: -226	CAG	Gln	CGG	Arg
chr5	3107399	C	A	LOC_Os05g06190.1	conserved hypothetical protein	gene_position:forward Distance_to_Tss_is:1683 Exon:exon_Position_Number_is:4 Distance_to_GeneEnd: -262	CCA	Pro	CAA	Gln
chr5	3119969	C	T	LOC_Os05g06200.1	transposon protein, putative, unclassified	gene_position:reverse Distance_to_Tss_is:2913 Exon:exon_Position_Number_is:6 Distance_to_GeneEnd: -5	GGT	Gly	AGT	Ser
chr5	3415958	T	C	LOC_Os05g06610.1	retrotransposon protein, putative, unclassified	gene_position:forward Distance_to_Tss_is:4150 Exon:exon_Position_Number_is:4 Distance_to_GeneEnd: -296	TAT	Tyr	CAT	His
chr5	3431774	A	G	LOC_Os05g06640.1	retrotransposon protein, putative, unclassified	gene_position:forward Distance_to_Tss_is:780 Exon:exon_Position_Number_is:1 Distance_to_GeneEnd: -1315	ATC	Ile	GTC	Val
chr5	3433030	T	C	LOC_Os05g06640.1	retrotransposon protein, putative, unclassified	gene_position:forward Distance_to_Tss_is:2036 Exon:exon_Position_Number_is:2 Distance_to_GeneEnd: -59	TTT	Phe	CTT	Leu
chr5	4097967	C	T	LOC_Os05g07632.1	haloacid dehalogenase-like hydrolase family protein, putative, expressed	gene_position:reverse Distance_to_Tss_is:2742 Exon:exon_Position_Number_is:7 Distance_to_GeneEnd: -1227	TGT	Cys	TAT	Tyr
chr5	4754693	T	C	LOC_Os05g08680.1	microneme protein Sm70, putative	gene_position:reverse Distance_to_Tss_is:42 Exon:exon_Position_Number_is:1 Distance_to_GeneEnd: -1070	ATG	Met	GTG	Val
chr5	6489899	A	T	LOC_Os05g11470.1	hypothetical protein	gene_position:forward Distance_to_Tss_is:67 Exon:exon_Position_Number_is:1 Distance_to_GeneEnd: -1027	CAG	Gln	CTG	Leu
chr5	18494785	C	G	LOC_Os05g31874.1	retrotransposon protein, putative, unclassified	gene_position:forward Distance_to_Tss_is:4931 Exon:exon_Position_Number_is:5 Distance_to_GeneEnd: -108	TAC	Tyr	TAG	***
chr5	20911484	G	A	LOC_Os05g35330.1	ribulose bisphosphate carboxylase large chain precursor, putative	gene_position:forward Distance_to_Tss_is:159 Exon:exon_Position_Number_is:1 Distance_to_GeneEnd: -287	GGG	Gly	AGG	Arg
chr5	23597960	A	G	LOC_Os05g40270.9	expressed protein	gene_position:forward Distance_to_Tss_is:7142 Exon:exon_Position_Number_is:17 Distance_to_GeneEnd: -2367	ACT	Thr	GCT	Ala
chr5	25617808	G	A	LOC_Os05g44190.1	expressed protein	gene_position:forward Distance_to_Tss_is:2793 Exon:exon_Position_Number_is:3 Distance_to_GeneEnd: -2213	GGC	Gly	GAC	Asp
chr5	26320769	A	G	LOC_Os05g45490.1	hydrolase, acting on carbon-nitrogen, putative, expressed	gene_position:forward Distance_to_Tss_is:3589 Exon:exon_Position_Number_is:7 Distance_to_GeneEnd: -964	ACA	Thr	GCA	Ala
chr5	26499870	C	G	LOC_Os05g45850.1	expressed protein	gene_position:forward Distance_to_Tss_is:1573 Exon:exon_Position_Number_is:1 Distance_to_GeneEnd: -4136	GCA	Ala	GGA	Gly
chr5	26499874	C	A	LOC_Os05g45850.1	expressed protein	gene_position:forward Distance_to_Tss_is:1577 Exon:exon_Position_Number_is:1 Distance_to_GeneEnd: -4132	GAC	Asp	GAA	Glu
chr5	27163571	T	C	LOC_Os05g47530.1	Divergent PAP2 family domain containing protein, expressed	gene_position:reverse Distance_to_Tss_is:1064 Exon:exon_Position_Number_is:2 Distance_to_GeneEnd: -1443	AGT	Ser	GGT	Gly
chr5	27203042	G	A	LOC_Os05g47590.1	conserved hypothetical protein	gene_position:forward Distance_to_Tss_is:1217 Exon:exon_Position_Number_is:2 Distance_to_GeneEnd: -196	CGT	Arg	CAT	His
chr5	27291712	C	G	LOC_Os05g47750.1	Ser/Thr protein kinase, putative, expressed	gene_position:reverse Distance_to_Tss_is:3263 Exon:exon_Position_Number_is:2 Distance_to_GeneEnd: -879	AAG	Lys	AAC	Asn
chr5	27554773	T	C	LOC_Os05g48190.1	hypothetical protein	gene_position:forward Distance_to_Tss_is:346 Exon:exon_Position_Number_is:1 Distance_to_GeneEnd: -1924	GTA	Val	GCA	Ala
chr5	27663107	A	T	LOC_Os05g48360.1	membrane attack complex component/perforin/complement C9, putative, expressed	gene_position:reverse Distance_to_Tss_is:1729 Exon:exon_Position_Number_is:5 Distance_to_GeneEnd: -2348	AAT	Asn	AAA	Lys
chr5	27680041	A	G	LOC_Os05g48390.1	ubiquitin conjugating enzyme protein, putative, expressed	gene_position:reverse Distance_to_Tss_is:5266 Exon:exon_Position_Number_is:6 Distance_to_GeneEnd: -2679	TTT	Phe	TCT	Ser
chr5	27721856	T	G	LOC_Os05g48450.1	aminotransferase domain containing protein, putative, expressed	gene_position:forward Distance_to_Tss_is:5716 Exon:exon_Position_Number_is:11 Distance_to_GeneEnd: -333	GTC	Val	GGC	Gly
chr5	27724666	G	A	LOC_Os05g48470.1	hypothetical protein	gene_position:reverse Distance_to_Tss_is:1040 Exon:exon_Position_Number_is:3 Distance_to_GeneEnd: -1421	GCA	Ala	GTA	Val
chr5	28663507	C	T	LOC_Os05g50120.1	CGMC_MAPKCMGC_2.3 - CGMC includes CDA, MAPK, GSK3, and CLKC kinases, expressed	gene_position:forward Distance_to_Tss_is:5140 Exon:exon_Position_Number_is:11 Distance_to_GeneEnd: -370	ACC	Thr	ATC	Ile
chr5	29642224	C	T	LOC_Os05g51770.1	retrotransposon protein, putative, Ty3-gypsy subclass	gene_position:reverse Distance_to_Tss_is:3314 Exon:exon_Position_Number_is:6 Distance_to_GeneEnd: -1249	AGT	Ser	AAT	Asn
chr6	398302	T	G	LOC_Os06g01670.1	myb-like DNA-binding domain containing protein, expressed	gene_position:reverse Distance_to_Tss_is:4192 Exon:exon_Position_Number_is:8 Distance_to_GeneEnd: -711	TAT	Tyr	TCT	Ser
chr6	532489	C	T	LOC_Os06g01960.1	retrotransposon protein, putative, unclassified	gene_position:reverse Distance_to_Tss_is:2116 Exon:exon_Position_Number_is:2 Distance_to_GeneEnd: -14	GGC	Gly	AGC	Ser
chr6	646761	A	G	LOC_Os06g02160.4	AMP-binding enzyme family protein, expressed	gene_position:forward Distance_to_Tss_is:727 Exon:exon_Position_Number_is:2 Distance_to_GeneEnd: -9090	AAG	Lys	GAG	Glu
chr6	759437	C	A	LOC_Os06g02304.1	retrotransposon protein, putative, unclassified	gene_position:reverse Distance_to_Tss_is:4747 Exon:exon_Position_Number_is:8 Distance_to_GeneEnd: -1803	TGC	Cys	TTC	Phe
chr6	762589	T	A	LOC_Os06g02304.1	retrotransposon protein, putative, unclassified	gene_position:reverse Distance_to_Tss_is:1595 Exon:exon_Position_Number_is:4 Distance_to_GeneEnd: -4955	ACA	Thr	TCA	Ser
chr6	762674	T	A	LOC_Os06g02304.1	retrotransposon protein, putative, unclassified	gene_position:reverse Distance_to_Tss_is:1510 Exon:exon_Position_Number_is:4 Distance_to_GeneEnd: -5040	AAA	Lys	AAT	Asn
chr6	1015913	G	A	LOC_Os06g02790.1	retrotransposon protein, putative, unclassified	gene_position:forward Distance_to_Tss_is:88 Exon:exon_Position_Number_is:1 Distance_to_GeneEnd: -2192	TGG	Trp	TAG	***
chr6	1267376	G	A	LOC_Os06g03320.1	retrotransposon protein, putative, unclassified	gene_position:reverse Distance_to_Tss_is:702 Exon:exon_Position_Number_is:1 Distance_to_GeneEnd: -2061	CGA	Arg	TGA	***
chr6	1543655	C	G	LOC_Os06g03840.1	H-BTB4 - Bric-a-Brac, Tramtrack, Broad Complex BTB domain with H family conserved sequence, expressed	gene_position:reverse Distance_to_Tss_is:1562 Exon:exon_Position_Number_is:2 Distance_to_GeneEnd: -610	GCA	Ala	CCA	Pro
chr6	1543759	A	G	LOC_Os06g03840.1	H-BTB4 - Bric-a-Brac, Tramtrack, Broad Complex BTB domain with H family conserved sequence, expressed	gene_position:reverse Distance_to_Tss_is:1458 Exon:exon_Position_Number_is:2 Distance_to_GeneEnd: -714	ATT	Ile	ACT	Thr
chr6	1631004	G	A	LOC_Os06g03990.1	aminotransferase, classes I and II, domain containing protein, expressed	gene_position:forward Distance_to_Tss_is:2286 Exon:exon_Position_Number_is:3 Distance_to_GeneEnd: -1626	GTG	Val	ATG	Met
chr6	1735460	C	T	LOC_Os06g04169.2	hydrolase, alpha/beta fold family domain containing protein, expressed	gene_position:reverse Distance_to_Tss_is:6118 Exon:exon_Position_Number_is:4 Distance_to_GeneEnd: -210	CGG	Arg	CAG	Gln
chr6	2044148	A	G	LOC_Os06g04690.1	OsFBX184 - F-box domain containing protein, expressed	gene_position:reverse Distance_to_Tss_is:3270 Exon:exon_Position_Number_is:3 Distance_to_GeneEnd: -1715	TTG	Leu	TCG	Ser
chr6	2091366	C	T	LOC_Os06g04800.1	peptidase, T1 family, putative, expressed	gene_position:reverse Distance_to_Tss_is:2326 Exon:exon_Position_Number_is:6 Distance_to_GeneEnd: -1160	GGC	Gly	AGC	Ser
chr6	2092329	T	A	LOC_Os06g04800.1	peptidase, T1 family, putative, expressed	gene_position:reverse Distance_to_Tss_is:1363 Exon:exon_Position_Number_is:3 Distance_to_GeneEnd: -2123	GAA	Glu	GAT	Asp
chr6	2234192	A	G	LOC_Os06g05060.1	ELF3 protein, putative, expressed	gene_position:reverse Distance_to_Tss_is:3971 Exon:exon_Position_Number_is:4 Distance_to_GeneEnd: -1072	TTG	Leu	TCG	Ser
chr6	6829287	G	A	LOC_Os06g12590.1	protein kinase, putative, expressed	gene_position:reverse Distance_to_Tss_is:2464 Exon:exon_Position_Number_is:4 Distance_to_GeneEnd: -7307	GCG	Ala	GTG	Val
chr6	6942696	G	T	LOC_Os06g12710.1	retrotransposon protein, putative, Ty3-gypsy subclass	gene_position:forward Distance_to_Tss_is:5200 Exon:exon_Position_Number_is:8 Distance_to_GeneEnd: -691	TGC	Cys	TTC	Phe
chr6	7343109	A	G	LOC_Os06g13350.1	SAM dependent carboxyl methyltransferase, putative, expressed	gene_position:reverse Distance_to_Tss_is:805 Exon:exon_Position_Number_is:2 Distance_to_GeneEnd: -2299	ATC	Ile	ACC	Thr
chr6	7577706	T	G	LOC_Os06g13660.1	alanyl-tRNA synthetase, putative, expressed	gene_position:forward Distance_to_Tss_is:3727 Exon:exon_Position_Number_is:8 Distance_to_GeneEnd: -2848	TCA	Ser	GCA	Ala
chr6	7920571	A	G	LOC_Os06g14190.1	NF-X1-type zinc finger protein, putative, expressed	gene_position:reverse Distance_to_Tss_is:2467 Exon:exon_Position_Number_is:1 Distance_to_GeneEnd: -1091	TTT	Phe	TCT	Ser
chr6	7921097	T	C	LOC_Os06g14190.1	NF-X1-type zinc finger protein, putative, expressed	gene_position:reverse Distance_to_Tss_is:1941 Exon:exon_Position_Number_is:1 Distance_to_GeneEnd: -1617	AGT	Ser	GGT	Gly
chr6	7925652	G	T	LOC_Os06g14200.1	zinc finger, C3HC4 type domain containing protein	gene_position:reverse Distance_to_Tss_is:755 Exon:exon_Position_Number_is:3 Distance_to_GeneEnd: -954	CTA	Leu	ATA	Ile
chr6	7981391	A	G	LOC_Os06g14310.1	potassium channel AKT1, putative	gene_position:forward Distance_to_Tss_is:306 Exon:exon_Position_Number_is:1 Distance_to_GeneEnd: -1469	ATG	Met	GTG	Val
chr6	7981437	C	T	LOC_Os06g14310.1	potassium channel AKT1, putative	gene_position:forward Distance_to_Tss_is:352 Exon:exon_Position_Number_is:1 Distance_to_GeneEnd: -1423	ACG	Thr	ATG	Met
chr6	7981532	G	A	LOC_Os06g14310.1	potassium channel AKT1, putative	gene_position:forward Distance_to_Tss_is:447 Exon:exon_Position_Number_is:1 Distance_to_GeneEnd: -1328	GTC	Val	ATC	Ile
chr6	7981536	G	A	LOC_Os06g14310.1	potassium channel AKT1, putative	gene_position:forward Distance_to_Tss_is:451 Exon:exon_Position_Number_is:1 Distance_to_GeneEnd: -1324	AGC	Ser	AAC	Asn
chr6	7981963	A	C	LOC_Os06g14310.1	potassium channel AKT1, putative	gene_position:forward Distance_to_Tss_is:878 Exon:exon_Position_Number_is:1 Distance_to_GeneEnd: -897	AGA	Arg	AGC	Ser
chr6	7982171	G	A	LOC_Os06g14310.1	potassium channel AKT1, putative	gene_position:forward Distance_to_Tss_is:1086 Exon:exon_Position_Number_is:1 Distance_to_GeneEnd: -689	GCG	Ala	ACG	Thr
chr6	7982570	A	G	LOC_Os06g14310.1	potassium channel AKT1, putative	gene_position:forward Distance_to_Tss_is:1485 Exon:exon_Position_Number_is:1 Distance_to_GeneEnd: -290	AGA	Arg	GGA	Gly
chr6	7985411	T	C	LOC_Os06g14324.1	caleosin related protein, putative, expressed	gene_position:reverse Distance_to_Tss_is:4548 Exon:exon_Position_Number_is:4 Distance_to_GeneEnd: -2455	ATA	Ile	GTA	Val
chr6	7985652	C	A	LOC_Os06g14324.1	caleosin related protein, putative, expressed	gene_position:reverse Distance_to_Tss_is:4307 Exon:exon_Position_Number_is:3 Distance_to_GeneEnd: -2696	GCC	Ala	TCC	Ser
chr6	8018031	G	T	LOC_Os06g14379.1	hypothetical protein	gene_position:forward Distance_to_Tss_is:23 Exon:exon_Position_Number_is:1 Distance_to_GeneEnd: -877	GAG	Glu	GAT	Asp
chr6	8039953	T	C	LOC_Os06g14400.1	1-aminocyclopropane-1-carboxylate oxidase homolog 4, putative, expressed	gene_position:reverse Distance_to_Tss_is:879 Exon:exon_Position_Number_is:1 Distance_to_GeneEnd: -2589	ACC	Thr	GCC	Ala
chr6	8046687	G	A	LOC_Os06g14406.1	SYD, putative, expressed	gene_position:forward Distance_to_Tss_is:4122 Exon:exon_Position_Number_is:6 Distance_to_GeneEnd: -2293	GGT	Gly	GAT	Asp
chr6	8056450	A	C	LOC_Os06g14412.1	expressed protein	gene_position:forward Distance_to_Tss_is:2195 Exon:exon_Position_Number_is:4 Distance_to_GeneEnd: -9915	TAT	Tyr	TCT	Ser
chr6	8056543	A	G	LOC_Os06g14412.1	expressed protein	gene_position:forward Distance_to_Tss_is:2288 Exon:exon_Position_Number_is:4 Distance_to_GeneEnd: -9822	GAA	Glu	GGA	Gly
chr6	8056843	T	C	LOC_Os06g14412.1	expressed protein	gene_position:forward Distance_to_Tss_is:2588 Exon:exon_Position_Number_is:4 Distance_to_GeneEnd: -9522	ATT	Ile	ACT	Thr
chr6	8057028	G	A	LOC_Os06g14412.1	expressed protein	gene_position:forward Distance_to_Tss_is:2773 Exon:exon_Position_Number_is:4 Distance_to_GeneEnd: -9337	GCA	Ala	ACA	Thr
chr6	8057073	C	A	LOC_Os06g14412.1	expressed protein	gene_position:forward Distance_to_Tss_is:2818 Exon:exon_Position_Number_is:4 Distance_to_GeneEnd: -9292	CTA	Leu	ATA	Ile
chr6	8057184	C	G	LOC_Os06g14412.1	expressed protein	gene_position:forward Distance_to_Tss_is:2929 Exon:exon_Position_Number_is:4 Distance_to_GeneEnd: -9181	CGG	Arg	GGG	Gly
chr6	8058069	A	G	LOC_Os06g14412.1	expressed protein	gene_position:forward Distance_to_Tss_is:3814 Exon:exon_Position_Number_is:5 Distance_to_GeneEnd: -8296	GAA	Glu	GGA	Gly
chr6	8058618	G	A	LOC_Os06g14412.1	expressed protein	gene_position:forward Distance_to_Tss_is:4363 Exon:exon_Position_Number_is:5 Distance_to_GeneEnd: -7747	CGC	Arg	CAC	His
chr6	8060561	A	G	LOC_Os06g14412.1	expressed protein	gene_position:forward Distance_to_Tss_is:6306 Exon:exon_Position_Number_is:9 Distance_to_GeneEnd: -5804	AAC	Asn	GAC	Asp
chr6	8061461	G	A	LOC_Os06g14412.1	expressed protein	gene_position:forward Distance_to_Tss_is:7206 Exon:exon_Position_Number_is:9 Distance_to_GeneEnd: -4904	GGT	Gly	AGT	Ser
chr6	8062801	G	A	LOC_Os06g14412.1	expressed protein	gene_position:forward Distance_to_Tss_is:8546 Exon:exon_Position_Number_is:10 Distance_to_GeneEnd: -3564	GAA	Glu	AAA	Lys
chr6	8126688	A	G	LOC_Os06g14460.1	chromosome condensation protein like, putative, expressed	gene_position:forward Distance_to_Tss_is:250 Exon:exon_Position_Number_is:1 Distance_to_GeneEnd: -1693	ATA	Ile	GTA	Val
chr6	8128880	C	T	LOC_Os06g14470.1	RNA recognition motif containing protein, putative, expressed	gene_position:reverse Distance_to_Tss_is:4612 Exon:exon_Position_Number_is:7 Distance_to_GeneEnd: -456	CGT	Arg	CAT	His
chr6	8152821	A	G	LOC_Os06g14510.1	glucose-6-phosphate isomerase, putative, expressed	gene_position:forward Distance_to_Tss_is:1585 Exon:exon_Position_Number_is:6 Distance_to_GeneEnd: -5565	AAG	Lys	AGG	Arg
chr6	8153133	A	T	LOC_Os06g14510.1	glucose-6-phosphate isomerase, putative, expressed	gene_position:forward Distance_to_Tss_is:1897 Exon:exon_Position_Number_is:8 Distance_to_GeneEnd: -5253	GAA	Glu	GAT	Asp
chr6	8238088	G	C	LOC_Os06g14640.1	zinc finger, C3HC4 type domain containing protein	gene_position:forward Distance_to_Tss_is:89 Exon:exon_Position_Number_is:1 Distance_to_GeneEnd: -387	GAG	Glu	GAC	Asp
chr6	8257679	C	T	LOC_Os06g14680.1	transposon protein, putative, CACTA, En/Spm sub-class	gene_position:forward Distance_to_Tss_is:2327 Exon:exon_Position_Number_is:2 Distance_to_GeneEnd: -982	GCC	Ala	GTC	Val
chr6	8257694	T	C	LOC_Os06g14680.1	transposon protein, putative, CACTA, En/Spm sub-class	gene_position:forward Distance_to_Tss_is:2342 Exon:exon_Position_Number_is:2 Distance_to_GeneEnd: -967	ATA	Ile	ACA	Thr
chr6	8299118	T	C	LOC_Os06g14730.1	transposon protein, putative, unclassified	gene_position:forward Distance_to_Tss_is:1725 Exon:exon_Position_Number_is:3 Distance_to_GeneEnd: -517	ATA	Ile	ACA	Thr
chr6	8299181	C	G	LOC_Os06g14730.1	transposon protein, putative, unclassified	gene_position:forward Distance_to_Tss_is:1788 Exon:exon_Position_Number_is:3 Distance_to_GeneEnd: -454	GCT	Ala	GGT	Gly
chr6	8320254	G	T	LOC_Os06g14750.1	phosphatidylinositol-4-phosphate 5-Kinase family protein, putative, expressed	gene_position:reverse Distance_to_Tss_is:4302 Exon:exon_Position_Number_is:9 Distance_to_GeneEnd: -3494	CAG	Gln	AAG	Lys
chr6	8320326	G	T	LOC_Os06g14750.1	phosphatidylinositol-4-phosphate 5-Kinase family protein, putative, expressed	gene_position:reverse Distance_to_Tss_is:4230 Exon:exon_Position_Number_is:9 Distance_to_GeneEnd: -3566	CGT	Arg	AGT	Ser
chr6	8320667	C	T	LOC_Os06g14750.1	phosphatidylinositol-4-phosphate 5-Kinase family protein, putative, expressed	gene_position:reverse Distance_to_Tss_is:3889 Exon:exon_Position_Number_is:8 Distance_to_GeneEnd: -3907	AGA	Arg	AAA	Lys
chr6	8321645	G	T	LOC_Os06g14750.1	phosphatidylinositol-4-phosphate 5-Kinase family protein, putative, expressed	gene_position:reverse Distance_to_Tss_is:2911 Exon:exon_Position_Number_is:6 Distance_to_GeneEnd: -4885	GAC	Asp	GAA	Glu
chr6	8323714	G	T	LOC_Os06g14750.1	phosphatidylinositol-4-phosphate 5-Kinase family protein, putative, expressed	gene_position:reverse Distance_to_Tss_is:842 Exon:exon_Position_Number_is:2 Distance_to_GeneEnd: -6954	GAC	Asp	GAA	Glu
chr6	8324184	C	T	LOC_Os06g14750.1	phosphatidylinositol-4-phosphate 5-Kinase family protein, putative, expressed	gene_position:reverse Distance_to_Tss_is:372 Exon:exon_Position_Number_is:2 Distance_to_GeneEnd: -7424	GTG	Val	ATG	Met
chr6	8327708	T	A	LOC_Os06g14760.1	retrotransposon, putative, centromere-specific	gene_position:forward Distance_to_Tss_is:1153 Exon:exon_Position_Number_is:3 Distance_to_GeneEnd: -2131	TAT	Tyr	AAT	Asn
chr6	8464518	T	C	LOC_Os06g14910.1	retrotransposon protein, putative, unclassified	gene_position:reverse Distance_to_Tss_is:1219 Exon:exon_Position_Number_is:2 Distance_to_GeneEnd: -641	ATC	Ile	GTC	Val
chr6	8465440	A	T	LOC_Os06g14910.1	retrotransposon protein, putative, unclassified	gene_position:reverse Distance_to_Tss_is:297 Exon:exon_Position_Number_is:1 Distance_to_GeneEnd: -1563	TGC	Cys	AGC	Ser
chr6	8467119	C	T	LOC_Os06g14920.1	retrotransposon protein, putative, unclassified	gene_position:forward Distance_to_Tss_is:112 Exon:exon_Position_Number_is:1 Distance_to_GeneEnd: -3155	ACC	Thr	ATC	Ile
chr6	8467706	G	A	LOC_Os06g14920.1	retrotransposon protein, putative, unclassified	gene_position:forward Distance_to_Tss_is:699 Exon:exon_Position_Number_is:3 Distance_to_GeneEnd: -2568	GGA	Gly	AGA	Arg
chr6	8492837	A	C	LOC_Os06g14970.1	hypothetical protein	gene_position:reverse Distance_to_Tss_is:84 Exon:exon_Position_Number_is:1 Distance_to_GeneEnd: -2252	TTC	Phe	GTC	Val
chr6	8500949	T	C	LOC_Os06g14990.1	retrotransposon protein, putative, unclassified	gene_position:forward Distance_to_Tss_is:430 Exon:exon_Position_Number_is:1 Distance_to_GeneEnd: -679	GTT	Val	GCT	Ala
chr6	8522240	T	G	LOC_Os06g15030.1	transposon protein, putative, CACTA, En/Spm sub-class	gene_position:reverse Distance_to_Tss_is:93 Exon:exon_Position_Number_is:1 Distance_to_GeneEnd: -1497	ATT	Ile	CTT	Leu
chr6	8522304	C	G	LOC_Os06g15030.1	transposon protein, putative, CACTA, En/Spm sub-class	gene_position:reverse Distance_to_Tss_is:29 Exon:exon_Position_Number_is:1 Distance_to_GeneEnd: -1561	GAG	Glu	GAC	Asp
chr6	8530080	C	T	LOC_Os06g15050.1	transposon protein, putative, CACTA, En/Spm sub-class	gene_position:reverse Distance_to_Tss_is:2194 Exon:exon_Position_Number_is:4 Distance_to_GeneEnd: -1230	GAA	Glu	AAA	Lys
chr6	8530314	C	T	LOC_Os06g15050.1	transposon protein, putative, CACTA, En/Spm sub-class	gene_position:reverse Distance_to_Tss_is:1960 Exon:exon_Position_Number_is:4 Distance_to_GeneEnd: -1464	GTC	Val	ATC	Ile
chr6	8534278	G	C	LOC_Os06g15060.1	transposon protein, putative, CACTA, En/Spm sub-class	gene_position:reverse Distance_to_Tss_is:2579 Exon:exon_Position_Number_is:4 Distance_to_GeneEnd: -24	AAC	Asn	AAG	Lys
chr6	8534600	C	T	LOC_Os06g15060.1	transposon protein, putative, CACTA, En/Spm sub-class	gene_position:reverse Distance_to_Tss_is:2257 Exon:exon_Position_Number_is:4 Distance_to_GeneEnd: -346	GGG	Gly	GAG	Glu
chr6	8552756	A	G	LOC_Os06g15090.1	transposon protein, putative, CACTA, En/Spm sub-class	gene_position:reverse Distance_to_Tss_is:1553 Exon:exon_Position_Number_is:3 Distance_to_GeneEnd: -843	TGT	Cys	CGT	Arg
chr6	8552954	T	G	LOC_Os06g15090.1	transposon protein, putative, CACTA, En/Spm sub-class	gene_position:reverse Distance_to_Tss_is:1355 Exon:exon_Position_Number_is:2 Distance_to_GeneEnd: -1041	ATT	Ile	CTT	Leu
chr6	8553124	T	C	LOC_Os06g15090.1	transposon protein, putative, CACTA, En/Spm sub-class	gene_position:reverse Distance_to_Tss_is:1185 Exon:exon_Position_Number_is:2 Distance_to_GeneEnd: -1211	AAG	Lys	AGG	Arg
chr6	8553867	C	T	LOC_Os06g15090.1	transposon protein, putative, CACTA, En/Spm sub-class	gene_position:reverse Distance_to_Tss_is:442 Exon:exon_Position_Number_is:1 Distance_to_GeneEnd: -1954	TGT	Cys	TAT	Tyr
chr6	8558936	C	T	LOC_Os06g15100.1	retrotransposon protein, putative, Ty3-gypsy subclass	gene_position:forward Distance_to_Tss_is:1554 Exon:exon_Position_Number_is:3 Distance_to_GeneEnd: -2918	CGC	Arg	TGC	Cys
chr6	8559269	G	A	LOC_Os06g15100.1	retrotransposon protein, putative, Ty3-gypsy subclass	gene_position:forward Distance_to_Tss_is:1887 Exon:exon_Position_Number_is:3 Distance_to_GeneEnd: -2585	GAT	Asp	AAT	Asn
chr6	8561588	T	C	LOC_Os06g15100.1	retrotransposon protein, putative, Ty3-gypsy subclass	gene_position:forward Distance_to_Tss_is:4206 Exon:exon_Position_Number_is:5 Distance_to_GeneEnd: -266	TGG	Trp	CGG	Arg
chr6	8561745	C	G	LOC_Os06g15100.1	retrotransposon protein, putative, Ty3-gypsy subclass	gene_position:forward Distance_to_Tss_is:4363 Exon:exon_Position_Number_is:5 Distance_to_GeneEnd: -109	GCT	Ala	GGT	Gly
chr6	8564905	G	A	LOC_Os06g15110.1	retrotransposon protein, putative, unclassified, expressed	gene_position:reverse Distance_to_Tss_is:265 Exon:exon_Position_Number_is:1 Distance_to_GeneEnd: -2049	CCA	Pro	TCA	Ser
chr6	8565024	G	A	LOC_Os06g15110.1	retrotransposon protein, putative, unclassified, expressed	gene_position:reverse Distance_to_Tss_is:146 Exon:exon_Position_Number_is:1 Distance_to_GeneEnd: -2168	CCA	Pro	CTA	Leu
chr6	8585070	C	T	LOC_Os06g15150.1	retrotransposon protein, putative, Ty3-gypsy subclass	gene_position:reverse Distance_to_Tss_is:4526 Exon:exon_Position_Number_is:5 Distance_to_GeneEnd: -1331	GTC	Val	ATC	Ile
chr6	8585798	G	C	LOC_Os06g15150.1	retrotransposon protein, putative, Ty3-gypsy subclass	gene_position:reverse Distance_to_Tss_is:3798 Exon:exon_Position_Number_is:5 Distance_to_GeneEnd: -2059	CCC	Pro	CGC	Arg
chr6	8585958	A	G	LOC_Os06g15150.1	retrotransposon protein, putative, Ty3-gypsy subclass	gene_position:reverse Distance_to_Tss_is:3638 Exon:exon_Position_Number_is:5 Distance_to_GeneEnd: -2219	TGC	Cys	CGC	Arg
chr6	8586477	C	T	LOC_Os06g15150.1	retrotransposon protein, putative, Ty3-gypsy subclass	gene_position:reverse Distance_to_Tss_is:3119 Exon:exon_Position_Number_is:5 Distance_to_GeneEnd: -2738	GTG	Val	ATG	Met
chr6	8663703	T	C	LOC_Os06g15260.1	retrotransposon protein, putative, Ty1-copia subclass	gene_position:reverse Distance_to_Tss_is:1626 Exon:exon_Position_Number_is:2 Distance_to_GeneEnd: -4487	TAT	Tyr	TGT	Cys
chr6	8668736	A	G	LOC_Os06g15270.1	retrotransposon protein, putative, unclassified	gene_position:reverse Distance_to_Tss_is:1237 Exon:exon_Position_Number_is:2 Distance_to_GeneEnd: -175	ATG	Met	ACG	Thr
chr6	8669307	C	T	LOC_Os06g15270.1	retrotransposon protein, putative, unclassified	gene_position:reverse Distance_to_Tss_is:666 Exon:exon_Position_Number_is:1 Distance_to_GeneEnd: -746	GGA	Gly	AGA	Arg
chr6	8672884	C	T	LOC_Os06g15280.1	retrotransposon protein, putative, Ty3-gypsy subclass	gene_position:forward Distance_to_Tss_is:1099 Exon:exon_Position_Number_is:3 Distance_to_GeneEnd: -463	GCT	Ala	GTT	Val
chr6	8684258	T	G	LOC_Os06g15310.1	retrotransposon protein, putative, Ty3-gypsy subclass	gene_position:reverse Distance_to_Tss_is:4788 Exon:exon_Position_Number_is:7 Distance_to_GeneEnd: -2115	GAA	Glu	GCA	Ala
chr6	8684977	T	C	LOC_Os06g15310.1	retrotransposon protein, putative, Ty3-gypsy subclass	gene_position:reverse Distance_to_Tss_is:4069 Exon:exon_Position_Number_is:6 Distance_to_GeneEnd: -2834	CAA	Gln	CGA	Arg
chr6	8685251	C	T	LOC_Os06g15310.1	retrotransposon protein, putative, Ty3-gypsy subclass	gene_position:reverse Distance_to_Tss_is:3795 Exon:exon_Position_Number_is:6 Distance_to_GeneEnd: -3108	GGC	Gly	AGC	Ser
chr6	8685783	A	C	LOC_Os06g15310.1	retrotransposon protein, putative, Ty3-gypsy subclass	gene_position:reverse Distance_to_Tss_is:3263 Exon:exon_Position_Number_is:5 Distance_to_GeneEnd: -3640	ATA	Ile	AGA	Arg
chr6	8687582	G	A	LOC_Os06g15310.1	retrotransposon protein, putative, Ty3-gypsy subclass	gene_position:reverse Distance_to_Tss_is:1464 Exon:exon_Position_Number_is:2 Distance_to_GeneEnd: -5439	CGG	Arg	TGG	Trp
chr6	8694734	G	A	LOC_Os06g15320.1	hypothetical protein	gene_position:reverse Distance_to_Tss_is:918 Exon:exon_Position_Number_is:3 Distance_to_GeneEnd: -20	CTC	Leu	TTC	Phe
chr6	8708396	G	A	LOC_Os06g15340.1	transposon protein, putative, CACTA, En/Spm sub-class	gene_position:reverse Distance_to_Tss_is:2044 Exon:exon_Position_Number_is:5 Distance_to_GeneEnd: -1555	CCT	Pro	CTT	Leu
chr6	8710151	C	T	LOC_Os06g15340.1	transposon protein, putative, CACTA, En/Spm sub-class	gene_position:reverse Distance_to_Tss_is:289 Exon:exon_Position_Number_is:1 Distance_to_GeneEnd: -3310	TGG	Trp	TAG	***
chr6	8713506	G	C	LOC_Os06g15350.1	transposon protein, putative, CACTA, En/Spm sub-class	gene_position:reverse Distance_to_Tss_is:2839 Exon:exon_Position_Number_is:2 Distance_to_GeneEnd: -256	GCA	Ala	GGA	Gly
chr6	8713944	G	T	LOC_Os06g15350.1	transposon protein, putative, CACTA, En/Spm sub-class	gene_position:reverse Distance_to_Tss_is:2401 Exon:exon_Position_Number_is:2 Distance_to_GeneEnd: -694	ACT	Thr	AAT	Asn
chr6	8827319	T	A	LOC_Os06g15570.1	retrotransposon protein, putative, unclassified, expressed	gene_position:reverse Distance_to_Tss_is:3637 Exon:exon_Position_Number_is:2 Distance_to_GeneEnd: -1329	GAT	Asp	GTT	Val
chr6	9160112	T	C	LOC_Os06g16090.1	transposon protein, putative, CACTA, En/Spm sub-class	gene_position:reverse Distance_to_Tss_is:2388 Exon:exon_Position_Number_is:3 Distance_to_GeneEnd: -329	ATT	Ile	GTT	Val
chr6	9181996	G	A	LOC_Os06g16130.1	transposon protein, putative, unclassified	gene_position:forward Distance_to_Tss_is:2063 Exon:exon_Position_Number_is:5 Distance_to_GeneEnd: -966	ATG	Met	ATA	Ile
chr6	9349286	T	C	LOC_Os06g16380.1	hypothetical protein	gene_position:reverse Distance_to_Tss_is:294 Exon:exon_Position_Number_is:1 Distance_to_GeneEnd: -958	AAG	Lys	GAG	Glu
chr6	10057303	A	G	LOC_Os06g17350.1	retrotransposon protein, putative, unclassified	gene_position:forward Distance_to_Tss_is:2320 Exon:exon_Position_Number_is:3 Distance_to_GeneEnd: -2368	AGC	Ser	GGC	Gly
chr6	10282992	A	G	LOC_Os06g17710.1	retrotransposon protein, putative, Ty3-gypsy subclass	gene_position:reverse Distance_to_Tss_is:205 Exon:exon_Position_Number_is:1 Distance_to_GeneEnd: -226	TTC	Phe	TCC	Ser
chr6	10438015	A	G	LOC_Os06g17950.1	NBS-LRR disease resistance protein, putative, expressed	gene_position:forward Distance_to_Tss_is:3198 Exon:exon_Position_Number_is:4 Distance_to_GeneEnd: -2893	CAT	His	CGT	Arg
chr6	10438018	A	T	LOC_Os06g17950.1	NBS-LRR disease resistance protein, putative, expressed	gene_position:forward Distance_to_Tss_is:3201 Exon:exon_Position_Number_is:4 Distance_to_GeneEnd: -2890	CAC	His	CTC	Leu
chr6	10438424	G	C	LOC_Os06g17950.1	NBS-LRR disease resistance protein, putative, expressed	gene_position:forward Distance_to_Tss_is:3607 Exon:exon_Position_Number_is:4 Distance_to_GeneEnd: -2484	GAG	Glu	GAC	Asp
chr6	10447674	G	A	LOC_Os06g17970.1	NBS-LRR disease resistance protein, putative, expressed	gene_position:forward Distance_to_Tss_is:3621 Exon:exon_Position_Number_is:3 Distance_to_GeneEnd: -2479	GGG	Gly	GAG	Glu
chr6	10447809	G	C	LOC_Os06g17970.1	NBS-LRR disease resistance protein, putative, expressed	gene_position:forward Distance_to_Tss_is:3756 Exon:exon_Position_Number_is:3 Distance_to_GeneEnd: -2344	AGA	Arg	ACA	Thr
chr6	10448487	G	A	LOC_Os06g17970.1	NBS-LRR disease resistance protein, putative, expressed	gene_position:forward Distance_to_Tss_is:4434 Exon:exon_Position_Number_is:3 Distance_to_GeneEnd: -1666	AGG	Arg	AAG	Lys
chr6	10448780	G	T	LOC_Os06g17970.1	NBS-LRR disease resistance protein, putative, expressed	gene_position:forward Distance_to_Tss_is:4727 Exon:exon_Position_Number_is:3 Distance_to_GeneEnd: -1373	GGC	Gly	TGC	Cys
chr6	10448849	G	C	LOC_Os06g17970.1	NBS-LRR disease resistance protein, putative, expressed	gene_position:forward Distance_to_Tss_is:4796 Exon:exon_Position_Number_is:3 Distance_to_GeneEnd: -1304	GAA	Glu	CAA	Gln
chr6	10608688	T	C	LOC_Os06g18710.1	retrotransposon protein, putative, unclassified	gene_position:forward Distance_to_Tss_is:475 Exon:exon_Position_Number_is:1 Distance_to_GeneEnd: -722	TTG	Leu	TCG	Ser
chr6	10625710	C	T	LOC_Os06g18740.1	retrotransposon protein, putative, Ty3-gypsy subclass	gene_position:reverse Distance_to_Tss_is:1302 Exon:exon_Position_Number_is:2 Distance_to_GeneEnd: -1144	TGT	Cys	TAT	Tyr
chr6	10635027	G	A	LOC_Os06g18760.1	retrotransposon protein, putative, Ty3-gypsy subclass	gene_position:reverse Distance_to_Tss_is:2695 Exon:exon_Position_Number_is:3 Distance_to_GeneEnd: -4039	GCA	Ala	GTA	Val
chr6	10635199	G	A	LOC_Os06g18760.1	retrotransposon protein, putative, Ty3-gypsy subclass	gene_position:reverse Distance_to_Tss_is:2523 Exon:exon_Position_Number_is:3 Distance_to_GeneEnd: -4211	CGA	Arg	TGA	***
chr6	10635474	A	G	LOC_Os06g18760.1	retrotransposon protein, putative, Ty3-gypsy subclass	gene_position:reverse Distance_to_Tss_is:2248 Exon:exon_Position_Number_is:2 Distance_to_GeneEnd: -4486	TAT	Tyr	CAT	His
chr6	10635549	C	T	LOC_Os06g18760.1	retrotransposon protein, putative, Ty3-gypsy subclass	gene_position:reverse Distance_to_Tss_is:2173 Exon:exon_Position_Number_is:2 Distance_to_GeneEnd: -4561	GCT	Ala	ACT	Thr
chr6	10679873	G	T	LOC_Os06g18810.1	hypothetical protein	gene_position:reverse Distance_to_Tss_is:2340 Exon:exon_Position_Number_is:3 Distance_to_GeneEnd: -801	CGC	Arg	AGC	Ser
chr6	10680006	C	A	LOC_Os06g18810.1	hypothetical protein	gene_position:reverse Distance_to_Tss_is:2207 Exon:exon_Position_Number_is:3 Distance_to_GeneEnd: -934	CAG	Gln	CAT	His
chr6	10680143	T	G	LOC_Os06g18810.1	hypothetical protein	gene_position:reverse Distance_to_Tss_is:2070 Exon:exon_Position_Number_is:3 Distance_to_GeneEnd: -1071	AAG	Lys	CAG	Gln
chr6	10680157	C	T	LOC_Os06g18810.1	hypothetical protein	gene_position:reverse Distance_to_Tss_is:2056 Exon:exon_Position_Number_is:3 Distance_to_GeneEnd: -1085	GGT	Gly	GAT	Asp
chr6	10680499	G	A	LOC_Os06g18810.1	hypothetical protein	gene_position:reverse Distance_to_Tss_is:1714 Exon:exon_Position_Number_is:3 Distance_to_GeneEnd: -1427	CCA	Pro	CTA	Leu
chr6	10680550	G	A	LOC_Os06g18810.1	hypothetical protein	gene_position:reverse Distance_to_Tss_is:1663 Exon:exon_Position_Number_is:3 Distance_to_GeneEnd: -1478	TCT	Ser	TTT	Phe
chr6	10680625	G	C	LOC_Os06g18810.1	hypothetical protein	gene_position:reverse Distance_to_Tss_is:1588 Exon:exon_Position_Number_is:3 Distance_to_GeneEnd: -1553	ACT	Thr	AGT	Ser
chr6	10680790	C	T	LOC_Os06g18810.1	hypothetical protein	gene_position:reverse Distance_to_Tss_is:1423 Exon:exon_Position_Number_is:3 Distance_to_GeneEnd: -1718	AGC	Ser	AAC	Asn
chr6	10680841	G	A	LOC_Os06g18810.1	hypothetical protein	gene_position:reverse Distance_to_Tss_is:1372 Exon:exon_Position_Number_is:3 Distance_to_GeneEnd: -1769	ACC	Thr	ATC	Ile
chr6	10680934	G	A	LOC_Os06g18810.1	hypothetical protein	gene_position:reverse Distance_to_Tss_is:1279 Exon:exon_Position_Number_is:3 Distance_to_GeneEnd: -1862	TCC	Ser	TTC	Phe
chr6	10680977	G	A	LOC_Os06g18810.1	hypothetical protein	gene_position:reverse Distance_to_Tss_is:1236 Exon:exon_Position_Number_is:3 Distance_to_GeneEnd: -1905	CCT	Pro	TCT	Ser
chr6	10681192	A	G	LOC_Os06g18810.1	hypothetical protein	gene_position:reverse Distance_to_Tss_is:1021 Exon:exon_Position_Number_is:3 Distance_to_GeneEnd: -2120	ATC	Ile	ACC	Thr
chr6	10692034	G	A	LOC_Os06g18830.1	AGC_PVPK_like_kin82y.13 - ACG kinases include homologs to PKA, PKG and PKC, expressed	gene_position:reverse Distance_to_Tss_is:1134 Exon:exon_Position_Number_is:2 Distance_to_GeneEnd: -2546	CCC	Pro	TCC	Ser
chr6	10704018	G	A	LOC_Os06g18840.1	retrotransposon protein, putative, LINE subclass	gene_position:forward Distance_to_Tss_is:94 Exon:exon_Position_Number_is:1 Distance_to_GeneEnd: -2554	CGC	Arg	CAC	His
chr6	10704036	C	T	LOC_Os06g18840.1	retrotransposon protein, putative, LINE subclass	gene_position:forward Distance_to_Tss_is:112 Exon:exon_Position_Number_is:1 Distance_to_GeneEnd: -2536	ACG	Thr	ATG	Met
chr6	10704735	G	A	LOC_Os06g18840.1	retrotransposon protein, putative, LINE subclass	gene_position:forward Distance_to_Tss_is:811 Exon:exon_Position_Number_is:1 Distance_to_GeneEnd: -1837	CGG	Arg	CAG	Gln
chr6	10704770	G	A	LOC_Os06g18840.1	retrotransposon protein, putative, LINE subclass	gene_position:forward Distance_to_Tss_is:846 Exon:exon_Position_Number_is:1 Distance_to_GeneEnd: -1802	GCC	Ala	ACC	Thr
chr6	10742177	A	G	LOC_Os06g18910.1	hypothetical protein	gene_position:forward Distance_to_Tss_is:45 Exon:exon_Position_Number_is:1 Distance_to_GeneEnd: -1283	AAC	Asn	GAC	Asp
chr6	10765791	T	C	LOC_Os06g18940.1	retrotransposon protein, putative, Ty3-gypsy subclass	gene_position:forward Distance_to_Tss_is:2395 Exon:exon_Position_Number_is:7 Distance_to_GeneEnd: -806	TAT	Tyr	CAT	His
chr6	10766001	G	C	LOC_Os06g18940.1	retrotransposon protein, putative, Ty3-gypsy subclass	gene_position:forward Distance_to_Tss_is:2605 Exon:exon_Position_Number_is:8 Distance_to_GeneEnd: -596	GTA	Val	CTA	Leu
chr6	10766410	A	C	LOC_Os06g18940.1	retrotransposon protein, putative, Ty3-gypsy subclass	gene_position:forward Distance_to_Tss_is:3014 Exon:exon_Position_Number_is:8 Distance_to_GeneEnd: -187	GAT	Asp	GCT	Ala
chr6	10768500	A	G	LOC_Os06g18950.1	retrotransposon protein, putative, Ty3-gypsy subclass	gene_position:reverse Distance_to_Tss_is:5382 Exon:exon_Position_Number_is:8 Distance_to_GeneEnd: -1552	GTA	Val	GCA	Ala
chr6	10769587	T	C	LOC_Os06g18950.1	retrotransposon protein, putative, Ty3-gypsy subclass	gene_position:reverse Distance_to_Tss_is:4295 Exon:exon_Position_Number_is:8 Distance_to_GeneEnd: -2639	AGT	Ser	GGT	Gly
chr6	10771520	G	A	LOC_Os06g18950.1	retrotransposon protein, putative, Ty3-gypsy subclass	gene_position:reverse Distance_to_Tss_is:2362 Exon:exon_Position_Number_is:3 Distance_to_GeneEnd: -4572	CCG	Pro	CTG	Leu
chr6	10773411	T	C	LOC_Os06g18950.1	retrotransposon protein, putative, Ty3-gypsy subclass	gene_position:reverse Distance_to_Tss_is:471 Exon:exon_Position_Number_is:1 Distance_to_GeneEnd: -6463	ATA	Ile	GTA	Val
chr6	10773633	T	C	LOC_Os06g18950.1	retrotransposon protein, putative, Ty3-gypsy subclass	gene_position:reverse Distance_to_Tss_is:249 Exon:exon_Position_Number_is:1 Distance_to_GeneEnd: -6685	AGG	Arg	GGG	Gly
chr6	10780546	T	C	LOC_Os06g18960.1	embryogenesis transmembrane protein, putative, expressed	gene_position:reverse Distance_to_Tss_is:3288 Exon:exon_Position_Number_is:2 Distance_to_GeneEnd: -746	AAA	Lys	GAA	Glu
chr6	10790924	A	C	LOC_Os06g18970.1	expressed protein	gene_position:reverse Distance_to_Tss_is:6726 Exon:exon_Position_Number_is:10 Distance_to_GeneEnd: -101	TAT	Tyr	GAT	Asp
chr6	10790993	T	C	LOC_Os06g18970.1	expressed protein	gene_position:reverse Distance_to_Tss_is:6657 Exon:exon_Position_Number_is:10 Distance_to_GeneEnd: -170	AGA	Arg	GGA	Gly
chr6	10807411	T	C	LOC_Os06g18990.1	embryogenesis transmembrane protein, putative, expressed	gene_position:reverse Distance_to_Tss_is:1249 Exon:exon_Position_Number_is:2 Distance_to_GeneEnd: -2059	ATT	Ile	GTT	Val
chr6	10814015	T	C	LOC_Os06g19010.1	cadmium tolerance factor, putative, expressed	gene_position:reverse Distance_to_Tss_is:1097 Exon:exon_Position_Number_is:1 Distance_to_GeneEnd: -1998	ATA	Ile	ATG	Met
chr6	10833385	G	C	LOC_Os06g19050.1	embryogenesis transmembrane protein, putative	gene_position:reverse Distance_to_Tss_is:181 Exon:exon_Position_Number_is:1 Distance_to_GeneEnd: -2513	ACC	Thr	AGC	Ser
chr6	10849461	G	A	LOC_Os06g19080.1	transposon protein, putative, CACTA, En/Spm sub-class	gene_position:forward Distance_to_Tss_is:637 Exon:exon_Position_Number_is:1 Distance_to_GeneEnd: -2404	GGC	Gly	GAC	Asp
chr6	10849913	A	G	LOC_Os06g19080.1	transposon protein, putative, CACTA, En/Spm sub-class	gene_position:forward Distance_to_Tss_is:1089 Exon:exon_Position_Number_is:1 Distance_to_GeneEnd: -1952	AAC	Asn	GAC	Asp
chr6	10850150	A	G	LOC_Os06g19080.1	transposon protein, putative, CACTA, En/Spm sub-class	gene_position:forward Distance_to_Tss_is:1326 Exon:exon_Position_Number_is:1 Distance_to_GeneEnd: -1715	AAT	Asn	GAT	Asp
chr6	10850633	C	G	LOC_Os06g19080.1	transposon protein, putative, CACTA, En/Spm sub-class	gene_position:forward Distance_to_Tss_is:1809 Exon:exon_Position_Number_is:3 Distance_to_GeneEnd: -1232	CCA	Pro	GCA	Ala
chr6	10850983	C	G	LOC_Os06g19080.1	transposon protein, putative, CACTA, En/Spm sub-class	gene_position:forward Distance_to_Tss_is:2159 Exon:exon_Position_Number_is:3 Distance_to_GeneEnd: -882	ATC	Ile	ATG	Met
chr6	10851240	A	T	LOC_Os06g19080.1	transposon protein, putative, CACTA, En/Spm sub-class	gene_position:forward Distance_to_Tss_is:2416 Exon:exon_Position_Number_is:3 Distance_to_GeneEnd: -625	AAG	Lys	ATG	Met
chr6	10851432	A	G	LOC_Os06g19080.1	transposon protein, putative, CACTA, En/Spm sub-class	gene_position:forward Distance_to_Tss_is:2608 Exon:exon_Position_Number_is:3 Distance_to_GeneEnd: -433	GAT	Asp	GGT	Gly
chr6	10858845	C	G	LOC_Os06g19090.1	hypothetical protein	gene_position:forward Distance_to_Tss_is:561 Exon:exon_Position_Number_is:2 Distance_to_GeneEnd: -2739	CTG	Leu	GTG	Val
chr6	10860531	C	A	LOC_Os06g19090.1	hypothetical protein	gene_position:forward Distance_to_Tss_is:2247 Exon:exon_Position_Number_is:4 Distance_to_GeneEnd: -1053	GAC	Asp	GAA	Glu
chr6	10861433	C	T	LOC_Os06g19090.1	hypothetical protein	gene_position:forward Distance_to_Tss_is:3149 Exon:exon_Position_Number_is:8 Distance_to_GeneEnd: -151	ACG	Thr	ATG	Met
chr6	10861529	C	T	LOC_Os06g19090.1	hypothetical protein	gene_position:forward Distance_to_Tss_is:3245 Exon:exon_Position_Number_is:8 Distance_to_GeneEnd: -55	ACG	Thr	ATG	Met
chr6	10866276	A	G	LOC_Os06g19095.1	expressed protein	gene_position:reverse Distance_to_Tss_is:553 Exon:exon_Position_Number_is:1 Distance_to_GeneEnd: -1880	CTA	Leu	CCA	Pro
chr6	10876303	G	A	LOC_Os06g19120.1	hypothetical protein	gene_position:forward Distance_to_Tss_is:674 Exon:exon_Position_Number_is:2 Distance_to_GeneEnd: -4	TGG	Trp	TAG	***
chr6	10880055	G	C	LOC_Os06g19130.1	cadmium tolerance factor, putative	gene_position:forward Distance_to_Tss_is:17 Exon:exon_Position_Number_is:1 Distance_to_GeneEnd: -8527	ATG	Met	ATC	Ile
chr6	10886636	A	C	LOC_Os06g19130.1	cadmium tolerance factor, putative	gene_position:forward Distance_to_Tss_is:6598 Exon:exon_Position_Number_is:7 Distance_to_GeneEnd: -1946	ATT	Ile	CTT	Leu
chr6	10886807	A	G	LOC_Os06g19130.1	cadmium tolerance factor, putative	gene_position:forward Distance_to_Tss_is:6769 Exon:exon_Position_Number_is:8 Distance_to_GeneEnd: -1775	AGT	Ser	GGT	Gly
chr6	10904935	A	G	LOC_Os06g19160.1	retrotransposon protein, putative, Ty1-copia subclass	gene_position:reverse Distance_to_Tss_is:3563 Exon:exon_Position_Number_is:3 Distance_to_GeneEnd: -5326	TGT	Cys	CGT	Arg
chr6	10906503	A	G	LOC_Os06g19160.1	retrotransposon protein, putative, Ty1-copia subclass	gene_position:reverse Distance_to_Tss_is:1995 Exon:exon_Position_Number_is:2 Distance_to_GeneEnd: -6894	CTA	Leu	CCA	Pro
chr6	10912382	T	C	LOC_Os06g19170.1	cadmium tolerance factor, putative, expressed	gene_position:forward Distance_to_Tss_is:974 Exon:exon_Position_Number_is:2 Distance_to_GeneEnd: -2109	TTT	Phe	CTT	Leu
chr6	10912857	A	C	LOC_Os06g19170.1	cadmium tolerance factor, putative, expressed	gene_position:forward Distance_to_Tss_is:1449 Exon:exon_Position_Number_is:3 Distance_to_GeneEnd: -1634	AAG	Lys	CAG	Gln
chr6	10913488	T	C	LOC_Os06g19170.1	cadmium tolerance factor, putative, expressed	gene_position:forward Distance_to_Tss_is:2080 Exon:exon_Position_Number_is:3 Distance_to_GeneEnd: -1003	ATG	Met	ACG	Thr
chr6	10913739	C	T	LOC_Os06g19170.1	cadmium tolerance factor, putative, expressed	gene_position:forward Distance_to_Tss_is:2331 Exon:exon_Position_Number_is:3 Distance_to_GeneEnd: -752	CAT	His	TAT	Tyr
chr6	10914014	G	C	LOC_Os06g19170.1	cadmium tolerance factor, putative, expressed	gene_position:forward Distance_to_Tss_is:2606 Exon:exon_Position_Number_is:3 Distance_to_GeneEnd: -477	GAG	Glu	GAC	Asp
chr6	10932355	C	A	LOC_Os06g19210.1	cadmium tolerance factor, putative, expressed	gene_position:forward Distance_to_Tss_is:1080 Exon:exon_Position_Number_is:2 Distance_to_GeneEnd: -1862	GCC	Ala	GAC	Asp
chr6	10934151	A	T	LOC_Os06g19210.1	cadmium tolerance factor, putative, expressed	gene_position:forward Distance_to_Tss_is:2876 Exon:exon_Position_Number_is:4 Distance_to_GeneEnd: -66	TTA	Leu	TTT	Phe
chr6	10957465	T	C	LOC_Os06g19260.1	cadmium tolerance factor, putative, expressed	gene_position:reverse Distance_to_Tss_is:2236 Exon:exon_Position_Number_is:3 Distance_to_GeneEnd: -731	ATA	Ile	GTA	Val
chr6	10957626	A	G	LOC_Os06g19260.1	cadmium tolerance factor, putative, expressed	gene_position:reverse Distance_to_Tss_is:2075 Exon:exon_Position_Number_is:3 Distance_to_GeneEnd: -892	GTA	Val	GCA	Ala
chr6	10959288	A	C	LOC_Os06g19260.1	cadmium tolerance factor, putative, expressed	gene_position:reverse Distance_to_Tss_is:413 Exon:exon_Position_Number_is:1 Distance_to_GeneEnd: -2554	ATT	Ile	ATG	Met
chr6	10972242	C	T	LOC_Os06g19279.1	transposon protein, putative, CACTA, En/Spm sub-class	gene_position:forward Distance_to_Tss_is:5079 Exon:exon_Position_Number_is:2 Distance_to_GeneEnd: -85	GCG	Ala	GTG	Val
chr6	10974222	G	A	LOC_Os06g19300.1	cadmium tolerance factor, putative	gene_position:forward Distance_to_Tss_is:1255 Exon:exon_Position_Number_is:1 Distance_to_GeneEnd: -2033	AGA	Arg	AAA	Lys
chr6	10974871	C	A	LOC_Os06g19300.1	cadmium tolerance factor, putative	gene_position:forward Distance_to_Tss_is:1904 Exon:exon_Position_Number_is:1 Distance_to_GeneEnd: -1384	TAC	Tyr	TAA	***
chr6	10975472	T	G	LOC_Os06g19300.1	cadmium tolerance factor, putative	gene_position:forward Distance_to_Tss_is:2505 Exon:exon_Position_Number_is:1 Distance_to_GeneEnd: -783	TCG	Ser	GCG	Ala
chr6	11001121	T	C	LOC_Os06g19340.1	hypothetical protein	gene_position:reverse Distance_to_Tss_is:2135 Exon:exon_Position_Number_is:2 Distance_to_GeneEnd: -1	TAG	***	TGG	Trp
chr6	11001221	C	T	LOC_Os06g19340.1	hypothetical protein	gene_position:reverse Distance_to_Tss_is:2035 Exon:exon_Position_Number_is:2 Distance_to_GeneEnd: -101	GCC	Ala	ACC	Thr
chr6	11001640	G	A	LOC_Os06g19340.1	hypothetical protein	gene_position:reverse Distance_to_Tss_is:1616 Exon:exon_Position_Number_is:2 Distance_to_GeneEnd: -520	TCA	Ser	TTA	Leu
chr6	11001805	C	T	LOC_Os06g19340.1	hypothetical protein	gene_position:reverse Distance_to_Tss_is:1451 Exon:exon_Position_Number_is:2 Distance_to_GeneEnd: -685	AGA	Arg	AAA	Lys
chr6	11001808	C	A	LOC_Os06g19340.1	hypothetical protein	gene_position:reverse Distance_to_Tss_is:1448 Exon:exon_Position_Number_is:2 Distance_to_GeneEnd: -688	AGC	Ser	ATC	Ile
chr6	11001868	G	A	LOC_Os06g19340.1	hypothetical protein	gene_position:reverse Distance_to_Tss_is:1388 Exon:exon_Position_Number_is:2 Distance_to_GeneEnd: -748	TCT	Ser	TTT	Phe
chr6	11002366	A	T	LOC_Os06g19340.1	hypothetical protein	gene_position:reverse Distance_to_Tss_is:890 Exon:exon_Position_Number_is:2 Distance_to_GeneEnd: -1246	CTC	Leu	CAC	His
chr6	11002853	C	A	LOC_Os06g19340.1	hypothetical protein	gene_position:reverse Distance_to_Tss_is:403 Exon:exon_Position_Number_is:1 Distance_to_GeneEnd: -1733	AGT	Ser	ATT	Ile
chr6	11002898	G	T	LOC_Os06g19340.1	hypothetical protein	gene_position:reverse Distance_to_Tss_is:358 Exon:exon_Position_Number_is:1 Distance_to_GeneEnd: -1778	GCT	Ala	GAT	Asp
chr6	11004664	G	A	LOC_Os06g19350.1	retrotransposon, putative, centromere-specific	gene_position:forward Distance_to_Tss_is:97 Exon:exon_Position_Number_is:1 Distance_to_GeneEnd: -5411	CGT	Arg	CAT	His
chr6	11005326	G	A	LOC_Os06g19350.1	retrotransposon, putative, centromere-specific	gene_position:forward Distance_to_Tss_is:759 Exon:exon_Position_Number_is:2 Distance_to_GeneEnd: -4749	GAG	Glu	AAG	Lys
chr6	11005345	T	C	LOC_Os06g19350.1	retrotransposon, putative, centromere-specific	gene_position:forward Distance_to_Tss_is:778 Exon:exon_Position_Number_is:2 Distance_to_GeneEnd: -4730	ATT	Ile	ACT	Thr
chr6	11005684	T	C	LOC_Os06g19350.1	retrotransposon, putative, centromere-specific	gene_position:forward Distance_to_Tss_is:1117 Exon:exon_Position_Number_is:2 Distance_to_GeneEnd: -4391	GTA	Val	GCA	Ala
chr6	11006065	C	T	LOC_Os06g19350.1	retrotransposon, putative, centromere-specific	gene_position:forward Distance_to_Tss_is:1498 Exon:exon_Position_Number_is:2 Distance_to_GeneEnd: -4010	CCC	Pro	CTC	Leu
chr6	11006158	A	T	LOC_Os06g19350.1	retrotransposon, putative, centromere-specific	gene_position:forward Distance_to_Tss_is:1591 Exon:exon_Position_Number_is:2 Distance_to_GeneEnd: -3917	CAA	Gln	CTA	Leu
chr6	11006729	C	T	LOC_Os06g19350.1	retrotransposon, putative, centromere-specific	gene_position:forward Distance_to_Tss_is:2162 Exon:exon_Position_Number_is:3 Distance_to_GeneEnd: -3346	TCA	Ser	TTA	Leu
chr6	11007232	G	A	LOC_Os06g19350.1	retrotransposon, putative, centromere-specific	gene_position:forward Distance_to_Tss_is:2665 Exon:exon_Position_Number_is:3 Distance_to_GeneEnd: -2843	GCT	Ala	ACT	Thr
chr6	11007701	G	C	LOC_Os06g19350.1	retrotransposon, putative, centromere-specific	gene_position:forward Distance_to_Tss_is:3134 Exon:exon_Position_Number_is:4 Distance_to_GeneEnd: -2374	CGG	Arg	CCG	Pro
chr6	11007971	G	A	LOC_Os06g19350.1	retrotransposon, putative, centromere-specific	gene_position:forward Distance_to_Tss_is:3404 Exon:exon_Position_Number_is:4 Distance_to_GeneEnd: -2104	TGG	Trp	TAG	***
chr6	11008434	A	G	LOC_Os06g19350.1	retrotransposon, putative, centromere-specific	gene_position:forward Distance_to_Tss_is:3867 Exon:exon_Position_Number_is:5 Distance_to_GeneEnd: -1641	ATA	Ile	GTA	Val
chr6	11008542	G	C	LOC_Os06g19350.1	retrotransposon, putative, centromere-specific	gene_position:forward Distance_to_Tss_is:3975 Exon:exon_Position_Number_is:5 Distance_to_GeneEnd: -1533	GAA	Glu	CAA	Gln
chr6	11008582	C	T	LOC_Os06g19350.1	retrotransposon, putative, centromere-specific	gene_position:forward Distance_to_Tss_is:4015 Exon:exon_Position_Number_is:5 Distance_to_GeneEnd: -1493	ACG	Thr	ATG	Met
chr6	11009584	G	A	LOC_Os06g19350.1	retrotransposon, putative, centromere-specific	gene_position:forward Distance_to_Tss_is:5017 Exon:exon_Position_Number_is:6 Distance_to_GeneEnd: -491	GAG	Glu	AAG	Lys
chr6	11013833	C	T	LOC_Os06g19360.1	cadmium tolerance factor, putative	gene_position:reverse Distance_to_Tss_is:2649 Exon:exon_Position_Number_is:1 Distance_to_GeneEnd: -973	GTT	Val	ATT	Ile
chr6	11016345	G	T	LOC_Os06g19360.1	cadmium tolerance factor, putative	gene_position:reverse Distance_to_Tss_is:137 Exon:exon_Position_Number_is:1 Distance_to_GeneEnd: -3485	TTC	Phe	TTA	Leu
chr6	11897154	A	G	LOC_Os06g20650.1	retrotransposon protein, putative, Ty3-gypsy subclass	gene_position:forward Distance_to_Tss_is:477 Exon:exon_Position_Number_is:2 Distance_to_GeneEnd: -2720	ACC	Thr	GCC	Ala
chr6	11897440	G	A	LOC_Os06g20650.1	retrotransposon protein, putative, Ty3-gypsy subclass	gene_position:forward Distance_to_Tss_is:763 Exon:exon_Position_Number_is:2 Distance_to_GeneEnd: -2434	GGC	Gly	GAC	Asp
chr6	11911807	C	T	LOC_Os06g20680.1	retrotransposon protein, putative, unclassified	gene_position:reverse Distance_to_Tss_is:177 Exon:exon_Position_Number_is:1 Distance_to_GeneEnd: -653	GAG	Glu	AAG	Lys
chr6	11911824	T	C	LOC_Os06g20680.1	retrotransposon protein, putative, unclassified	gene_position:reverse Distance_to_Tss_is:160 Exon:exon_Position_Number_is:1 Distance_to_GeneEnd: -670	CAG	Gln	CGG	Arg
chr6	20561938	C	T	LOC_Os06g35270.1	retrotransposon protein, putative, Ty3-gypsy subclass	gene_position:reverse Distance_to_Tss_is:1506 Exon:exon_Position_Number_is:3 Distance_to_GeneEnd: -1431	AGA	Arg	AAA	Lys
chr6	20648271	C	A	LOC_Os06g35430.1	retrotransposon protein, putative, Ty3-gypsy subclass	gene_position:forward Distance_to_Tss_is:1513 Exon:exon_Position_Number_is:3 Distance_to_GeneEnd: -1427	CCG	Pro	ACG	Thr
chr6	22032876	T	G	LOC_Os06g37310.1	retrotransposon protein, putative, unclassified	gene_position:reverse Distance_to_Tss_is:829 Exon:exon_Position_Number_is:2 Distance_to_GeneEnd: -2305	AAG	Lys	ACG	Thr
chr6	22033024	G	A	LOC_Os06g37310.1	retrotransposon protein, putative, unclassified	gene_position:reverse Distance_to_Tss_is:681 Exon:exon_Position_Number_is:2 Distance_to_GeneEnd: -2453	CAG	Gln	TAG	***
chr6	22067118	A	G	LOC_Os06g37340.1	retrotransposon protein, putative, unclassified	gene_position:reverse Distance_to_Tss_is:4141 Exon:exon_Position_Number_is:7 Distance_to_GeneEnd: -1833	CTG	Leu	CCG	Pro
chr6	22067164	G	A	LOC_Os06g37340.1	retrotransposon protein, putative, unclassified	gene_position:reverse Distance_to_Tss_is:4095 Exon:exon_Position_Number_is:7 Distance_to_GeneEnd: -1879	CGT	Arg	TGT	Cys
chr6	22068357	C	T	LOC_Os06g37340.1	retrotransposon protein, putative, unclassified	gene_position:reverse Distance_to_Tss_is:2902 Exon:exon_Position_Number_is:4 Distance_to_GeneEnd: -3072	CGT	Arg	CAT	His
chr6	22069056	G	C	LOC_Os06g37340.1	retrotransposon protein, putative, unclassified	gene_position:reverse Distance_to_Tss_is:2203 Exon:exon_Position_Number_is:4 Distance_to_GeneEnd: -3771	GCC	Ala	GGC	Gly
chr6	22069369	T	C	LOC_Os06g37340.1	retrotransposon protein, putative, unclassified	gene_position:reverse Distance_to_Tss_is:1890 Exon:exon_Position_Number_is:4 Distance_to_GeneEnd: -4084	ACA	Thr	GCA	Ala
chr6	22069573	A	C	LOC_Os06g37340.1	retrotransposon protein, putative, unclassified	gene_position:reverse Distance_to_Tss_is:1686 Exon:exon_Position_Number_is:4 Distance_to_GeneEnd: -4288	TAT	Tyr	GAT	Asp
chr6	22071096	G	A	LOC_Os06g37340.1	retrotransposon protein, putative, unclassified	gene_position:reverse Distance_to_Tss_is:163 Exon:exon_Position_Number_is:1 Distance_to_GeneEnd: -5811	ACG	Thr	ATG	Met
chr6	22075056	A	G	LOC_Os06g37364.2	cytochrome P450, putative, expressed	gene_position:reverse Distance_to_Tss_is:6437 Exon:exon_Position_Number_is:4 Distance_to_GeneEnd: -2170	ATA	Ile	ACA	Thr
chr6	22102649	A	G	LOC_Os06g37400.1	retrotransposon protein, putative, unclassified	gene_position:reverse Distance_to_Tss_is:10169 Exon:exon_Position_Number_is:9 Distance_to_GeneEnd: -70	CTA	Leu	CCA	Pro
chr6	22103541	T	C	LOC_Os06g37400.1	retrotransposon protein, putative, unclassified	gene_position:reverse Distance_to_Tss_is:9277 Exon:exon_Position_Number_is:7 Distance_to_GeneEnd: -962	ATT	Ile	GTT	Val
chr6	22105530	A	G	LOC_Os06g37400.1	retrotransposon protein, putative, unclassified	gene_position:reverse Distance_to_Tss_is:7288 Exon:exon_Position_Number_is:5 Distance_to_GeneEnd: -2951	TTT	Phe	CTT	Leu
chr6	22106828	G	A	LOC_Os06g37400.1	retrotransposon protein, putative, unclassified	gene_position:reverse Distance_to_Tss_is:5990 Exon:exon_Position_Number_is:4 Distance_to_GeneEnd: -4249	ACG	Thr	ATG	Met
chr6	22108083	C	T	LOC_Os06g37400.1	retrotransposon protein, putative, unclassified	gene_position:reverse Distance_to_Tss_is:4735 Exon:exon_Position_Number_is:4 Distance_to_GeneEnd: -5504	GTG	Val	ATG	Met
chr6	22108158	A	G	LOC_Os06g37400.1	retrotransposon protein, putative, unclassified	gene_position:reverse Distance_to_Tss_is:4660 Exon:exon_Position_Number_is:4 Distance_to_GeneEnd: -5579	TGG	Trp	CGG	Arg
chr6	22108524	T	C	LOC_Os06g37400.1	retrotransposon protein, putative, unclassified	gene_position:reverse Distance_to_Tss_is:4294 Exon:exon_Position_Number_is:4 Distance_to_GeneEnd: -5945	AAA	Lys	GAA	Glu
chr6	22108883	T	C	LOC_Os06g37400.1	retrotransposon protein, putative, unclassified	gene_position:reverse Distance_to_Tss_is:3935 Exon:exon_Position_Number_is:4 Distance_to_GeneEnd: -6304	CAT	His	CGT	Arg
chr6	22109033	A	C	LOC_Os06g37400.1	retrotransposon protein, putative, unclassified	gene_position:reverse Distance_to_Tss_is:3785 Exon:exon_Position_Number_is:4 Distance_to_GeneEnd: -6454	ATT	Ile	AGT	Ser
chr6	22109174	A	G	LOC_Os06g37400.1	retrotransposon protein, putative, unclassified	gene_position:reverse Distance_to_Tss_is:3644 Exon:exon_Position_Number_is:4 Distance_to_GeneEnd: -6595	TTG	Leu	TCG	Ser
chr6	22109777	G	T	LOC_Os06g37400.1	retrotransposon protein, putative, unclassified	gene_position:reverse Distance_to_Tss_is:3041 Exon:exon_Position_Number_is:4 Distance_to_GeneEnd: -7198	GCC	Ala	GAC	Asp
chr6	22110332	G	A	LOC_Os06g37400.1	retrotransposon protein, putative, unclassified	gene_position:reverse Distance_to_Tss_is:2486 Exon:exon_Position_Number_is:3 Distance_to_GeneEnd: -7753	CGC	Arg	TGC	Cys
chr6	22111454	A	G	LOC_Os06g37400.1	retrotransposon protein, putative, unclassified	gene_position:reverse Distance_to_Tss_is:1364 Exon:exon_Position_Number_is:2 Distance_to_GeneEnd: -8875	TAC	Tyr	CAC	His
chr6	22112505	G	T	LOC_Os06g37400.1	retrotransposon protein, putative, unclassified	gene_position:reverse Distance_to_Tss_is:313 Exon:exon_Position_Number_is:1 Distance_to_GeneEnd: -9926	GCG	Ala	GAG	Glu
chr6	22112577	T	G	LOC_Os06g37400.1	retrotransposon protein, putative, unclassified	gene_position:reverse Distance_to_Tss_is:241 Exon:exon_Position_Number_is:1 Distance_to_GeneEnd: -9998	TAT	Tyr	TCT	Ser
chr6	22112602	C	A	LOC_Os06g37400.1	retrotransposon protein, putative, unclassified	gene_position:reverse Distance_to_Tss_is:216 Exon:exon_Position_Number_is:1 Distance_to_GeneEnd: -10023	GAG	Glu	TAG	***
chr6	22112761	T	C	LOC_Os06g37400.1	retrotransposon protein, putative, unclassified	gene_position:reverse Distance_to_Tss_is:57 Exon:exon_Position_Number_is:1 Distance_to_GeneEnd: -10182	AAA	Lys	GAA	Glu
chr6	22112796	C	G	LOC_Os06g37400.1	retrotransposon protein, putative, unclassified	gene_position:reverse Distance_to_Tss_is:22 Exon:exon_Position_Number_is:1 Distance_to_GeneEnd: -10217	GGT	Gly	GCT	Ala
chr6	22131032	T	C	LOC_Os06g37430.1	expressed protein	gene_position:forward Distance_to_Tss_is:2033 Exon:exon_Position_Number_is:3 Distance_to_GeneEnd: -2137	TTT	Phe	CTT	Leu
chr6	22163130	A	G	LOC_Os06g37460.1	retrotransposon protein, putative, unclassified	gene_position:forward Distance_to_Tss_is:522 Exon:exon_Position_Number_is:2 Distance_to_GeneEnd: -1390	TAC	Tyr	TGC	Cys
chr6	22166074	C	T	LOC_Os06g37470.1	retrotransposon protein, putative, unclassified	gene_position:forward Distance_to_Tss_is:423 Exon:exon_Position_Number_is:2 Distance_to_GeneEnd: -1913	CGG	Arg	TGG	Trp
chr6	22166123	T	C	LOC_Os06g37470.1	retrotransposon protein, putative, unclassified	gene_position:forward Distance_to_Tss_is:472 Exon:exon_Position_Number_is:2 Distance_to_GeneEnd: -1864	ATG	Met	ACG	Thr
chr6	22167449	T	C	LOC_Os06g37470.1	retrotransposon protein, putative, unclassified	gene_position:forward Distance_to_Tss_is:1798 Exon:exon_Position_Number_is:2 Distance_to_GeneEnd: -538	GTA	Val	GCA	Ala
chr6	22778960	A	C	LOC_Os06g38450.1	vignain precursor, putative, expressed	gene_position:forward Distance_to_Tss_is:548 Exon:exon_Position_Number_is:1 Distance_to_GeneEnd: -1152	ACC	Thr	CCC	Pro
chr6	24517359	T	C	LOC_Os06g41050.1	expressed protein	gene_position:forward Distance_to_Tss_is:1814 Exon:exon_Position_Number_is:3 Distance_to_GeneEnd: -900	TCA	Ser	CCA	Pro
chr6	25405274	G	C	LOC_Os06g42300.1	retrotransposon protein, putative, Ty1-copia subclass	gene_position:reverse Distance_to_Tss_is:2751 Exon:exon_Position_Number_is:1 Distance_to_GeneEnd: -1511	CTT	Leu	GTT	Val
chr6	25406668	G	A	LOC_Os06g42300.1	retrotransposon protein, putative, Ty1-copia subclass	gene_position:reverse Distance_to_Tss_is:1357 Exon:exon_Position_Number_is:1 Distance_to_GeneEnd: -2905	GCG	Ala	GTG	Val
chr6	25463804	G	A	LOC_Os06g42370.1	retrotransposon protein, putative, unclassified	gene_position:forward Distance_to_Tss_is:5818 Exon:exon_Position_Number_is:8 Distance_to_GeneEnd: -3665	GGG	Gly	AGG	Arg
chr6	25762804	T	G	LOC_Os06g42880.1	retrotransposon protein, putative, Ty3-gypsy subclass	gene_position:forward Distance_to_Tss_is:159 Exon:exon_Position_Number_is:1 Distance_to_GeneEnd: -269	TAC	Tyr	GAC	Asp
chr6	26054706	T	C	LOC_Os06g43340.1	retrotransposon protein, putative, unclassified	gene_position:reverse Distance_to_Tss_is:2231 Exon:exon_Position_Number_is:2 Distance_to_GeneEnd: -3644	GAG	Glu	GGG	Gly
chr6	26104419	C	T	LOC_Os06g43430.1	cytochrome P450, putative, expressed	gene_position:reverse Distance_to_Tss_is:1860 Exon:exon_Position_Number_is:2 Distance_to_GeneEnd: -309	GCA	Ala	ACA	Thr
chr6	26107687	G	C	LOC_Os06g43440.1	cytochrome P450, putative, expressed	gene_position:reverse Distance_to_Tss_is:870 Exon:exon_Position_Number_is:2 Distance_to_GeneEnd: -58	GCA	Ala	GGA	Gly
chr6	26136943	G	C	LOC_Os06g43480.1	cytochrome P450, putative	gene_position:forward Distance_to_Tss_is:911 Exon:exon_Position_Number_is:1 Distance_to_GeneEnd: -1403	AGG	Arg	AGC	Ser
chr6	26138026	A	G	LOC_Os06g43480.1	cytochrome P450, putative	gene_position:forward Distance_to_Tss_is:1994 Exon:exon_Position_Number_is:2 Distance_to_GeneEnd: -320	AGA	Arg	GGA	Gly
chr6	26275160	C	T	LOC_Os06g43660.1	inorganic H+ pyrophosphatase, putative, expressed	gene_position:forward Distance_to_Tss_is:3260 Exon:exon_Position_Number_is:3 Distance_to_GeneEnd: -2509	GCA	Ala	GTA	Val
chr6	26276013	G	A	LOC_Os06g43660.1	inorganic H+ pyrophosphatase, putative, expressed	gene_position:forward Distance_to_Tss_is:4113 Exon:exon_Position_Number_is:6 Distance_to_GeneEnd: -1656	GCC	Ala	ACC	Thr
chr6	26287242	G	A	LOC_Os06g43670.1	Leucine Rich Repeat family protein, expressed	gene_position:forward Distance_to_Tss_is:8435 Exon:exon_Position_Number_is:6 Distance_to_GeneEnd: -4106	GGA	Gly	AGA	Arg
chr6	27306055	T	C	LOC_Os06g45160.1	pollen allergen, putative, expressed	gene_position:reverse Distance_to_Tss_is:357 Exon:exon_Position_Number_is:1 Distance_to_GeneEnd: -326	ATC	Ile	GTC	Val
chr6	27636857	A	G	LOC_Os06g45650.1	OsMADS30 - MADS-box family gene with MIKCc type-box, expressed	gene_position:forward Distance_to_Tss_is:300 Exon:exon_Position_Number_is:2 Distance_to_GeneEnd: -3723	CAA	Gln	CGA	Arg
chr6	27952769	A	C	LOC_Os06g46120.1	expressed protein	gene_position:reverse Distance_to_Tss_is:2416 Exon:exon_Position_Number_is:4 Distance_to_GeneEnd: -77	TCC	Ser	GCC	Ala
chr7	1314166	T	C	LOC_Os07g03270.1	heat shock protein DnaJ, putative, expressed	gene_position:reverse Distance_to_Tss_is:1289 Exon:exon_Position_Number_is:4 Distance_to_GeneEnd: -1399	ATC	Ile	GTC	Val
chr7	1575451	A	G	LOC_Os07g03780.1	lectin-like receptor kinase, putative	gene_position:reverse Distance_to_Tss_is:2164 Exon:exon_Position_Number_is:2 Distance_to_GeneEnd: -1129	GTA	Val	GCA	Ala
chr7	1591390	T	C	LOC_Os07g03810.1	lectin-like receptor kinase 7, putative, expressed	gene_position:reverse Distance_to_Tss_is:919 Exon:exon_Position_Number_is:1 Distance_to_GeneEnd: -1955	GAA	Glu	GGA	Gly
chr7	1590806	C	T	LOC_Os07g03810.1	lectin-like receptor kinase 7, putative, expressed	gene_position:reverse Distance_to_Tss_is:1503 Exon:exon_Position_Number_is:1 Distance_to_GeneEnd: -1371	GGC	Gly	AGC	Ser
chr7	1595234	C	T	LOC_Os07g03820.1	lectin-like receptor kinase, putative, expressed	gene_position:reverse Distance_to_Tss_is:1380 Exon:exon_Position_Number_is:1 Distance_to_GeneEnd: -874	GGC	Gly	AGC	Ser
chr7	1619301	A	G	LOC_Os07g03880.1	lectin-like receptor kinase, putative, expressed	gene_position:reverse Distance_to_Tss_is:291 Exon:exon_Position_Number_is:1 Distance_to_GeneEnd: -1787	TCA	Ser	CCA	Pro
chr7	1626684	C	A	LOC_Os07g03890.1	lectin-like receptor kinase 7, putative	gene_position:reverse Distance_to_Tss_is:1056 Exon:exon_Position_Number_is:1 Distance_to_GeneEnd: -4918	GGT	Gly	TGT	Cys
chr7	1627713	A	G	LOC_Os07g03890.1	lectin-like receptor kinase 7, putative	gene_position:reverse Distance_to_Tss_is:27 Exon:exon_Position_Number_is:1 Distance_to_GeneEnd: -5947	TTC	Phe	CTC	Leu
chr7	1630520	T	C	LOC_Os07g03900.1	lectin-like receptor kinase, putative	gene_position:reverse Distance_to_Tss_is:1734 Exon:exon_Position_Number_is:1 Distance_to_GeneEnd: -296	ATG	Met	GTG	Val
chr7	1632035	A	G	LOC_Os07g03900.1	lectin-like receptor kinase, putative	gene_position:reverse Distance_to_Tss_is:219 Exon:exon_Position_Number_is:1 Distance_to_GeneEnd: -1811	TGC	Cys	CGC	Arg
chr7	1630949	G	A	LOC_Os07g03900.1	lectin-like receptor kinase, putative	gene_position:reverse Distance_to_Tss_is:1305 Exon:exon_Position_Number_is:1 Distance_to_GeneEnd: -725	CAT	His	TAT	Tyr
chr7	1631728	A	G	LOC_Os07g03900.1	lectin-like receptor kinase, putative	gene_position:reverse Distance_to_Tss_is:526 Exon:exon_Position_Number_is:1 Distance_to_GeneEnd: -1504	GTC	Val	GCC	Ala
chr7	1640117	C	T	LOC_Os07g03920.1	lectin-like receptor kinase 7, putative	gene_position:reverse Distance_to_Tss_is:2136 Exon:exon_Position_Number_is:2 Distance_to_GeneEnd: -1142	GGA	Gly	AGA	Arg
chr7	1640261	T	C	LOC_Os07g03920.1	lectin-like receptor kinase 7, putative	gene_position:reverse Distance_to_Tss_is:1992 Exon:exon_Position_Number_is:2 Distance_to_GeneEnd: -1286	AAC	Asn	GAC	Asp
chr7	1639392	A	T	LOC_Os07g03920.1	lectin-like receptor kinase 7, putative	gene_position:reverse Distance_to_Tss_is:2861 Exon:exon_Position_Number_is:2 Distance_to_GeneEnd: -417	AAT	Asn	AAA	Lys
chr7	1639499	A	G	LOC_Os07g03920.1	lectin-like receptor kinase 7, putative	gene_position:reverse Distance_to_Tss_is:2754 Exon:exon_Position_Number_is:2 Distance_to_GeneEnd: -524	TGC	Cys	CGC	Arg
chr7	1640080	G	A	LOC_Os07g03920.1	lectin-like receptor kinase 7, putative	gene_position:reverse Distance_to_Tss_is:2173 Exon:exon_Position_Number_is:2 Distance_to_GeneEnd: -1105	TCT	Ser	TTT	Phe
chr7	1639506	C	T	LOC_Os07g03920.1	lectin-like receptor kinase 7, putative	gene_position:reverse Distance_to_Tss_is:2747 Exon:exon_Position_Number_is:2 Distance_to_GeneEnd: -531	ATG	Met	ATA	Ile
chr7	1639643	G	A	LOC_Os07g03920.1	lectin-like receptor kinase 7, putative	gene_position:reverse Distance_to_Tss_is:2610 Exon:exon_Position_Number_is:2 Distance_to_GeneEnd: -668	CCT	Pro	TCT	Ser
chr7	1687738	T	A	LOC_Os07g04000.1	lectin-like receptor kinase, putative	gene_position:reverse Distance_to_Tss_is:1208 Exon:exon_Position_Number_is:2 Distance_to_GeneEnd: -1442	ATG	Met	TTG	Leu
chr7	1687819	C	G	LOC_Os07g04000.1	lectin-like receptor kinase, putative	gene_position:reverse Distance_to_Tss_is:1127 Exon:exon_Position_Number_is:2 Distance_to_GeneEnd: -1523	GGC	Gly	CGC	Arg
chr7	1687918	T	C	LOC_Os07g04000.1	lectin-like receptor kinase, putative	gene_position:reverse Distance_to_Tss_is:1028 Exon:exon_Position_Number_is:2 Distance_to_GeneEnd: -1622	AAT	Asn	GAT	Asp
chr7	1693738	A	G	LOC_Os07g04010.1	lectin-like receptor kinase, putative	gene_position:reverse Distance_to_Tss_is:181 Exon:exon_Position_Number_is:1 Distance_to_GeneEnd: -1828	ATG	Met	ACG	Thr
chr7	1811852	A	G	LOC_Os07g04190.1	receptor protein kinase CLAVATA1 precursor, putative, expressed	gene_position:reverse Distance_to_Tss_is:3257 Exon:exon_Position_Number_is:2 Distance_to_GeneEnd: -658	TTT	Phe	TCT	Ser
chr7	2011183	C	T	LOC_Os07g04550.1	pleckstrin homology domain-containing protein, putative, expressed	gene_position:forward Distance_to_Tss_is:4535 Exon:exon_Position_Number_is:9 Distance_to_GeneEnd: -964	GCG	Ala	GTG	Val
chr7	2080206	G	A	LOC_Os07g04690.1	UDP-arabinose 4-epimerase 1, putative, expressed	gene_position:forward Distance_to_Tss_is:1205 Exon:exon_Position_Number_is:3 Distance_to_GeneEnd: -2327	GTG	Val	ATG	Met
chr7	2086169	G	A	LOC_Os07g04700.5	MYB family transcription factor, putative, expressed	gene_position:reverse Distance_to_Tss_is:4482 Exon:exon_Position_Number_is:7 Distance_to_GeneEnd: -3062	CGC	Arg	TGC	Cys
chr7	2505583	G	C	LOC_Os07g05440.2	retrotransposon protein, putative, unclassified, expressed	gene_position:forward Distance_to_Tss_is:3919 Exon:exon_Position_Number_is:2 Distance_to_GeneEnd: -1182	TTG	Leu	TTC	Phe
chr7	2585351	G	A	LOC_Os07g05540.1	retrotransposon protein, putative, unclassified	gene_position:reverse Distance_to_Tss_is:4867 Exon:exon_Position_Number_is:7 Distance_to_GeneEnd: -3251	CCT	Pro	TCT	Ser
chr7	2590037	A	G	LOC_Os07g05540.1	retrotransposon protein, putative, unclassified	gene_position:reverse Distance_to_Tss_is:181 Exon:exon_Position_Number_is:1 Distance_to_GeneEnd: -7937	TTT	Phe	TCT	Ser
chr7	2758850	C	T	LOC_Os07g05740.1	receptor-like protein kinase 2 precursor, putative, expressed	gene_position:reverse Distance_to_Tss_is:2073 Exon:exon_Position_Number_is:1 Distance_to_GeneEnd: -2630	GTA	Val	ATA	Ile
chr7	2813800	A	G	LOC_Os07g05860.1	hypothetical protein	gene_position:forward Distance_to_Tss_is:663 Exon:exon_Position_Number_is:2 Distance_to_GeneEnd: -290	AAC	Asn	GAC	Asp
chr7	2847786	A	G	LOC_Os07g05910.1	hypothetical protein	gene_position:forward Distance_to_Tss_is:338 Exon:exon_Position_Number_is:2 Distance_to_GeneEnd: -146	ACG	Thr	GCG	Ala
chr7	2960215	C	T	LOC_Os07g06110.1	retrotransposon protein, putative, Ty3-gypsy subclass	gene_position:forward Distance_to_Tss_is:977 Exon:exon_Position_Number_is:2 Distance_to_GeneEnd: -5985	CAG	Gln	TAG	***
chr7	2964426	C	T	LOC_Os07g06110.1	retrotransposon protein, putative, Ty3-gypsy subclass	gene_position:forward Distance_to_Tss_is:5188 Exon:exon_Position_Number_is:7 Distance_to_GeneEnd: -1774	CCG	Pro	CTG	Leu
chr7	3107601	G	C	LOC_Os07g06390.4	expressed protein	gene_position:reverse Distance_to_Tss_is:890 Exon:exon_Position_Number_is:4 Distance_to_GeneEnd: -3316	CCA	Pro	GCA	Ala
chr7	3183840	C	T	LOC_Os07g06550.1	expressed protein	gene_position:reverse Distance_to_Tss_is:2438 Exon:exon_Position_Number_is:3 Distance_to_GeneEnd: -1566	AGC	Ser	AAC	Asn
chr7	3189325	A	T	LOC_Os07g06570.1	receptor protein kinase CRINKLY4 precursor, putative, expressed	gene_position:reverse Distance_to_Tss_is:1996 Exon:exon_Position_Number_is:7 Distance_to_GeneEnd: -214	TTA	Leu	TAA	***
chr7	3235756	C	T	LOC_Os07g06630.1	retrotransposon protein, putative, unclassified	gene_position:forward Distance_to_Tss_is:5963 Exon:exon_Position_Number_is:3 Distance_to_GeneEnd: -241	GCT	Ala	GTT	Val
chr7	3241346	G	A	LOC_Os07g06644.3	expressed protein	gene_position:forward Distance_to_Tss_is:409 Exon:exon_Position_Number_is:1 Distance_to_GeneEnd: -2349	GTT	Val	ATT	Ile
chr7	3653627	C	T	LOC_Os07g07310.1	polynucleotide phosphorylase, putative, expressed	gene_position:reverse Distance_to_Tss_is:2128 Exon:exon_Position_Number_is:7 Distance_to_GeneEnd: -8935	GTT	Val	ATT	Ile
chr7	3689322	C	T	LOC_Os07g07390.1	conserved hypothetical protein//OsWAK66 - OsWAK pseudogene	gene_position:forward Distance_to_Tss_is:154 Exon:exon_Position_Number_is:1 Distance_to_GeneEnd: -2001	CCA	Pro	CTA	Leu
chr7	4081722	T	C	LOC_Os07g08050.1	expressed protein	gene_position:forward Distance_to_Tss_is:5217 Exon:exon_Position_Number_is:10 Distance_to_GeneEnd: -2801	TTG	Leu	TCG	Ser
chr7	4247850	G	A	LOC_Os07g08300.2	major facilitator superfamily antiporter, putative, expressed	gene_position:forward Distance_to_Tss_is:8805 Exon:exon_Position_Number_is:6 Distance_to_GeneEnd: -4648	GGT	Gly	GAT	Asp
chr7	4316189	A	G	LOC_Os07g08400.1	GTP binding protein, putative, expressed	gene_position:forward Distance_to_Tss_is:4394 Exon:exon_Position_Number_is:15 Distance_to_GeneEnd: -1996	AAA	Lys	GAA	Glu
chr7	4434708	A	C	LOC_Os07g08610.1	retrotransposon protein, putative, unclassified	gene_position:reverse Distance_to_Tss_is:1330 Exon:exon_Position_Number_is:2 Distance_to_GeneEnd: -971	TGC	Cys	GGC	Gly
chr7	4593516	C	T	LOC_Os07g08860.1	S-domain receptor-like protein kinase, putative, expressed	gene_position:reverse Distance_to_Tss_is:1092 Exon:exon_Position_Number_is:1 Distance_to_GeneEnd: -1421	GGT	Gly	AGT	Ser
chr7	4620281	T	C	LOC_Os07g08890.1	disease resistance protein RPM1, putative, expressed	gene_position:forward Distance_to_Tss_is:2614 Exon:exon_Position_Number_is:2 Distance_to_GeneEnd: -1533	TAC	Tyr	CAC	His
chr7	4621287	C	T	LOC_Os07g08890.1	disease resistance protein RPM1, putative, expressed	gene_position:forward Distance_to_Tss_is:3620 Exon:exon_Position_Number_is:2 Distance_to_GeneEnd: -527	ACA	Thr	ATA	Ile
chr7	4619301	A	G	LOC_Os07g08890.1	disease resistance protein RPM1, putative, expressed	gene_position:forward Distance_to_Tss_is:1634 Exon:exon_Position_Number_is:2 Distance_to_GeneEnd: -2513	AAT	Asn	AGT	Ser
chr7	4619670	A	G	LOC_Os07g08890.1	disease resistance protein RPM1, putative, expressed	gene_position:forward Distance_to_Tss_is:2003 Exon:exon_Position_Number_is:2 Distance_to_GeneEnd: -2144	CAA	Gln	CGA	Arg
chr7	4620920	C	T	LOC_Os07g08890.1	disease resistance protein RPM1, putative, expressed	gene_position:forward Distance_to_Tss_is:3253 Exon:exon_Position_Number_is:2 Distance_to_GeneEnd: -894	CTT	Leu	TTT	Phe
chr7	4619540	A	T	LOC_Os07g08890.1	disease resistance protein RPM1, putative, expressed	gene_position:forward Distance_to_Tss_is:1873 Exon:exon_Position_Number_is:2 Distance_to_GeneEnd: -2274	ATC	Ile	TTC	Phe
chr7	4620866	G	A	LOC_Os07g08890.1	disease resistance protein RPM1, putative, expressed	gene_position:forward Distance_to_Tss_is:3199 Exon:exon_Position_Number_is:2 Distance_to_GeneEnd: -948	GAA	Glu	AAA	Lys
chr7	4627062	G	A	LOC_Os07g08900.1	retrotransposon protein, putative, unclassified	gene_position:forward Distance_to_Tss_is:675 Exon:exon_Position_Number_is:1 Distance_to_GeneEnd: -2898	GTC	Val	ATC	Ile
chr7	4628768	C	G	LOC_Os07g08900.1	retrotransposon protein, putative, unclassified	gene_position:forward Distance_to_Tss_is:2381 Exon:exon_Position_Number_is:4 Distance_to_GeneEnd: -1192	AAC	Asn	AAG	Lys
chr7	4626846	A	G	LOC_Os07g08900.1	retrotransposon protein, putative, unclassified	gene_position:forward Distance_to_Tss_is:459 Exon:exon_Position_Number_is:1 Distance_to_GeneEnd: -3114	ATG	Met	GTG	Val
chr7	4630745	G	A	LOC_Os07g08910.1	retrotransposon protein, putative, unclassified	gene_position:reverse Distance_to_Tss_is:3002 Exon:exon_Position_Number_is:5 Distance_to_GeneEnd: -196	ACG	Thr	ATG	Met
chr7	4632325	C	T	LOC_Os07g08910.1	retrotransposon protein, putative, unclassified	gene_position:reverse Distance_to_Tss_is:1422 Exon:exon_Position_Number_is:3 Distance_to_GeneEnd: -1776	GAC	Asp	AAC	Asn
chr7	4630882	C	G	LOC_Os07g08910.1	retrotransposon protein, putative, unclassified	gene_position:reverse Distance_to_Tss_is:2865 Exon:exon_Position_Number_is:5 Distance_to_GeneEnd: -333	AGG	Arg	AGC	Ser
chr7	4631820	G	A	LOC_Os07g08910.1	retrotransposon protein, putative, unclassified	gene_position:reverse Distance_to_Tss_is:1927 Exon:exon_Position_Number_is:3 Distance_to_GeneEnd: -1271	TCC	Ser	TTC	Phe
chr7	4635377	G	A	LOC_Os07g08920.1	retrotransposon protein, putative, unclassified	gene_position:reverse Distance_to_Tss_is:1135 Exon:exon_Position_Number_is:1 Distance_to_GeneEnd: -598	CCG	Pro	CTG	Leu
chr7	4643872	C	T	LOC_Os07g08930.1	expressed protein	gene_position:forward Distance_to_Tss_is:2362 Exon:exon_Position_Number_is:3 Distance_to_GeneEnd: -58	ACG	Thr	ATG	Met
chr7	4648877	G	A	LOC_Os07g08940.1	hypothetical protein	gene_position:reverse Distance_to_Tss_is:679 Exon:exon_Position_Number_is:1 Distance_to_GeneEnd: -202	GCG	Ala	GTG	Val
chr7	4649034	C	T	LOC_Os07g08940.1	hypothetical protein	gene_position:reverse Distance_to_Tss_is:522 Exon:exon_Position_Number_is:1 Distance_to_GeneEnd: -359	GTG	Val	ATG	Met
chr7	4655985	T	G	LOC_Os07g08950.1	FAD-linked oxidoreductase protein, putative, expressed	gene_position:forward Distance_to_Tss_is:4191 Exon:exon_Position_Number_is:10 Distance_to_GeneEnd: -3439	TTG	Leu	GTG	Val
chr7	4656022	T	A	LOC_Os07g08950.1	FAD-linked oxidoreductase protein, putative, expressed	gene_position:forward Distance_to_Tss_is:4228 Exon:exon_Position_Number_is:10 Distance_to_GeneEnd: -3402	TTC	Phe	TAC	Tyr
chr7	4656601	A	G	LOC_Os07g08950.1	FAD-linked oxidoreductase protein, putative, expressed	gene_position:forward Distance_to_Tss_is:4807 Exon:exon_Position_Number_is:11 Distance_to_GeneEnd: -2823	AAT	Asn	AGT	Ser
chr7	4658845	A	G	LOC_Os07g08960.1	RNA recognition motif containing protein, expressed	gene_position:reverse Distance_to_Tss_is:2900 Exon:exon_Position_Number_is:3 Distance_to_GeneEnd: -943	TAC	Tyr	CAC	His
chr7	4659337	T	C	LOC_Os07g08960.1	RNA recognition motif containing protein, expressed	gene_position:reverse Distance_to_Tss_is:2408 Exon:exon_Position_Number_is:3 Distance_to_GeneEnd: -1435	AGT	Ser	GGT	Gly
chr7	4673557	C	T	LOC_Os07g08980.1	retrotransposon protein, putative, Ty3-gypsy subclass	gene_position:reverse Distance_to_Tss_is:329 Exon:exon_Position_Number_is:3 Distance_to_GeneEnd: -146	GAG	Glu	AAG	Lys
chr7	4677033	T	G	LOC_Os07g08990.1	hypothetical protein	gene_position:reverse Distance_to_Tss_is:37 Exon:exon_Position_Number_is:1 Distance_to_GeneEnd: -227	GAT	Asp	GCT	Ala
chr7	4686080	C	T	LOC_Os07g09000.1	WD domain, G-beta repeat domain containing protein, expressed	gene_position:forward Distance_to_Tss_is:4599 Exon:exon_Position_Number_is:10 Distance_to_GeneEnd: -575	CTC	Leu	TTC	Phe
chr7	4724800	A	G	LOC_Os07g09040.1	peptidyl-prolyl cis-trans isomerase, FKBP-type, putative, expressed	gene_position:forward Distance_to_Tss_is:4032 Exon:exon_Position_Number_is:8 Distance_to_GeneEnd: -1225	AAC	Asn	GAC	Asp
chr7	4730533	T	G	LOC_Os07g09050.1	exostosin family protein, putative, expressed	gene_position:forward Distance_to_Tss_is:2066 Exon:exon_Position_Number_is:2 Distance_to_GeneEnd: -1999	CTA	Leu	CGA	Arg
chr7	4731195	T	C	LOC_Os07g09050.2	exostosin family protein, putative, expressed	gene_position:forward Distance_to_Tss_is:2728 Exon:exon_Position_Number_is:3 Distance_to_GeneEnd: -189	TGG	Trp	CGG	Arg
chr7	4743352	G	C	LOC_Os07g09070.1	conserved hypothetical protein	gene_position:reverse Distance_to_Tss_is:1173 Exon:exon_Position_Number_is:3 Distance_to_GeneEnd: -291	TAC	Tyr	TAG	***
chr7	4750075	G	A	LOC_Os07g09080.1	retrotransposon protein, putative, unclassified	gene_position:forward Distance_to_Tss_is:827 Exon:exon_Position_Number_is:2 Distance_to_GeneEnd: -919	GGT	Gly	AGT	Ser
chr7	4750195	G	A	LOC_Os07g09080.1	retrotransposon protein, putative, unclassified	gene_position:forward Distance_to_Tss_is:947 Exon:exon_Position_Number_is:2 Distance_to_GeneEnd: -799	GCC	Ala	ACC	Thr
chr7	5204983	A	G	LOC_Os07g09770.1	retrotransposon protein, putative, unclassified	gene_position:reverse Distance_to_Tss_is:994 Exon:exon_Position_Number_is:2 Distance_to_GeneEnd: -3665	CTG	Leu	CCG	Pro
chr7	6193047	A	T	LOC_Os07g11240.1	retrotransposon protein, putative, unclassified	gene_position:forward Distance_to_Tss_is:7024 Exon:exon_Position_Number_is:5 Distance_to_GeneEnd: -304	AAT	Asn	ATT	Ile
chr7	6308221	A	G	LOC_Os07g11480.1	retrotransposon protein, putative, unclassified	gene_position:reverse Distance_to_Tss_is:3344 Exon:exon_Position_Number_is:5 Distance_to_GeneEnd: -1138	CTG	Leu	CCG	Pro
chr7	6709193	G	A	LOC_Os07g12020.1	retrotransposon protein, putative, unclassified, expressed	gene_position:forward Distance_to_Tss_is:1185 Exon:exon_Position_Number_is:2 Distance_to_GeneEnd: -3979	GGT	Gly	AGT	Ser
chr7	7016911	C	T	LOC_Os07g12360.1	retrotransposon protein, putative, Ty3-gypsy subclass	gene_position:reverse Distance_to_Tss_is:2419 Exon:exon_Position_Number_is:3 Distance_to_GeneEnd: -3181	CGT	Arg	CAT	His
chr7	7360280	C	T	LOC_Os07g12840.1	retrotransposon protein, putative, Ty1-copia subclass	gene_position:forward Distance_to_Tss_is:3066 Exon:exon_Position_Number_is:5 Distance_to_GeneEnd: -1033	TCT	Ser	TTT	Phe
chr7	8217380	C	T	LOC_Os07g14400.1	retrotransposon protein, putative, unclassified	gene_position:reverse Distance_to_Tss_is:2319 Exon:exon_Position_Number_is:4 Distance_to_GeneEnd: -385	TGT	Cys	TAT	Tyr
chr7	11860150	A	T	LOC_Os07g20530.1	hypothetical protein	gene_position:forward Distance_to_Tss_is:1353 Exon:exon_Position_Number_is:3 Distance_to_GeneEnd: -37	GAT	Asp	GTT	Val
chr7	13520392	C	A	LOC_Os07g23920.1	transposon protein, putative, CACTA, En/Spm sub-class	gene_position:forward Distance_to_Tss_is:2071 Exon:exon_Position_Number_is:3 Distance_to_GeneEnd: -1756	GCT	Ala	GAT	Asp
chr7	14394343	T	G	LOC_Os07g25190.1	retrotransposon protein, putative, Ty3-gypsy subclass	gene_position:forward Distance_to_Tss_is:6362 Exon:exon_Position_Number_is:10 Distance_to_GeneEnd: -528	ATT	Ile	ATG	Met
chr7	17672878	C	T	LOC_Os07g30000.1	retrotransposon protein, putative, Ty1-copia subclass	gene_position:reverse Distance_to_Tss_is:624 Exon:exon_Position_Number_is:1 Distance_to_GeneEnd: -3598	GTT	Val	ATT	Ile
chr7	17689369	C	T	LOC_Os07g30020.1	anthranilate phosphoribosyltransferase, putative, expressed	gene_position:reverse Distance_to_Tss_is:2134 Exon:exon_Position_Number_is:2 Distance_to_GeneEnd: -3313	ATG	Met	ATA	Ile
chr7	18816722	A	G	LOC_Os07g31690.1	retrotransposon protein, putative, unclassified, expressed	gene_position:forward Distance_to_Tss_is:3055 Exon:exon_Position_Number_is:3 Distance_to_GeneEnd: -420	CAT	His	CGT	Arg
chr7	18900280	T	C	LOC_Os07g31800.1	NB-ARC domain containing protein, expressed	gene_position:reverse Distance_to_Tss_is:3262 Exon:exon_Position_Number_is:2 Distance_to_GeneEnd: -5519	AGG	Arg	GGG	Gly
chr7	19011929	G	A	LOC_Os07g31970.1	retrotransposon protein, putative, Ty3-gypsy subclass	gene_position:forward Distance_to_Tss_is:1178 Exon:exon_Position_Number_is:2 Distance_to_GeneEnd: -5399	GAG	Glu	AAG	Lys
chr7	19027806	T	G	LOC_Os07g31990.1	transposon protein, putative, unclassified	gene_position:forward Distance_to_Tss_is:1282 Exon:exon_Position_Number_is:2 Distance_to_GeneEnd: -1172	TGG	Trp	GGG	Gly
chr7	19074959	C	G	LOC_Os07g32110.1	transposon protein, putative, unclassified	gene_position:reverse Distance_to_Tss_is:2588 Exon:exon_Position_Number_is:8 Distance_to_GeneEnd: -458	GAC	Asp	CAC	His
chr7	19075956	G	C	LOC_Os07g32110.1	transposon protein, putative, unclassified	gene_position:reverse Distance_to_Tss_is:1591 Exon:exon_Position_Number_is:6 Distance_to_GeneEnd: -1455	GAC	Asp	GAG	Glu
chr7	19535060	G	A	LOC_Os07g32719.1	hypothetical protein	gene_position:reverse Distance_to_Tss_is:88 Exon:exon_Position_Number_is:1 Distance_to_GeneEnd: -500	CCA	Pro	CTA	Leu
chr7	20545946	C	G	LOC_Os07g34300.1	retrotransposon protein, putative, unclassified	gene_position:reverse Distance_to_Tss_is:1752 Exon:exon_Position_Number_is:4 Distance_to_GeneEnd: -828	AAG	Lys	AAC	Asn
chr7	20646467	G	A	LOC_Os07g34420.1	lipase class 3 family protein, putative	gene_position:forward Distance_to_Tss_is:475 Exon:exon_Position_Number_is:1 Distance_to_GeneEnd: -145	AGC	Ser	AAC	Asn
chr7	20646511	G	A	LOC_Os07g34420.1	lipase class 3 family protein, putative	gene_position:forward Distance_to_Tss_is:519 Exon:exon_Position_Number_is:1 Distance_to_GeneEnd: -101	GTA	Val	ATA	Ile
chr7	20652318	G	A	LOC_Os07g34440.1	lipase class 3 family protein, putative	gene_position:forward Distance_to_Tss_is:1064 Exon:exon_Position_Number_is:2 Distance_to_GeneEnd: -735	ATG	Met	ATA	Ile
chr7	20652838	C	T	LOC_Os07g34440.1	lipase class 3 family protein, putative	gene_position:forward Distance_to_Tss_is:1584 Exon:exon_Position_Number_is:2 Distance_to_GeneEnd: -215	CAG	Gln	TAG	***
chr7	20652871	T	C	LOC_Os07g34440.1	lipase class 3 family protein, putative	gene_position:forward Distance_to_Tss_is:1617 Exon:exon_Position_Number_is:2 Distance_to_GeneEnd: -182	TCA	Ser	CCA	Pro
chr7	20682771	G	A	LOC_Os07g34510.1	retrotransposon protein, putative, unclassified	gene_position:forward Distance_to_Tss_is:2610 Exon:exon_Position_Number_is:5 Distance_to_GeneEnd: -7203	AGG	Arg	AAG	Lys
chr7	20682033	A	G	LOC_Os07g34510.1	retrotransposon protein, putative, unclassified	gene_position:forward Distance_to_Tss_is:1872 Exon:exon_Position_Number_is:4 Distance_to_GeneEnd: -7941	CAT	His	CGT	Arg
chr7	20685370	T	C	LOC_Os07g34510.1	retrotransposon protein, putative, unclassified	gene_position:forward Distance_to_Tss_is:5209 Exon:exon_Position_Number_is:8 Distance_to_GeneEnd: -4604	TAT	Tyr	CAT	His
chr7	20680901	G	A	LOC_Os07g34510.1	retrotransposon protein, putative, unclassified	gene_position:forward Distance_to_Tss_is:740 Exon:exon_Position_Number_is:2 Distance_to_GeneEnd: -9073	GTA	Val	ATA	Ile
chr7	20680944	T	A	LOC_Os07g34510.1	retrotransposon protein, putative, unclassified	gene_position:forward Distance_to_Tss_is:783 Exon:exon_Position_Number_is:2 Distance_to_GeneEnd: -9030	CTG	Leu	CAG	Gln
chr7	20681739	C	T	LOC_Os07g34510.1	retrotransposon protein, putative, unclassified	gene_position:forward Distance_to_Tss_is:1578 Exon:exon_Position_Number_is:3 Distance_to_GeneEnd: -8235	GCT	Ala	GTT	Val
chr7	20681845	A	C	LOC_Os07g34510.1	retrotransposon protein, putative, unclassified	gene_position:forward Distance_to_Tss_is:1684 Exon:exon_Position_Number_is:3 Distance_to_GeneEnd: -8129	AGA	Arg	AGC	Ser
chr7	20682888	G	T	LOC_Os07g34510.1	retrotransposon protein, putative, unclassified	gene_position:forward Distance_to_Tss_is:2727 Exon:exon_Position_Number_is:5 Distance_to_GeneEnd: -7086	AGG	Arg	ATG	Met
chr7	20682957	C	T	LOC_Os07g34510.1	retrotransposon protein, putative, unclassified	gene_position:forward Distance_to_Tss_is:2796 Exon:exon_Position_Number_is:5 Distance_to_GeneEnd: -7017	TCA	Ser	TTA	Leu
chr7	20683009	G	T	LOC_Os07g34510.1	retrotransposon protein, putative, unclassified	gene_position:forward Distance_to_Tss_is:2848 Exon:exon_Position_Number_is:5 Distance_to_GeneEnd: -6965	CAG	Gln	CAT	His
chr7	20683020	C	T	LOC_Os07g34510.1	retrotransposon protein, putative, unclassified	gene_position:forward Distance_to_Tss_is:2859 Exon:exon_Position_Number_is:5 Distance_to_GeneEnd: -6954	GCT	Ala	GTT	Val
chr7	20683532	G	A	LOC_Os07g34510.1	retrotransposon protein, putative, unclassified	gene_position:forward Distance_to_Tss_is:3371 Exon:exon_Position_Number_is:6 Distance_to_GeneEnd: -6442	GAG	Glu	AAG	Lys
chr7	20683608	T	C	LOC_Os07g34510.1	retrotransposon protein, putative, unclassified	gene_position:forward Distance_to_Tss_is:3447 Exon:exon_Position_Number_is:6 Distance_to_GeneEnd: -6366	ATA	Ile	ACA	Thr
chr7	20683832	G	A	LOC_Os07g34510.1	retrotransposon protein, putative, unclassified	gene_position:forward Distance_to_Tss_is:3671 Exon:exon_Position_Number_is:6 Distance_to_GeneEnd: -6142	GAA	Glu	AAA	Lys
chr7	20683878	C	T	LOC_Os07g34510.1	retrotransposon protein, putative, unclassified	gene_position:forward Distance_to_Tss_is:3717 Exon:exon_Position_Number_is:6 Distance_to_GeneEnd: -6096	CCC	Pro	CTC	Leu
chr7	20684061	T	C	LOC_Os07g34510.1	retrotransposon protein, putative, unclassified	gene_position:forward Distance_to_Tss_is:3900 Exon:exon_Position_Number_is:6 Distance_to_GeneEnd: -5913	ATA	Ile	ACA	Thr
chr7	20684274	C	T	LOC_Os07g34510.1	retrotransposon protein, putative, unclassified	gene_position:forward Distance_to_Tss_is:4113 Exon:exon_Position_Number_is:6 Distance_to_GeneEnd: -5700	GCC	Ala	GTC	Val
chr7	20684597	G	A	LOC_Os07g34510.1	retrotransposon protein, putative, unclassified	gene_position:forward Distance_to_Tss_is:4436 Exon:exon_Position_Number_is:6 Distance_to_GeneEnd: -5377	GGT	Gly	AGT	Ser
chr7	20685133	G	A	LOC_Os07g34510.1	retrotransposon protein, putative, unclassified	gene_position:forward Distance_to_Tss_is:4972 Exon:exon_Position_Number_is:7 Distance_to_GeneEnd: -4841	GCT	Ala	ACT	Thr
chr7	20685254	A	C	LOC_Os07g34510.1	retrotransposon protein, putative, unclassified	gene_position:forward Distance_to_Tss_is:5093 Exon:exon_Position_Number_is:7 Distance_to_GeneEnd: -4720	AAT	Asn	ACT	Thr
chr7	20685482	T	C	LOC_Os07g34510.1	retrotransposon protein, putative, unclassified	gene_position:forward Distance_to_Tss_is:5321 Exon:exon_Position_Number_is:8 Distance_to_GeneEnd: -4492	GTC	Val	GCC	Ala
chr7	20707634	C	T	LOC_Os07g34540.1	hypothetical protein	gene_position:reverse Distance_to_Tss_is:187 Exon:exon_Position_Number_is:2 Distance_to_GeneEnd: -1272	ATG	Met	ATA	Ile
chr7	20795578	A	G	LOC_Os07g34700.1	retrotransposon protein, putative, unclassified	gene_position:reverse Distance_to_Tss_is:1151 Exon:exon_Position_Number_is:2 Distance_to_GeneEnd: -490	TTA	Leu	TCA	Ser
chr7	20816164	C	A	LOC_Os07g34740.1	NUC153 domain containing protein, expressed	gene_position:forward Distance_to_Tss_is:4275 Exon:exon_Position_Number_is:6 Distance_to_GeneEnd: -764	ACG	Thr	AAG	Lys
chr7	20912186	G	A	LOC_Os07g34890.1	conserved hypothetical protein	gene_position:forward Distance_to_Tss_is:1955 Exon:exon_Position_Number_is:3 Distance_to_GeneEnd: -533	GGA	Gly	AGA	Arg
chr7	20912621	A	G	LOC_Os07g34890.1	conserved hypothetical protein	gene_position:forward Distance_to_Tss_is:2390 Exon:exon_Position_Number_is:3 Distance_to_GeneEnd: -98	ATG	Met	GTG	Val
chr7	20912658	T	C	LOC_Os07g34890.1	conserved hypothetical protein	gene_position:forward Distance_to_Tss_is:2427 Exon:exon_Position_Number_is:3 Distance_to_GeneEnd: -61	ATC	Ile	ACC	Thr
chr7	21008664	G	C	LOC_Os07g35070.1	OsFBX239 - F-box domain containing protein	gene_position:forward Distance_to_Tss_is:1251 Exon:exon_Position_Number_is:2 Distance_to_GeneEnd: -199	CGA	Arg	CCA	Pro
chr7	21222863	C	A	LOC_Os07g35480.1	glucan endo-1,3-beta-glucosidase precursor, putative, expressed	gene_position:reverse Distance_to_Tss_is:2055 Exon:exon_Position_Number_is:4 Distance_to_GeneEnd: -606	CAG	Gln	CAT	His
chr7	21352596	T	C	LOC_Os07g35650.1	TKL_IRAK_DUF26-lc.2 - DUF26 kinases have homology to DUF26 containing loci	gene_position:reverse Distance_to_Tss_is:3063 Exon:exon_Position_Number_is:6 Distance_to_GeneEnd: -508	CAT	His	CGT	Arg
chr7	21353477	T	A	LOC_Os07g35650.1	TKL_IRAK_DUF26-lc.2 - DUF26 kinases have homology to DUF26 containing loci	gene_position:reverse Distance_to_Tss_is:2182 Exon:exon_Position_Number_is:4 Distance_to_GeneEnd: -1389	AGT	Ser	TGT	Cys
chr7	21675606	G	C	LOC_Os07g36260.2	transposon protein, putative, Pong sub-class, expressed	gene_position:reverse Distance_to_Tss_is:1657 Exon:exon_Position_Number_is:3 Distance_to_GeneEnd: -1822	GCT	Ala	GGT	Gly
chr7	22304493	A	T	LOC_Os07g37220.1	inositol-1-monophosphatase, putative, expressed	gene_position:reverse Distance_to_Tss_is:3190 Exon:exon_Position_Number_is:6 Distance_to_GeneEnd: -1626	ATG	Met	AAG	Lys
chr7	22304697	T	C	LOC_Os07g37220.1	inositol-1-monophosphatase, putative, expressed	gene_position:reverse Distance_to_Tss_is:2986 Exon:exon_Position_Number_is:6 Distance_to_GeneEnd: -1830	CAT	His	CGT	Arg
chr7	22305811	T	C	LOC_Os07g37220.1	inositol-1-monophosphatase, putative, expressed	gene_position:reverse Distance_to_Tss_is:1872 Exon:exon_Position_Number_is:4 Distance_to_GeneEnd: -2944	AAT	Asn	GAT	Asp
chr7	22305814	C	T	LOC_Os07g37220.1	inositol-1-monophosphatase, putative, expressed	gene_position:reverse Distance_to_Tss_is:1869 Exon:exon_Position_Number_is:4 Distance_to_GeneEnd: -2947	GCC	Ala	ACC	Thr
chr7	22309503	G	T	LOC_Os07g37230.1	inositol-1-monophosphatase, putative, expressed	gene_position:reverse Distance_to_Tss_is:3095 Exon:exon_Position_Number_is:6 Distance_to_GeneEnd: -1082	CCA	Pro	CAA	Gln
chr7	22330607	T	C	LOC_Os07g37260.1	hypothetical protein	gene_position:reverse Distance_to_Tss_is:1264 Exon:exon_Position_Number_is:3 Distance_to_GeneEnd: -257	ATC	Ile	GTC	Val
chr7	22340328	G	T	LOC_Os07g37280.1	hypothetical protein	gene_position:forward Distance_to_Tss_is:1231 Exon:exon_Position_Number_is:2 Distance_to_GeneEnd: -80	GAG	Glu	TAG	***
chr7	22391573	T	C	LOC_Os07g37370.1	hypothetical protein	gene_position:forward Distance_to_Tss_is:1882 Exon:exon_Position_Number_is:3 Distance_to_GeneEnd: -2	TAA	***	CAA	Gln
chr7	22403395	C	T	LOC_Os07g37385.1	LTPL109 - Protease inhibitor/seed storage/LTP family protein precursor	gene_position:reverse Distance_to_Tss_is:821 Exon:exon_Position_Number_is:1 Distance_to_GeneEnd: -108	ATG	Met	ATA	Ile
chr7	22404080	A	G	LOC_Os07g37385.1	LTPL109 - Protease inhibitor/seed storage/LTP family protein precursor	gene_position:reverse Distance_to_Tss_is:136 Exon:exon_Position_Number_is:1 Distance_to_GeneEnd: -793	ATT	Ile	ACT	Thr
chr7	22418140	C	T	LOC_Os07g37440.1	hypothetical protein	gene_position:reverse Distance_to_Tss_is:955 Exon:exon_Position_Number_is:2 Distance_to_GeneEnd: -125	GTA	Val	ATA	Ile
chr7	22418185	T	C	LOC_Os07g37440.1	hypothetical protein	gene_position:reverse Distance_to_Tss_is:910 Exon:exon_Position_Number_is:2 Distance_to_GeneEnd: -170	AGC	Ser	GGC	Gly
chr7	22441729	C	T	LOC_Os07g37480.1	expressed protein	gene_position:reverse Distance_to_Tss_is:1758 Exon:exon_Position_Number_is:1 Distance_to_GeneEnd: -611	GCT	Ala	ACT	Thr
chr7	22516326	A	G	LOC_Os07g37580.1	diacylglycerol kinase, putative, expressed	gene_position:forward Distance_to_Tss_is:4226 Exon:exon_Position_Number_is:8 Distance_to_GeneEnd: -1437	ACT	Thr	GCT	Ala
chr7	22516165	G	A	LOC_Os07g37580.1	diacylglycerol kinase, putative, expressed	gene_position:forward Distance_to_Tss_is:4065 Exon:exon_Position_Number_is:8 Distance_to_GeneEnd: -1598	CGT	Arg	CAT	His
chr7	22561750	T	C	LOC_Os07g37630.1	transposon protein, putative, unclassified, expressed	gene_position:forward Distance_to_Tss_is:2246 Exon:exon_Position_Number_is:3 Distance_to_GeneEnd: -1956	TTT	Phe	CTT	Leu
chr7	22641656	C	T	LOC_Os07g37750.1	ATMIN7, putative, expressed	gene_position:reverse Distance_to_Tss_is:3018 Exon:exon_Position_Number_is:8 Distance_to_GeneEnd: -7892	GTG	Val	ATG	Met
chr7	22703458	C	T	LOC_Os07g37860.1	retrotransposon protein, putative, unclassified	gene_position:forward Distance_to_Tss_is:297 Exon:exon_Position_Number_is:1 Distance_to_GeneEnd: -5541	CAG	Gln	TAG	***
chr7	22828205	T	C	LOC_Os07g38070.1	protein kinase, putative, expressed	gene_position:forward Distance_to_Tss_is:2291 Exon:exon_Position_Number_is:7 Distance_to_GeneEnd: -2325	GTT	Val	GCT	Ala
chr7	22829917	A	C	LOC_Os07g38070.1	protein kinase, putative, expressed	gene_position:forward Distance_to_Tss_is:4003 Exon:exon_Position_Number_is:12 Distance_to_GeneEnd: -613	AAC	Asn	CAC	His
chr7	22842231	G	T	LOC_Os07g38090.2	zinc finger family protein, putative, expressed	gene_position:forward Distance_to_Tss_is:2238 Exon:exon_Position_Number_is:2 Distance_to_GeneEnd: -730	AAG	Lys	AAT	Asn
chr7	22844380	G	A	LOC_Os07g38100.1	HVA22, putative, expressed	gene_position:reverse Distance_to_Tss_is:4423 Exon:exon_Position_Number_is:8 Distance_to_GeneEnd: -328	ACC	Thr	ATC	Ile
chr7	22885925	G	A	LOC_Os07g38160.1	expressed protein	gene_position:forward Distance_to_Tss_is:4686 Exon:exon_Position_Number_is:3 Distance_to_GeneEnd: -227	GGA	Gly	GAA	Glu
chr7	22883054	T	C	LOC_Os07g38160.1	expressed protein	gene_position:forward Distance_to_Tss_is:1815 Exon:exon_Position_Number_is:2 Distance_to_GeneEnd: -3098	GTC	Val	GCC	Ala
chr7	22884229	G	T	LOC_Os07g38160.1	expressed protein	gene_position:forward Distance_to_Tss_is:2990 Exon:exon_Position_Number_is:3 Distance_to_GeneEnd: -1923	GCT	Ala	TCT	Ser
chr7	22884739	A	C	LOC_Os07g38160.1	expressed protein	gene_position:forward Distance_to_Tss_is:3500 Exon:exon_Position_Number_is:3 Distance_to_GeneEnd: -1413	ATC	Ile	CTC	Leu
chr7	22885070	A	G	LOC_Os07g38160.1	expressed protein	gene_position:forward Distance_to_Tss_is:3831 Exon:exon_Position_Number_is:3 Distance_to_GeneEnd: -1082	AAG	Lys	AGG	Arg
chr7	22950782	C	G	LOC_Os07g38260.1	insulin-degrading enzyme, putative, expressed	gene_position:reverse Distance_to_Tss_is:3044 Exon:exon_Position_Number_is:4 Distance_to_GeneEnd: -12671	TGT	Cys	TCT	Ser
chr7	22939906	C	A	LOC_Os07g38260.1	insulin-degrading enzyme, putative, expressed	gene_position:reverse Distance_to_Tss_is:13920 Exon:exon_Position_Number_is:20 Distance_to_GeneEnd: -1795	GCT	Ala	TCT	Ser
chr7	22985263	G	T	LOC_Os07g38280.2	insulin-degrading enzyme, putative, expressed	gene_position:reverse Distance_to_Tss_is:5002 Exon:exon_Position_Number_is:8 Distance_to_GeneEnd: -11082	ACA	Thr	AAA	Lys
chr7	22985276	C	T	LOC_Os07g38280.2	insulin-degrading enzyme, putative, expressed	gene_position:reverse Distance_to_Tss_is:4989 Exon:exon_Position_Number_is:8 Distance_to_GeneEnd: -11095	GAA	Glu	AAA	Lys
chr7	23052053	A	T	LOC_Os07g38360.2	expressed protein	gene_position:reverse Distance_to_Tss_is:2701 Exon:exon_Position_Number_is:10 Distance_to_GeneEnd: -3609	TTT	Phe	TAT	Tyr
chr7	23069863	A	C	LOC_Os07g38380.1	transmembrane protein 49, putative, expressed	gene_position:reverse Distance_to_Tss_is:3723 Exon:exon_Position_Number_is:7 Distance_to_GeneEnd: -1176	TCC	Ser	GCC	Ala
chr7	23081540	C	T	LOC_Os07g38400.1	transporter family protein, putative, expressed	gene_position:reverse Distance_to_Tss_is:2621 Exon:exon_Position_Number_is:4 Distance_to_GeneEnd: -1356	CGG	Arg	CAG	Gln
chr7	23087145	C	T	LOC_Os07g38420.1	pre-mRNA-splicing factor, putative, expressed	gene_position:reverse Distance_to_Tss_is:2783 Exon:exon_Position_Number_is:2 Distance_to_GeneEnd: -574	GAG	Glu	AAG	Lys
chr7	23104035	T	C	LOC_Os07g38450.1	retrotransposon protein, putative, unclassified	gene_position:reverse Distance_to_Tss_is:334 Exon:exon_Position_Number_is:1 Distance_to_GeneEnd: -3878	CAT	His	CGT	Arg
chr7	23100372	C	T	LOC_Os07g38450.1	retrotransposon protein, putative, unclassified	gene_position:reverse Distance_to_Tss_is:3997 Exon:exon_Position_Number_is:2 Distance_to_GeneEnd: -215	GCC	Ala	ACC	Thr
chr7	23102896	C	T	LOC_Os07g38450.1	retrotransposon protein, putative, unclassified	gene_position:reverse Distance_to_Tss_is:1473 Exon:exon_Position_Number_is:1 Distance_to_GeneEnd: -2739	GAA	Glu	AAA	Lys
chr7	23103013	A	C	LOC_Os07g38450.1	retrotransposon protein, putative, unclassified	gene_position:reverse Distance_to_Tss_is:1356 Exon:exon_Position_Number_is:1 Distance_to_GeneEnd: -2856	TGT	Cys	GGT	Gly
chr7	23103801	T	C	LOC_Os07g38450.1	retrotransposon protein, putative, unclassified	gene_position:reverse Distance_to_Tss_is:568 Exon:exon_Position_Number_is:1 Distance_to_GeneEnd: -3644	AAG	Lys	AGG	Arg
chr7	23103958	T	C	LOC_Os07g38450.1	retrotransposon protein, putative, unclassified	gene_position:reverse Distance_to_Tss_is:411 Exon:exon_Position_Number_is:1 Distance_to_GeneEnd: -3801	AAG	Lys	GAG	Glu
chr7	23146667	A	G	LOC_Os07g38530.1	STE_PAK_Ste20_Slob_Wnk.4 - STE kinases include homologs to sterile 7, sterile 11 and sterile 20 from yeast, expressed	gene_position:forward Distance_to_Tss_is:1681 Exon:exon_Position_Number_is:6 Distance_to_GeneEnd: -1949	AAC	Asn	GAC	Asp
chr7	23147481	G	C	LOC_Os07g38530.1	STE_PAK_Ste20_Slob_Wnk.4 - STE kinases include homologs to sterile 7, sterile 11 and sterile 20 from yeast, expressed	gene_position:forward Distance_to_Tss_is:2495 Exon:exon_Position_Number_is:7 Distance_to_GeneEnd: -1135	CGT	Arg	CCT	Pro
chr7	24344160	C	G	LOC_Os07g40620.1	saccharopine dehydrogenase, putative, expressed	gene_position:forward Distance_to_Tss_is:3963 Exon:exon_Position_Number_is:2 Distance_to_GeneEnd: -817	CAG	Gln	GAG	Glu
chr7	24349132	T	C	LOC_Os07g40630.1	BRASSINOSTEROID INSENSITIVE 1 precursor, putative, expressed	gene_position:reverse Distance_to_Tss_is:1801 Exon:exon_Position_Number_is:2 Distance_to_GeneEnd: -2229	GAG	Glu	GGG	Gly
chr7	24383578	A	G	LOC_Os07g40690.1	NAD dependent epimerase/dehydratase family protein, putative, expressed	gene_position:forward Distance_to_Tss_is:164 Exon:exon_Position_Number_is:1 Distance_to_GeneEnd: -2134	ATC	Ile	GTC	Val
chr7	24391347	C	G	LOC_Os07g40700.1	RNA methyltransferase, TrmH family protein, putative, expressed	gene_position:forward Distance_to_Tss_is:3187 Exon:exon_Position_Number_is:5 Distance_to_GeneEnd: -1251	CAG	Gln	GAG	Glu
chr7	24391368	C	A	LOC_Os07g40700.1	RNA methyltransferase, TrmH family protein, putative, expressed	gene_position:forward Distance_to_Tss_is:3208 Exon:exon_Position_Number_is:5 Distance_to_GeneEnd: -1230	CAC	His	AAC	Asn
chr7	24396208	G	A	LOC_Os07g40710.1	circadian clock coupling factor-related, putative, expressed	gene_position:forward Distance_to_Tss_is:1052 Exon:exon_Position_Number_is:2 Distance_to_GeneEnd: -3586	GGG	Gly	AGG	Arg
chr7	24396362	T	A	LOC_Os07g40710.1	circadian clock coupling factor-related, putative, expressed	gene_position:forward Distance_to_Tss_is:1206 Exon:exon_Position_Number_is:2 Distance_to_GeneEnd: -3432	ATG	Met	AAG	Lys
chr7	24396482	C	T	LOC_Os07g40710.1	circadian clock coupling factor-related, putative, expressed	gene_position:forward Distance_to_Tss_is:1326 Exon:exon_Position_Number_is:2 Distance_to_GeneEnd: -3312	TCG	Ser	TTG	Leu
chr7	24396487	G	A	LOC_Os07g40710.1	circadian clock coupling factor-related, putative, expressed	gene_position:forward Distance_to_Tss_is:1331 Exon:exon_Position_Number_is:2 Distance_to_GeneEnd: -3307	GGG	Gly	AGG	Arg
chr7	24407916	T	A	LOC_Os07g40730.1	SNF2 domain-containing protein, putative, expressed	gene_position:forward Distance_to_Tss_is:5611 Exon:exon_Position_Number_is:9 Distance_to_GeneEnd: -7773	TGG	Trp	AGG	Arg
chr7	24410114	A	T	LOC_Os07g40730.1	SNF2 domain-containing protein, putative, expressed	gene_position:forward Distance_to_Tss_is:7809 Exon:exon_Position_Number_is:11 Distance_to_GeneEnd: -5575	AAT	Asn	TAT	Tyr
chr7	24412223	C	T	LOC_Os07g40730.1	SNF2 domain-containing protein, putative, expressed	gene_position:forward Distance_to_Tss_is:9918 Exon:exon_Position_Number_is:17 Distance_to_GeneEnd: -3466	CAT	His	TAT	Tyr
chr7	24412760	A	G	LOC_Os07g40730.1	SNF2 domain-containing protein, putative, expressed	gene_position:forward Distance_to_Tss_is:10455 Exon:exon_Position_Number_is:19 Distance_to_GeneEnd: -2929	ACC	Thr	GCC	Ala
chr7	24413821	C	T	LOC_Os07g40730.1	SNF2 domain-containing protein, putative, expressed	gene_position:forward Distance_to_Tss_is:11516 Exon:exon_Position_Number_is:21 Distance_to_GeneEnd: -1868	TCG	Ser	TTG	Leu
chr7	24414572	T	A	LOC_Os07g40730.1	SNF2 domain-containing protein, putative, expressed	gene_position:forward Distance_to_Tss_is:12267 Exon:exon_Position_Number_is:24 Distance_to_GeneEnd: -1117	GAT	Asp	GAA	Glu
chr7	24420011	C	A	LOC_Os07g40750.1	PPR repeat domain containing protein, putative, expressed	gene_position:reverse Distance_to_Tss_is:1327 Exon:exon_Position_Number_is:2 Distance_to_GeneEnd: -1122	ATG	Met	ATT	Ile
chr7	24428536	A	G	LOC_Os07g40770.1	myosin heavy chain-related, putative, expressed	gene_position:reverse Distance_to_Tss_is:4006 Exon:exon_Position_Number_is:7 Distance_to_GeneEnd: -343	CTA	Leu	CCA	Pro
chr7	24429900	G	A	LOC_Os07g40770.1	myosin heavy chain-related, putative, expressed	gene_position:reverse Distance_to_Tss_is:2642 Exon:exon_Position_Number_is:4 Distance_to_GeneEnd: -1707	CGG	Arg	TGG	Trp
chr7	24431169	T	C	LOC_Os07g40770.1	myosin heavy chain-related, putative, expressed	gene_position:reverse Distance_to_Tss_is:1373 Exon:exon_Position_Number_is:2 Distance_to_GeneEnd: -2976	AAA	Lys	GAA	Glu
chr7	24447235	T	A	LOC_Os07g40790.1	COBW domain containing protein, putative, expressed	gene_position:forward Distance_to_Tss_is:1940 Exon:exon_Position_Number_is:4 Distance_to_GeneEnd: -3121	AAT	Asn	AAA	Lys
chr7	24455707	G	A	LOC_Os07g40810.1	NBS-LRR type disease resistance protein, putative	gene_position:reverse Distance_to_Tss_is:3209 Exon:exon_Position_Number_is:2 Distance_to_GeneEnd: -571	ACG	Thr	ATG	Met
chr7	24455905	T	A	LOC_Os07g40810.1	NBS-LRR type disease resistance protein, putative	gene_position:reverse Distance_to_Tss_is:3011 Exon:exon_Position_Number_is:2 Distance_to_GeneEnd: -769	TAT	Tyr	TTT	Phe
chr7	24456123	C	A	LOC_Os07g40810.1	NBS-LRR type disease resistance protein, putative	gene_position:reverse Distance_to_Tss_is:2793 Exon:exon_Position_Number_is:2 Distance_to_GeneEnd: -987	GAG	Glu	GAT	Asp
chr7	24456152	C	T	LOC_Os07g40810.1	NBS-LRR type disease resistance protein, putative	gene_position:reverse Distance_to_Tss_is:2764 Exon:exon_Position_Number_is:2 Distance_to_GeneEnd: -1016	GCA	Ala	ACA	Thr
chr7	24456307	T	C	LOC_Os07g40810.1	NBS-LRR type disease resistance protein, putative	gene_position:reverse Distance_to_Tss_is:2609 Exon:exon_Position_Number_is:2 Distance_to_GeneEnd: -1171	GAT	Asp	GGT	Gly
chr7	24456635	C	T	LOC_Os07g40810.1	NBS-LRR type disease resistance protein, putative	gene_position:reverse Distance_to_Tss_is:2281 Exon:exon_Position_Number_is:2 Distance_to_GeneEnd: -1499	GTA	Val	ATA	Ile
chr7	24457129	G	T	LOC_Os07g40810.1	NBS-LRR type disease resistance protein, putative	gene_position:reverse Distance_to_Tss_is:1787 Exon:exon_Position_Number_is:2 Distance_to_GeneEnd: -1993	ACT	Thr	AAT	Asn
chr7	24457173	T	G	LOC_Os07g40810.1	NBS-LRR type disease resistance protein, putative	gene_position:reverse Distance_to_Tss_is:1743 Exon:exon_Position_Number_is:2 Distance_to_GeneEnd: -2037	GAA	Glu	GAC	Asp
chr7	24457220	C	T	LOC_Os07g40810.1	NBS-LRR type disease resistance protein, putative	gene_position:reverse Distance_to_Tss_is:1696 Exon:exon_Position_Number_is:2 Distance_to_GeneEnd: -2084	GCA	Ala	ACA	Thr
chr7	24457647	A	T	LOC_Os07g40810.1	NBS-LRR type disease resistance protein, putative	gene_position:reverse Distance_to_Tss_is:1269 Exon:exon_Position_Number_is:2 Distance_to_GeneEnd: -2511	AAT	Asn	AAA	Lys
chr7	24460045	A	T	LOC_Os07g40820.1	PPR repeat domain containing protein, putative	gene_position:reverse Distance_to_Tss_is:1397 Exon:exon_Position_Number_is:1 Distance_to_GeneEnd: -147	GAT	Asp	GAA	Glu
chr7	24460073	T	C	LOC_Os07g40820.1	PPR repeat domain containing protein, putative	gene_position:reverse Distance_to_Tss_is:1369 Exon:exon_Position_Number_is:1 Distance_to_GeneEnd: -175	AAG	Lys	AGG	Arg
chr7	24494812	G	A	LOC_Os07g40930.1	WD repeat-containing protein 12, putative, expressed	gene_position:reverse Distance_to_Tss_is:1770 Exon:exon_Position_Number_is:6 Distance_to_GeneEnd: -2104	CGC	Arg	TGC	Cys
chr7	24495196	G	A	LOC_Os07g40930.1	WD repeat-containing protein 12, putative, expressed	gene_position:reverse Distance_to_Tss_is:1386 Exon:exon_Position_Number_is:4 Distance_to_GeneEnd: -2488	GCA	Ala	GTA	Val
chr7	24506960	G	C	LOC_Os07g40940.1	X8 domain containing protein, expressed	gene_position:forward Distance_to_Tss_is:2788 Exon:exon_Position_Number_is:4 Distance_to_GeneEnd: -1009	GGT	Gly	GCT	Ala
chr7	24555302	G	A	LOC_Os07g41050.1	NAD dependent epimerase/dehydratase family protein, putative, expressed	gene_position:forward Distance_to_Tss_is:1190 Exon:exon_Position_Number_is:1 Distance_to_GeneEnd: -429	GTC	Val	ATC	Ile
chr7	24575193	G	A	LOC_Os07g41080.1	hydrolase, alpha/beta fold family domain containing protein	gene_position:reverse Distance_to_Tss_is:8072 Exon:exon_Position_Number_is:13 Distance_to_GeneEnd: -1025	ACG	Thr	ATG	Met
chr7	24774376	A	G	LOC_Os07g41360.1	alpha-1,4-glucan-protein synthase, putative, expressed	gene_position:forward Distance_to_Tss_is:2094 Exon:exon_Position_Number_is:2 Distance_to_GeneEnd: -1156	AAC	Asn	AGC	Ser
chr7	24974960	T	C	LOC_Os07g41680.3	dehydrodolichyl diphosphate synthase, putative, expressed	gene_position:forward Distance_to_Tss_is:2384 Exon:exon_Position_Number_is:3 Distance_to_GeneEnd: -632	GTT	Val	GCT	Ala
chr7	25101613	C	T	LOC_Os07g41900.1	expressed protein	gene_position:forward Distance_to_Tss_is:2207 Exon:exon_Position_Number_is:4 Distance_to_GeneEnd: -1993	ACC	Thr	ATC	Ile
chr7	25101616	C	T	LOC_Os07g41900.1	expressed protein	gene_position:forward Distance_to_Tss_is:2210 Exon:exon_Position_Number_is:4 Distance_to_GeneEnd: -1990	ACT	Thr	ATT	Ile
chr7	25102597	G	T	LOC_Os07g41900.1	expressed protein	gene_position:forward Distance_to_Tss_is:3191 Exon:exon_Position_Number_is:7 Distance_to_GeneEnd: -1009	GCC	Ala	TCC	Ser
chr7	25191782	T	C	LOC_Os07g42080.1	expressed protein	gene_position:forward Distance_to_Tss_is:476 Exon:exon_Position_Number_is:2 Distance_to_GeneEnd: -2174	TTT	Phe	TCT	Ser
chr7	25218783	A	G	LOC_Os07g42150.1	transcription initiation factor IID, putative	gene_position:reverse Distance_to_Tss_is:3276 Exon:exon_Position_Number_is:2 Distance_to_GeneEnd: -268	CTT	Leu	CCT	Pro
chr7	25218808	T	C	LOC_Os07g42150.1	transcription initiation factor IID, putative	gene_position:reverse Distance_to_Tss_is:3251 Exon:exon_Position_Number_is:2 Distance_to_GeneEnd: -293	AGT	Ser	GGT	Gly
chr7	25218946	G	C	LOC_Os07g42150.1	transcription initiation factor IID, putative	gene_position:reverse Distance_to_Tss_is:3113 Exon:exon_Position_Number_is:2 Distance_to_GeneEnd: -431	CCT	Pro	GCT	Ala
chr7	25219267	T	C	LOC_Os07g42150.1	transcription initiation factor IID, putative	gene_position:reverse Distance_to_Tss_is:2792 Exon:exon_Position_Number_is:2 Distance_to_GeneEnd: -752	AAT	Asn	GAT	Asp
chr7	25225322	A	G	LOC_Os07g42160.1	HD domain containing protein, putative, expressed	gene_position:reverse Distance_to_Tss_is:3064 Exon:exon_Position_Number_is:6 Distance_to_GeneEnd: -85	TTG	Leu	TCG	Ser
chr7	25226440	G	A	LOC_Os07g42160.1	HD domain containing protein, putative, expressed	gene_position:reverse Distance_to_Tss_is:1946 Exon:exon_Position_Number_is:3 Distance_to_GeneEnd: -1203	TCA	Ser	TTA	Leu
chr7	25241568	C	G	LOC_Os07g42180.1	exportin 1, putative, expressed	gene_position:forward Distance_to_Tss_is:2797 Exon:exon_Position_Number_is:6 Distance_to_GeneEnd: -5904	CTG	Leu	GTG	Val
chr7	25250082	A	G	LOC_Os07g42190.1	hypothetical protein	gene_position:reverse Distance_to_Tss_is:2390 Exon:exon_Position_Number_is:5 Distance_to_GeneEnd: -49	CTT	Leu	CCT	Pro
chr7	25275153	G	A	LOC_Os07g42234.1	retrotransposon protein, putative, unclassified	gene_position:forward Distance_to_Tss_is:456 Exon:exon_Position_Number_is:2 Distance_to_GeneEnd: -4917	CGA	Arg	CAA	Gln
chr7	25275747	A	G	LOC_Os07g42234.1	retrotransposon protein, putative, unclassified	gene_position:forward Distance_to_Tss_is:1050 Exon:exon_Position_Number_is:4 Distance_to_GeneEnd: -4323	AGA	Arg	GGA	Gly
chr7	25276541	T	A	LOC_Os07g42234.1	retrotransposon protein, putative, unclassified	gene_position:forward Distance_to_Tss_is:1844 Exon:exon_Position_Number_is:5 Distance_to_GeneEnd: -3529	TGC	Cys	AGC	Ser
chr7	25277397	G	A	LOC_Os07g42234.1	retrotransposon protein, putative, unclassified	gene_position:forward Distance_to_Tss_is:2700 Exon:exon_Position_Number_is:6 Distance_to_GeneEnd: -2673	GAA	Glu	AAA	Lys
chr7	25277737	A	G	LOC_Os07g42234.1	retrotransposon protein, putative, unclassified	gene_position:forward Distance_to_Tss_is:3040 Exon:exon_Position_Number_is:6 Distance_to_GeneEnd: -2333	CAC	His	CGC	Arg
chr7	25278610	C	T	LOC_Os07g42234.1	retrotransposon protein, putative, unclassified	gene_position:forward Distance_to_Tss_is:3913 Exon:exon_Position_Number_is:8 Distance_to_GeneEnd: -1460	CAT	His	TAT	Tyr
chr7	25278927	T	A	LOC_Os07g42234.1	retrotransposon protein, putative, unclassified	gene_position:forward Distance_to_Tss_is:4230 Exon:exon_Position_Number_is:8 Distance_to_GeneEnd: -1143	AGT	Ser	AGA	Arg
chr7	25279889	G	A	LOC_Os07g42234.1	retrotransposon protein, putative, unclassified	gene_position:forward Distance_to_Tss_is:5192 Exon:exon_Position_Number_is:8 Distance_to_GeneEnd: -181	GGT	Gly	GAT	Asp
chr7	25288691	T	G	LOC_Os07g42250.1	strictosidine synthase, putative, expressed	gene_position:forward Distance_to_Tss_is:2174 Exon:exon_Position_Number_is:6 Distance_to_GeneEnd: -446	AAT	Asn	AAG	Lys
chr7	25299095	C	G	LOC_Os07g42280.1	von Willebrand factor type A domain containing protein, expressed	gene_position:forward Distance_to_Tss_is:1646 Exon:exon_Position_Number_is:2 Distance_to_GeneEnd: -5657	CCA	Pro	GCA	Ala
chr7	25299401	T	A	LOC_Os07g42280.1	von Willebrand factor type A domain containing protein, expressed	gene_position:forward Distance_to_Tss_is:1952 Exon:exon_Position_Number_is:3 Distance_to_GeneEnd: -5351	TTG	Leu	ATG	Met
chr7	25334745	G	A	LOC_Os07g42354.1	PPR repeat domain containing protein, putative, expressed	gene_position:forward Distance_to_Tss_is:2430 Exon:exon_Position_Number_is:2 Distance_to_GeneEnd: -2991	GGG	Gly	AGG	Arg
chr7	25646902	C	T	LOC_Os07g42820.1	ADP-ribosylation factor, putative, expressed	gene_position:reverse Distance_to_Tss_is:1266 Exon:exon_Position_Number_is:3 Distance_to_GeneEnd: -1908	GAA	Glu	AAA	Lys
chr7	26267297	C	A	LOC_Os07g43950.1	RNA recognition motif containing protein, putative, expressed	gene_position:forward Distance_to_Tss_is:2797 Exon:exon_Position_Number_is:6 Distance_to_GeneEnd: -382	TCA	Ser	TAA	***
chr7	26754746	T	A	LOC_Os07g44820.1	expressed protein	gene_position:reverse Distance_to_Tss_is:1934 Exon:exon_Position_Number_is:7 Distance_to_GeneEnd: -1128	AGC	Ser	TGC	Cys
chr7	26862495	G	A	LOC_Os07g45020.1	retrotransposon protein, putative, Ty3-gypsy subclass	gene_position:forward Distance_to_Tss_is:897 Exon:exon_Position_Number_is:1 Distance_to_GeneEnd: -5195	GAC	Asp	AAC	Asn
chr7	26864860	G	T	LOC_Os07g45020.1	retrotransposon protein, putative, Ty3-gypsy subclass	gene_position:forward Distance_to_Tss_is:3262 Exon:exon_Position_Number_is:2 Distance_to_GeneEnd: -2830	TGC	Cys	TTC	Phe
chr7	26889945	C	T	LOC_Os07g45064.1	Phosphatidylinositol kinase and FAT containing domain protein, putative, expressed	gene_position:reverse Distance_to_Tss_is:1178 Exon:exon_Position_Number_is:2 Distance_to_GeneEnd: -4632	GCT	Ala	ACT	Thr
chr7	27048152	A	G	LOC_Os07g45340.1	hypothetical protein	gene_position:forward Distance_to_Tss_is:357 Exon:exon_Position_Number_is:1 Distance_to_GeneEnd: -947	AAC	Asn	GAC	Asp
chr7	27238650	G	T	LOC_Os07g45620.1	retrotransposon protein, putative, Ty3-gypsy subclass	gene_position:forward Distance_to_Tss_is:6552 Exon:exon_Position_Number_is:6 Distance_to_GeneEnd: -3655	AGA	Arg	ATA	Ile
chr7	27275816	G	C	LOC_Os07g45680.1	retrotransposon protein, putative, Ty3-gypsy subclass	gene_position:forward Distance_to_Tss_is:3831 Exon:exon_Position_Number_is:4 Distance_to_GeneEnd: -2256	AAG	Lys	AAC	Asn
chr7	28166523	G	T	LOC_Os07g47100.2	transporter, monovalent cation:proton antiporter-2 family, putative, expressed	gene_position:forward Distance_to_Tss_is:3104 Exon:exon_Position_Number_is:11 Distance_to_GeneEnd: -1819	TTG	Leu	TTT	Phe
chr7	29076798	C	T	LOC_Os07g48570.1	expressed protein	gene_position:reverse Distance_to_Tss_is:3389 Exon:exon_Position_Number_is:2 Distance_to_GeneEnd: -594	GAC	Asp	AAC	Asn
chr7	29441775	C	T	LOC_Os07g49160.1	retrotransposon protein, putative, unclassified	gene_position:forward Distance_to_Tss_is:1530 Exon:exon_Position_Number_is:3 Distance_to_GeneEnd: -1358	CAG	Gln	TAG	***
chr7	29450685	A	G	LOC_Os07g49180.1	retrotransposon protein, putative, unclassified	gene_position:reverse Distance_to_Tss_is:2032 Exon:exon_Position_Number_is:6 Distance_to_GeneEnd: -822	GTG	Val	GCG	Ala
chr8	256610	G	C	LOC_Os08g01390.1	phosphatidylinositol-4-phosphate 5-Kinase, putative, expressed	gene_position:forward Distance_to_Tss_is:7021 Exon:exon_Position_Number_is:10 Distance_to_GeneEnd: -1184	GAG	Glu	CAG	Gln
chr8	2149069	G	A	LOC_Os08g04390.2	basic helix-loop-helix DND-binding domain containing protein, expressed	gene_position:reverse Distance_to_Tss_is:1465 Exon:exon_Position_Number_is:4 Distance_to_GeneEnd: -1283	GCG	Ala	GTG	Val
chr8	2580360	G	A	LOC_Os08g05030.1	expressed protein	gene_position:reverse Distance_to_Tss_is:390 Exon:exon_Position_Number_is:2 Distance_to_GeneEnd: -4770	CCG	Pro	CTG	Leu
chr8	2646895	C	T	LOC_Os08g05120.1	retrotransposon protein, putative, Ty3-gypsy subclass	gene_position:forward Distance_to_Tss_is:1227 Exon:exon_Position_Number_is:1 Distance_to_GeneEnd: -4871	CGC	Arg	TGC	Cys
chr8	2788966	T	C	LOC_Os08g05320.3	expressed protein	gene_position:reverse Distance_to_Tss_is:2240 Exon:exon_Position_Number_is:6 Distance_to_GeneEnd: -3743	GAA	Glu	GGA	Gly
chr8	2809317	A	G	LOC_Os08g05340.1	expressed protein	gene_position:forward Distance_to_Tss_is:2041 Exon:exon_Position_Number_is:4 Distance_to_GeneEnd: -2712	GAT	Asp	GGT	Gly
chr8	2809712	C	T	LOC_Os08g05340.1	expressed protein	gene_position:forward Distance_to_Tss_is:2436 Exon:exon_Position_Number_is:6 Distance_to_GeneEnd: -2317	CGT	Arg	TGT	Cys
chr8	2809978	G	A	LOC_Os08g05340.1	expressed protein	gene_position:forward Distance_to_Tss_is:2702 Exon:exon_Position_Number_is:7 Distance_to_GeneEnd: -2051	CGT	Arg	CAT	His
chr8	2881687	C	T	LOC_Os08g05440.1	NB-ARC domain containing protein	gene_position:forward Distance_to_Tss_is:3731 Exon:exon_Position_Number_is:5 Distance_to_GeneEnd: -7950	CCT	Pro	CTT	Leu
chr8	2996073	G	A	LOC_Os08g05600.1	aquaporin protein, putative	gene_position:forward Distance_to_Tss_is:39 Exon:exon_Position_Number_is:1 Distance_to_GeneEnd: -1387	GCC	Ala	ACC	Thr
chr8	2996829	T	C	LOC_Os08g05600.1	aquaporin protein, putative	gene_position:forward Distance_to_Tss_is:795 Exon:exon_Position_Number_is:2 Distance_to_GeneEnd: -631	TCT	Ser	CCT	Pro
chr8	3020109	C	T	LOC_Os08g05650.1	diacylglycerol kinase, putative, expressed	gene_position:forward Distance_to_Tss_is:3750 Exon:exon_Position_Number_is:7 Distance_to_GeneEnd: -941	CCT	Pro	CTT	Leu
chr8	3031996	T	C	LOC_Os08g05670.1	HEAT repeat family protein, putative, expressed	gene_position:reverse Distance_to_Tss_is:5472 Exon:exon_Position_Number_is:13 Distance_to_GeneEnd: -1711	AAA	Lys	AGA	Arg
chr8	3034904	G	T	LOC_Os08g05670.1	HEAT repeat family protein, putative, expressed	gene_position:reverse Distance_to_Tss_is:2564 Exon:exon_Position_Number_is:5 Distance_to_GeneEnd: -4619	CCT	Pro	ACT	Thr
chr8	3053457	T	A	LOC_Os08g05690.1	ABC transporter, ATP-binding protein, putative	gene_position:forward Distance_to_Tss_is:4286 Exon:exon_Position_Number_is:10 Distance_to_GeneEnd: -1619	ATC	Ile	AAC	Asn
chr8	3054402	G	A	LOC_Os08g05690.1	ABC transporter, ATP-binding protein, putative	gene_position:forward Distance_to_Tss_is:5231 Exon:exon_Position_Number_is:11 Distance_to_GeneEnd: -674	GGC	Gly	AGC	Ser
chr8	3054793	T	C	LOC_Os08g05690.1	ABC transporter, ATP-binding protein, putative	gene_position:forward Distance_to_Tss_is:5622 Exon:exon_Position_Number_is:11 Distance_to_GeneEnd: -283	GTC	Val	GCC	Ala
[truncated: 1,451 more rows]
