# Supplementary material for: Tissue Culture-Induced Heritable Genomic Variation in Rice, and Their Phenotypic Implications
Source: PLoS One. 2014 May 7;9(5):e96879. doi: 10.1371/journal.pone.0096879 (PMC4013045; doi:10.1371/journal.pone.0096879)
Supplement: Table S7 — List of large effect SNPs. (XLS) [file pone.0096879.s011.xls]

## Sheet: Sheet1
Table S7. A list of large effect SNPs.
Chromosome	Position	Reference	SNP	Gene	Function	Location Discription	RefNr	RefAA	ThisNr	ThisAA	Type
chr1	1368198	C	T	LOC_Os01g03400.1	E3 ubiquitin-protein ligase SINA-like 2, putative	gene_position:forward Distance_to_Tss_is:307 Exon:exon_Position_Number_is:2 Distance_to_GeneEnd: -594	CAG	Gln	TAG	***	Premature
chr1	2106744	C	T	LOC_Os01g04680.1	retrotransposon protein, putative, unclassified	gene_position:forward Distance_to_Tss_is:2553 Exon:exon_Position_Number_is:3 Distance_to_GeneEnd: -95	CAG	Gln	TAG	***	Premature
chr1	2636005	C	A	LOC_Os01g05530.1	expressed protein	gene_position:forward Distance_to_Tss_is:4451 Exon:exon_Position_Number_is:9 Distance_to_GeneEnd: -1076	TCA	Ser	TAA	***	Premature
chr1	11146352	G	A	LOC_Os01g19650.1	retrotransposon protein, putative, Ty3-gypsy subclass	gene_position:forward Distance_to_Tss_is:5254 Exon:exon_Position_Number_is:3 Distance_to_GeneEnd: -805	TGG	Trp	TAG	***	Premature
chr1	14841974	G	A	LOC_Os01g26190.1	retrotransposon protein, putative, Ty3-gypsy subclass	gene_position:reverse Distance_to_Tss_is:1266 Exon:exon_Position_Number_is:2 Distance_to_GeneEnd: -1845	CAG	Gln	TAG	***	Premature
chr1	15387136	C	T	LOC_Os01g27580.1	transposon protein, putative, Pong sub-class	gene_position:reverse Distance_to_Tss_is:665 Exon:exon_Position_Number_is:2 Distance_to_GeneEnd: -709	TGG	Trp	TAG	***	Premature
chr1	15888947	G	A	LOC_Os01g28370.1	transposon protein, putative, CACTA, En/Spm sub-class	gene_position:reverse Distance_to_Tss_is:10709 Exon:exon_Position_Number_is:14 Distance_to_GeneEnd: -3411	CGA	Arg	TGA	***	Premature
chr1	17028338	G	A	LOC_Os01g31130.1	retrotransposon protein, putative, Ty3-gypsy subclass	gene_position:reverse Distance_to_Tss_is:30 Exon:exon_Position_Number_is:1 Distance_to_GeneEnd: -2901	CAG	Gln	TAG	***	Premature
chr1	21479243	C	T	LOC_Os01g38300.1	retrotransposon protein, putative, unclassified	gene_position:reverse Distance_to_Tss_is:493 Exon:exon_Position_Number_is:1 Distance_to_GeneEnd: -723	TGG	Trp	TAG	***	Premature
chr1	23473035	C	A	LOC_Os01g41460.1	retrotransposon protein, putative, Ty3-gypsy subclass	gene_position:forward Distance_to_Tss_is:1860 Exon:exon_Position_Number_is:2 Distance_to_GeneEnd: -391	TCG	Ser	TAG	***	Premature
chr1	23789489	C	A	LOC_Os01g41960.1	retrotransposon protein, putative, unclassified	gene_position:forward Distance_to_Tss_is:2573 Exon:exon_Position_Number_is:2 Distance_to_GeneEnd: -6439	TCG	Ser	TAG	***	Premature
chr1	25174994	C	T	LOC_Os01g43930.1	retrotransposon protein, putative, unclassified	gene_position:forward Distance_to_Tss_is:2343 Exon:exon_Position_Number_is:4 Distance_to_GeneEnd: -983	CAG	Gln	TAG	***	Premature
chr1	25343043	C	T	LOC_Os01g44200.1	retrotransposon protein, putative, unclassified	gene_position:forward Distance_to_Tss_is:7511 Exon:exon_Position_Number_is:13 Distance_to_GeneEnd: -2332	CAG	Gln	TAG	***	Premature
chr2	14642912	C	T	LOC_Os02g25180.1	retrotransposon protein, putative, Ty3-gypsy subclass	gene_position:forward Distance_to_Tss_is:4084 Exon:exon_Position_Number_is:8 Distance_to_GeneEnd: -2741	CAG	Gln	TAG	***	Premature
chr2	19813297	C	T	LOC_Os02g33350.1	conserved hypothetical protein	gene_position:reverse Distance_to_Tss_is:1139 Exon:exon_Position_Number_is:5 Distance_to_GeneEnd: -252	TGG	Trp	TGA	***	Premature
chr2	19815213	C	T	LOC_Os02g33360.1	retrotransposon protein, putative, Ty3-gypsy subclass	gene_position:forward Distance_to_Tss_is:393 Exon:exon_Position_Number_is:1 Distance_to_GeneEnd: -5973	CAA	Gln	TAA	***	Premature
chr2	23668028	G	A	LOC_Os02g39190.1	hypothetical protein	gene_position:reverse Distance_to_Tss_is:2643 Exon:exon_Position_Number_is:7 Distance_to_GeneEnd: -53	CAG	Gln	TAG	***	Premature
chr2	35109677	G	A	LOC_Os02g57310.1	pib, putative, expressed	gene_position:reverse Distance_to_Tss_is:3223 Exon:exon_Position_Number_is:2 Distance_to_GeneEnd: -1909	CGA	Arg	TGA	***	Premature
chr3	15020174	C	T	LOC_Os03g26260.1	NB-ARC domain containing protein	gene_position:forward Distance_to_Tss_is:5721 Exon:exon_Position_Number_is:3 Distance_to_GeneEnd: -1778	CAG	Gln	TAG	***	Premature
chr3	15066842	G	T	LOC_Os03g26350.1	transposon protein, putative, CACTA, En/Spm sub-class	gene_position:forward Distance_to_Tss_is:4003 Exon:exon_Position_Number_is:5 Distance_to_GeneEnd: -2321	GGA	Gly	TGA	***	Premature
chr3	15068066	G	T	LOC_Os03g26350.1	transposon protein, putative, CACTA, En/Spm sub-class	gene_position:forward Distance_to_Tss_is:5227 Exon:exon_Position_Number_is:7 Distance_to_GeneEnd: -1097	GGA	Gly	TGA	***	Premature
chr3	16415359	G	A	LOC_Os03g28950.1	transposon protein, putative, unclassified	gene_position:reverse Distance_to_Tss_is:1272 Exon:exon_Position_Number_is:1 Distance_to_GeneEnd: -65	CAG	Gln	TAG	***	Premature
chr3	19271614	C	T	LOC_Os03g33700.1	retrotransposon protein, putative, unclassified	gene_position:reverse Distance_to_Tss_is:1727 Exon:exon_Position_Number_is:3 Distance_to_GeneEnd: -439	TGG	Trp	TAG	***	Premature
chr3	21638320	A	T	LOC_Os03g38960.2	DNA-directed RNA polymerase subunit, putative, expressed	gene_position:reverse Distance_to_Tss_is:1405 Exon:exon_Position_Number_is:1 Distance_to_GeneEnd: -2520	TTG	Leu	TAG	***	Premature
chr3	21921472	C	T	LOC_Os03g39450.1	retrotransposon protein, putative, Ty3-gypsy subclass	gene_position:forward Distance_to_Tss_is:1384 Exon:exon_Position_Number_is:6 Distance_to_GeneEnd: -3994	CAG	Gln	TAG	***	Premature
chr4	2713829	G	A	LOC_Os04g05420.1	transposon protein, putative, CACTA, En/Spm sub-class	gene_position:reverse Distance_to_Tss_is:2791 Exon:exon_Position_Number_is:6 Distance_to_GeneEnd: -2929	CAG	Gln	TAG	***	Premature
chr4	3837696	G	A	LOC_Os04g07240.1	retrotransposon protein, putative, Ty3-gypsy subclass	gene_position:reverse Distance_to_Tss_is:1991 Exon:exon_Position_Number_is:4 Distance_to_GeneEnd: -821	CAA	Gln	TAA	***	Premature
chr4	3838701	G	A	LOC_Os04g07240.1	retrotransposon protein, putative, Ty3-gypsy subclass	gene_position:reverse Distance_to_Tss_is:986 Exon:exon_Position_Number_is:3 Distance_to_GeneEnd: -1826	CAA	Gln	TAA	***	Premature
chr4	4015536	T	A	LOC_Os04g07550.1	retrotransposon, putative, centromere-specific	gene_position:reverse Distance_to_Tss_is:426 Exon:exon_Position_Number_is:1 Distance_to_GeneEnd: -955	AAG	Lys	TAG	***	Premature
chr4	4014646	C	A	LOC_Os04g07550.1	retrotransposon, putative, centromere-specific	gene_position:reverse Distance_to_Tss_is:1316 Exon:exon_Position_Number_is:2 Distance_to_GeneEnd: -65	GAG	Glu	TAG	***	Premature
chr4	4016445	G	A	LOC_Os04g07560.1	retrotransposon, putative, centromere-specific	gene_position:reverse Distance_to_Tss_is:315 Exon:exon_Position_Number_is:1 Distance_to_GeneEnd: -101	CAG	Gln	TAG	***	Premature
chr4	4023843	G	A	LOC_Os04g07580.1	retrotransposon protein, putative, unclassified	gene_position:reverse Distance_to_Tss_is:5766 Exon:exon_Position_Number_is:7 Distance_to_GeneEnd: -533	CAA	Gln	TAA	***	Premature
chr4	4025713	G	A	LOC_Os04g07580.1	retrotransposon protein, putative, unclassified	gene_position:reverse Distance_to_Tss_is:3896 Exon:exon_Position_Number_is:5 Distance_to_GeneEnd: -2403	CAA	Gln	TAA	***	Premature
chr4	4079482	T	G	LOC_Os04g07670.1	retrotransposon protein, putative, unclassified	gene_position:forward Distance_to_Tss_is:1886 Exon:exon_Position_Number_is:3 Distance_to_GeneEnd: -2981	TAT	Tyr	TAG	***	Premature
chr4	4082440	C	T	LOC_Os04g07670.1	retrotransposon protein, putative, unclassified	gene_position:forward Distance_to_Tss_is:4844 Exon:exon_Position_Number_is:4 Distance_to_GeneEnd: -23	CGA	Arg	TGA	***	Premature
chr4	4121462	C	T	LOC_Os04g07760.1	retrotransposon protein, putative, unclassified	gene_position:forward Distance_to_Tss_is:1500 Exon:exon_Position_Number_is:3 Distance_to_GeneEnd: -7463	CGA	Arg	TGA	***	Premature
chr4	4145297	G	A	LOC_Os04g07790.1	retrotransposon protein, putative, Ty3-gypsy subclass	gene_position:reverse Distance_to_Tss_is:965 Exon:exon_Position_Number_is:3 Distance_to_GeneEnd: -919	CAG	Gln	TAG	***	Premature
chr4	4140317	G	A	LOC_Os04g07810.1	retrotransposon, putative, centromere-specific	gene_position:reverse Distance_to_Tss_is:255 Exon:exon_Position_Number_is:1 Distance_to_GeneEnd: -1350	CAG	Gln	TAG	***	Premature
chr4	4179867	C	T	LOC_Os04g07860.1	retrotransposon protein, putative, unclassified, expressed	gene_position:forward Distance_to_Tss_is:967 Exon:exon_Position_Number_is:1 Distance_to_GeneEnd: -2821	CAG	Gln	TAG	***	Premature
chr4	4974517	C	T	LOC_Os04g09360.1	retrotransposon protein, putative, Ty3-gypsy subclass	gene_position:forward Distance_to_Tss_is:2892 Exon:exon_Position_Number_is:5 Distance_to_GeneEnd: -5637	CAG	Gln	TAG	***	Premature
chr4	7666149	A	T	LOC_Os04g13750.1	retrotransposon protein, putative, Ty3-gypsy subclass	gene_position:reverse Distance_to_Tss_is:717 Exon:exon_Position_Number_is:2 Distance_to_GeneEnd: -2493	TTG	Leu	TAG	***	Premature
chr4	8151462	C	A	LOC_Os04g14560.1	transposon protein, putative, CACTA, En/Spm sub-class	gene_position:reverse Distance_to_Tss_is:8990 Exon:exon_Position_Number_is:6 Distance_to_GeneEnd: -3117	GAA	Glu	TAA	***	Premature
chr4	10095714	A	T	LOC_Os04g18290.1	retrotransposon protein, putative, unclassified	gene_position:forward Distance_to_Tss_is:636 Exon:exon_Position_Number_is:2 Distance_to_GeneEnd: -1166	AAG	Lys	TAG	***	Premature
chr4	17338569	A	T	LOC_Os04g29450.1	transposon protein, putative, CACTA, En/Spm sub-class	gene_position:reverse Distance_to_Tss_is:2912 Exon:exon_Position_Number_is:3 Distance_to_GeneEnd: -1053	TGT	Cys	TGA	***	Premature
chr4	18367885	C	A	LOC_Os04g31020.1	hypothetical protein	gene_position:forward Distance_to_Tss_is:1483 Exon:exon_Position_Number_is:3 Distance_to_GeneEnd: -3846	TCG	Ser	TAG	***	Premature
chr4	29494235	C	T	LOC_Os04g49780.1	transposon protein, putative, CACTA, En/Spm sub-class	gene_position:reverse Distance_to_Tss_is:1198 Exon:exon_Position_Number_is:1 Distance_to_GeneEnd: -2427	TGG	Trp	TAG	***	Premature
chr4	29585646	A	T	LOC_Os04g49920.1	sensitivity to red light reduced protein 1, putative	gene_position:reverse Distance_to_Tss_is:2982 Exon:exon_Position_Number_is:5 Distance_to_GeneEnd: -609	TGT	Cys	TGA	***	Premature
chr4	34411336	C	T	LOC_Os04g58080.1	polygalacturonase inhibitor 3 precursor, putative, expressed	gene_position:forward Distance_to_Tss_is:969 Exon:exon_Position_Number_is:1 Distance_to_GeneEnd: -1039	CGA	Arg	TGA	***	Premature
chr5	18494785	C	G	LOC_Os05g31874.1	retrotransposon protein, putative, unclassified	gene_position:forward Distance_to_Tss_is:4931 Exon:exon_Position_Number_is:5 Distance_to_GeneEnd: -108	TAC	Tyr	TAG	***	Premature
chr6	1015913	G	A	LOC_Os06g02790.1	retrotransposon protein, putative, unclassified	gene_position:forward Distance_to_Tss_is:88 Exon:exon_Position_Number_is:1 Distance_to_GeneEnd: -2192	TGG	Trp	TAG	***	Premature
chr6	1267376	G	A	LOC_Os06g03320.1	retrotransposon protein, putative, unclassified	gene_position:reverse Distance_to_Tss_is:702 Exon:exon_Position_Number_is:1 Distance_to_GeneEnd: -2061	CGA	Arg	TGA	***	Premature
chr6	8710151	C	T	LOC_Os06g15340.1	transposon protein, putative, CACTA, En/Spm sub-class	gene_position:reverse Distance_to_Tss_is:289 Exon:exon_Position_Number_is:1 Distance_to_GeneEnd: -3310	TGG	Trp	TAG	***	Premature
chr6	10635199	G	A	LOC_Os06g18760.1	retrotransposon protein, putative, Ty3-gypsy subclass	gene_position:reverse Distance_to_Tss_is:2523 Exon:exon_Position_Number_is:3 Distance_to_GeneEnd: -4211	CGA	Arg	TGA	***	Premature
chr6	10876303	G	A	LOC_Os06g19120.1	hypothetical protein	gene_position:forward Distance_to_Tss_is:674 Exon:exon_Position_Number_is:2 Distance_to_GeneEnd: -4	TGG	Trp	TAG	***	Premature
chr6	10974871	C	A	LOC_Os06g19300.1	cadmium tolerance factor, putative	gene_position:forward Distance_to_Tss_is:1904 Exon:exon_Position_Number_is:1 Distance_to_GeneEnd: -1384	TAC	Tyr	TAA	***	Premature
chr6	11007971	G	A	LOC_Os06g19350.1	retrotransposon, putative, centromere-specific	gene_position:forward Distance_to_Tss_is:3404 Exon:exon_Position_Number_is:4 Distance_to_GeneEnd: -2104	TGG	Trp	TAG	***	Premature
chr6	22033024	G	A	LOC_Os06g37310.1	retrotransposon protein, putative, unclassified	gene_position:reverse Distance_to_Tss_is:681 Exon:exon_Position_Number_is:2 Distance_to_GeneEnd: -2453	CAG	Gln	TAG	***	Premature
chr6	22112602	C	A	LOC_Os06g37400.1	retrotransposon protein, putative, unclassified	gene_position:reverse Distance_to_Tss_is:216 Exon:exon_Position_Number_is:1 Distance_to_GeneEnd: -10023	GAG	Glu	TAG	***	Premature
chr7	2960215	C	T	LOC_Os07g06110.1	retrotransposon protein, putative, Ty3-gypsy subclass	gene_position:forward Distance_to_Tss_is:977 Exon:exon_Position_Number_is:2 Distance_to_GeneEnd: -5985	CAG	Gln	TAG	***	Premature
chr7	3189325	A	T	LOC_Os07g06570.1	receptor protein kinase CRINKLY4 precursor, putative, expressed	gene_position:reverse Distance_to_Tss_is:1996 Exon:exon_Position_Number_is:7 Distance_to_GeneEnd: -214	TTA	Leu	TAA	***	Premature
chr7	4743352	G	C	LOC_Os07g09070.1	conserved hypothetical protein	gene_position:reverse Distance_to_Tss_is:1173 Exon:exon_Position_Number_is:3 Distance_to_GeneEnd: -291	TAC	Tyr	TAG	***	Premature
chr7	20652838	C	T	LOC_Os07g34440.1	lipase class 3 family protein, putative	gene_position:forward Distance_to_Tss_is:1584 Exon:exon_Position_Number_is:2 Distance_to_GeneEnd: -215	CAG	Gln	TAG	***	Premature
chr7	22340328	G	T	LOC_Os07g37280.1	hypothetical protein	gene_position:forward Distance_to_Tss_is:1231 Exon:exon_Position_Number_is:2 Distance_to_GeneEnd: -80	GAG	Glu	TAG	***	Premature
chr7	22703458	C	T	LOC_Os07g37860.1	retrotransposon protein, putative, unclassified	gene_position:forward Distance_to_Tss_is:297 Exon:exon_Position_Number_is:1 Distance_to_GeneEnd: -5541	CAG	Gln	TAG	***	Premature
chr7	26267297	C	A	LOC_Os07g43950.1	RNA recognition motif containing protein, putative, expressed	gene_position:forward Distance_to_Tss_is:2797 Exon:exon_Position_Number_is:6 Distance_to_GeneEnd: -382	TCA	Ser	TAA	***	Premature
chr7	29441775	C	T	LOC_Os07g49160.1	retrotransposon protein, putative, unclassified	gene_position:forward Distance_to_Tss_is:1530 Exon:exon_Position_Number_is:3 Distance_to_GeneEnd: -1358	CAG	Gln	TAG	***	Premature
chr8	5446075	G	A	LOC_Os08g09390.1	OsFBX264 - F-box domain containing protein	gene_position:reverse Distance_to_Tss_is:1537 Exon:exon_Position_Number_is:2 Distance_to_GeneEnd: -323	CAG	Gln	TAG	***	Premature
chr8	6056132	C	A	LOC_Os08g10340.1	OsFBX278 - F-box domain containing protein, expressed	gene_position:forward Distance_to_Tss_is:1540 Exon:exon_Position_Number_is:1 Distance_to_GeneEnd: -1890	TCG	Ser	TAG	***	Premature
chr8	9903378	G	A	LOC_Os08g16240.1	retrotransposon protein, putative, Ty3-gypsy subclass	gene_position:reverse Distance_to_Tss_is:966 Exon:exon_Position_Number_is:4 Distance_to_GeneEnd: -4921	CGA	Arg	TGA	***	Premature
chr8	9913200	G	T	LOC_Os08g16250.1	transposon protein, putative, CACTA, En/Spm sub-class	gene_position:forward Distance_to_Tss_is:463 Exon:exon_Position_Number_is:2 Distance_to_GeneEnd: -902	GAG	Glu	TAG	***	Premature
chr8	10019760	C	T	LOC_Os08g16390.1	zinc knuckle family protein	gene_position:forward Distance_to_Tss_is:138 Exon:exon_Position_Number_is:1 Distance_to_GeneEnd: -1368	CAA	Gln	TAA	***	Premature
chr8	10109655	C	T	LOC_Os08g16500.1	retrotransposon protein, putative, unclassified	gene_position:forward Distance_to_Tss_is:886 Exon:exon_Position_Number_is:4 Distance_to_GeneEnd: -407	CAG	Gln	TAG	***	Premature
chr8	10117608	C	T	LOC_Os08g16520.1	retrotransposon protein, putative, unclassified	gene_position:forward Distance_to_Tss_is:1256 Exon:exon_Position_Number_is:3 Distance_to_GeneEnd: -65	CAG	Gln	TAG	***	Premature
chr8	11930192	G	A	LOC_Os08g19920.1	retrotransposon protein, putative, Ty3-gypsy subclass	gene_position:forward Distance_to_Tss_is:2026 Exon:exon_Position_Number_is:4 Distance_to_GeneEnd: -1851	TGG	Trp	TGA	***	Premature
chr8	12440097	G	A	LOC_Os08g20700.1	retrotransposon protein, putative, unclassified	gene_position:reverse Distance_to_Tss_is:789 Exon:exon_Position_Number_is:1 Distance_to_GeneEnd: -344	CAG	Gln	TAG	***	Premature
chr8	13127773	C	G	LOC_Os08g21920.1	retrotransposon protein, putative, unclassified	gene_position:forward Distance_to_Tss_is:2076 Exon:exon_Position_Number_is:2 Distance_to_GeneEnd: -6604	TCA	Ser	TGA	***	Premature
chr8	13570469	G	A	LOC_Os08g22540.1	retrotransposon protein, putative, Ty3-gypsy subclass	gene_position:reverse Distance_to_Tss_is:3269 Exon:exon_Position_Number_is:6 Distance_to_GeneEnd: -1208	CAG	Gln	TAG	***	Premature
chr8	14566118	G	A	LOC_Os08g24120.1	retrotransposon protein, putative, unclassified	gene_position:forward Distance_to_Tss_is:4605 Exon:exon_Position_Number_is:4 Distance_to_GeneEnd: -1219	TGG	Trp	TAG	***	Premature
chr8	14657649	C	T	LOC_Os08g24290.1	transposon protein, putative, CACTA, En/Spm sub-class	gene_position:forward Distance_to_Tss_is:1087 Exon:exon_Position_Number_is:3 Distance_to_GeneEnd: -1582	CAG	Gln	TAG	***	Premature
chr8	14682638	C	T	LOC_Os08g24320.1	retrotransposon protein, putative, unclassified	gene_position:forward Distance_to_Tss_is:2870 Exon:exon_Position_Number_is:4 Distance_to_GeneEnd: -1117	CAG	Gln	TAG	***	Premature
chr8	14913654	C	A	LOC_Os08g24690.1	retrotransposon protein, putative, unclassified	gene_position:reverse Distance_to_Tss_is:2507 Exon:exon_Position_Number_is:4 Distance_to_GeneEnd: -359	GAA	Glu	TAA	***	Premature
chr8	15002796	C	T	LOC_Os08g24770.1	protein kinase, putative, expressed	gene_position:forward Distance_to_Tss_is:8225 Exon:exon_Position_Number_is:4 Distance_to_GeneEnd: -1321	CGA	Arg	TGA	***	Premature
chr8	15197880	C	T	LOC_Os08g25050.1	PIF-like orf1, putative, expressed	gene_position:reverse Distance_to_Tss_is:1224 Exon:exon_Position_Number_is:3 Distance_to_GeneEnd: -865	TGG	Trp	TGA	***	Premature
chr9	9179969	C	T	LOC_Os09g15130.1	retrotransposon protein, putative, Ty3-gypsy subclass	gene_position:forward Distance_to_Tss_is:609 Exon:exon_Position_Number_is:1 Distance_to_GeneEnd: -1597	CAA	Gln	TAA	***	Premature
chr9	11510092	G	A	LOC_Os09g19260.1	retrotransposon protein, putative, unclassified	gene_position:reverse Distance_to_Tss_is:2485 Exon:exon_Position_Number_is:6 Distance_to_GeneEnd: -29	CAA	Gln	TAA	***	Premature
chr10	1974385	G	A	LOC_Os10g04240.1	retrotransposon protein, putative, Ty3-gypsy subclass	gene_position:reverse Distance_to_Tss_is:1817 Exon:exon_Position_Number_is:3 Distance_to_GeneEnd: -1142	CAG	Gln	TAG	***	Premature
chr10	1981669	C	T	LOC_Os10g04250.1	retrotransposon, putative, centromere-specific	gene_position:forward Distance_to_Tss_is:2136 Exon:exon_Position_Number_is:3 Distance_to_GeneEnd: -975	CGA	Arg	TGA	***	Premature
chr10	2106831	G	A	LOC_Os10g04470.1	conserved hypothetical protein	gene_position:reverse Distance_to_Tss_is:1332 Exon:exon_Position_Number_is:2 Distance_to_GeneEnd: -98	CGA	Arg	TGA	***	Premature
chr10	2121580	C	T	LOC_Os10g04480.1	conserved hypothetical protein	gene_position:forward Distance_to_Tss_is:6 Exon:exon_Position_Number_is:1 Distance_to_GeneEnd: -1135	CAG	Gln	TAG	***	Premature
chr10	4733628	G	T	LOC_Os10g08696.1	retrotransposon protein, putative, Ty3-gypsy subclass	gene_position:forward Distance_to_Tss_is:1425 Exon:exon_Position_Number_is:3 Distance_to_GeneEnd: -593	GGA	Gly	TGA	***	Premature
chr10	4742406	C	T	LOC_Os10g08710.1	chalcone synthase, putative	gene_position:forward Distance_to_Tss_is:498 Exon:exon_Position_Number_is:1 Distance_to_GeneEnd: -419	CAG	Gln	TAG	***	Premature
chr10	4756565	C	A	LOC_Os10g08740.1	retrotransposon protein, putative, Ty1-copia subclass	gene_position:forward Distance_to_Tss_is:1876 Exon:exon_Position_Number_is:2 Distance_to_GeneEnd: -1865	TCA	Ser	TAA	***	Premature
chr10	6802363	C	T	LOC_Os10g12174.1	retrotransposon protein, putative, unclassified	gene_position:reverse Distance_to_Tss_is:5558 Exon:exon_Position_Number_is:11 Distance_to_GeneEnd: -4200	TGG	Trp	TGA	***	Premature
chr10	10170223	G	A	LOC_Os10g20370.1	expressed protein	gene_position:reverse Distance_to_Tss_is:483 Exon:exon_Position_Number_is:1 Distance_to_GeneEnd: -75	CAG	Gln	TAG	***	Premature
chr10	10249040	G	A	LOC_Os10g20480.3	transposon protein, putative, CACTA, En/Spm sub-class, expressed	gene_position:reverse Distance_to_Tss_is:2566 Exon:exon_Position_Number_is:1 Distance_to_GeneEnd: -1344	CAG	Gln	TAG	***	Premature
chr10	10471150	T	A	LOC_Os10g20780.1	retrotransposon, putative, centromere-specific	gene_position:reverse Distance_to_Tss_is:831 Exon:exon_Position_Number_is:1 Distance_to_GeneEnd: -221	AAG	Lys	TAG	***	Premature
chr10	10471474	G	A	LOC_Os10g20780.1	retrotransposon, putative, centromere-specific	gene_position:reverse Distance_to_Tss_is:507 Exon:exon_Position_Number_is:1 Distance_to_GeneEnd: -545	CGA	Arg	TGA	***	Premature
chr10	10873469	G	A	LOC_Os10g21380.1	retrotransposon protein, putative, Ty3-gypsy subclass	gene_position:reverse Distance_to_Tss_is:335 Exon:exon_Position_Number_is:2 Distance_to_GeneEnd: -1730	CGA	Arg	TGA	***	Premature
chr10	11307696	C	T	LOC_Os10g22030.1	retrotransposon protein, putative, unclassified	gene_position:reverse Distance_to_Tss_is:3866 Exon:exon_Position_Number_is:6 Distance_to_GeneEnd: -1737	TGG	Trp	TAG	***	Premature
chr10	12533212	C	T	LOC_Os10g24560.1	retrotransposon protein, putative, Ty3-gypsy subclass	gene_position:forward Distance_to_Tss_is:1295 Exon:exon_Position_Number_is:2 Distance_to_GeneEnd: -5454	CAG	Gln	TAG	***	Premature
chr10	12838842	G	A	LOC_Os10g25080.1	retrotransposon protein, putative, Ty3-gypsy subclass	gene_position:reverse Distance_to_Tss_is:3515 Exon:exon_Position_Number_is:3 Distance_to_GeneEnd: -2060	CGA	Arg	TGA	***	Premature
chr10	21184843	T	G	LOC_Os10g39760.1	WD domain, G-beta repeat domain containing protein, expressed	gene_position:forward Distance_to_Tss_is:2798 Exon:exon_Position_Number_is:5 Distance_to_GeneEnd: -332	TTA	Leu	TGA	***	Premature
chr11	1510053	C	T	LOC_Os11g03820.1	S-locus-like receptor protein kinase, putative//D-mannose binding lectin family protein, expressed	gene_position:forward Distance_to_Tss_is:4223 Exon:exon_Position_Number_is:7 Distance_to_GeneEnd: -1460	CGA	Arg	TGA	***	Premature
chr11	7063511	A	T	LOC_Os11g12580.1	conserved hypothetical protein	gene_position:forward Distance_to_Tss_is:871 Exon:exon_Position_Number_is:2 Distance_to_GeneEnd: -1340	AGA	Arg	TGA	***	Premature
chr11	7109551	C	T	LOC_Os11g12630.1	transposon protein, putative, unclassified, expressed	gene_position:forward Distance_to_Tss_is:600 Exon:exon_Position_Number_is:1 Distance_to_GeneEnd: -1100	CAG	Gln	TAG	***	Premature
chr11	10483098	C	G	LOC_Os11g18580.1	retrotransposon protein, putative, Ty1-copia subclass	gene_position:forward Distance_to_Tss_is:1180 Exon:exon_Position_Number_is:2 Distance_to_GeneEnd: -2558	TCA	Ser	TGA	***	Premature
chr11	10504902	G	A	LOC_Os11g18620.1	retrotransposon protein, putative, Ty3-gypsy subclass	gene_position:reverse Distance_to_Tss_is:366 Exon:exon_Position_Number_is:1 Distance_to_GeneEnd: -2648	CGA	Arg	TGA	***	Premature
chr11	10699575	G	A	LOC_Os11g18850.1	retrotransposon protein, putative, unclassified	gene_position:reverse Distance_to_Tss_is:255 Exon:exon_Position_Number_is:1 Distance_to_GeneEnd: -11	CAG	Gln	TAG	***	Premature
chr11	10942657	G	A	LOC_Os11g19170.1	hypothetical protein	gene_position:reverse Distance_to_Tss_is:300 Exon:exon_Position_Number_is:2 Distance_to_GeneEnd: -77	CGA	Arg	TGA	***	Premature
chr11	12517580	C	A	LOC_Os11g22570.1	retrotransposon protein, putative, Ty3-gypsy subclass	gene_position:reverse Distance_to_Tss_is:3100 Exon:exon_Position_Number_is:5 Distance_to_GeneEnd: -2850	GAA	Glu	TAA	***	Premature
chr11	17096093	G	A	LOC_Os11g30210.1	NBS-LRR type disease resistance protein, putative	gene_position:reverse Distance_to_Tss_is:2940 Exon:exon_Position_Number_is:4 Distance_to_GeneEnd: -891	CGA	Arg	TGA	***	Premature
chr11	17132822	G	A	LOC_Os11g30300.1	hypothetical protein	gene_position:reverse Distance_to_Tss_is:351 Exon:exon_Position_Number_is:1 Distance_to_GeneEnd: -35	CAG	Gln	TAG	***	Premature
chr11	17551911	C	T	LOC_Os11g30970.1	retrotransposon protein, putative, unclassified	gene_position:forward Distance_to_Tss_is:696 Exon:exon_Position_Number_is:3 Distance_to_GeneEnd: -2669	CGA	Arg	TGA	***	Premature
chr11	17874499	G	A	LOC_Os11g31420.1	expressed protein	gene_position:reverse Distance_to_Tss_is:2197 Exon:exon_Position_Number_is:4 Distance_to_GeneEnd: -2919	CGA	Arg	TGA	***	Premature
chr11	23956728	G	A	LOC_Os11g40810.1	receptor kinase, putative, expressed	gene_position:reverse Distance_to_Tss_is:1644 Exon:exon_Position_Number_is:2 Distance_to_GeneEnd: -1255	CGA	Arg	TGA	***	Premature
chr11	24273152	C	T	LOC_Os11g41270.1	retrotransposon protein, putative, unclassified	gene_position:forward Distance_to_Tss_is:1614 Exon:exon_Position_Number_is:2 Distance_to_GeneEnd: -2054	CAG	Gln	TAG	***	Premature
chr11	26956577	C	T	LOC_Os11g45330.1	disease resistance protein RPM1, putative, expressed	gene_position:forward Distance_to_Tss_is:414 Exon:exon_Position_Number_is:1 Distance_to_GeneEnd: -2370	CAG	Gln	TAG	***	Premature
chr11	27094067	G	A	LOC_Os11g45530.1	transposon protein, putative, unclassified	gene_position:reverse Distance_to_Tss_is:1783 Exon:exon_Position_Number_is:2 Distance_to_GeneEnd: -2392	CAA	Gln	TAA	***	Premature
chr11	28145420	C	T	LOC_Os11g47449.1	retrotransposon protein, putative, unclassified	gene_position:forward Distance_to_Tss_is:797 Exon:exon_Position_Number_is:3 Distance_to_GeneEnd: -167	CGA	Arg	TGA	***	Premature
chr11	28146647	G	A	LOC_Os11g47451.1	retrotransposon protein, putative, unclassified	gene_position:reverse Distance_to_Tss_is:2627 Exon:exon_Position_Number_is:3 Distance_to_GeneEnd: -152	CGA	Arg	TGA	***	Premature
chr11	28147157	G	A	LOC_Os11g47451.1	retrotransposon protein, putative, unclassified	gene_position:reverse Distance_to_Tss_is:2117 Exon:exon_Position_Number_is:3 Distance_to_GeneEnd: -662	CGA	Arg	TGA	***	Premature
chr12	4089150	G	A	LOC_Os12g08040.1	retrotransposon protein, putative, unclassified	gene_position:reverse Distance_to_Tss_is:12 Exon:exon_Position_Number_is:1 Distance_to_GeneEnd: -452	CAG	Gln	TAG	***	Premature
chr12	5212462	C	T	LOC_Os12g09840.1	retrotransposon protein, putative, unclassified	gene_position:forward Distance_to_Tss_is:4422 Exon:exon_Position_Number_is:5 Distance_to_GeneEnd: -665	CAG	Gln	TAG	***	Premature
chr12	5327809	C	T	LOC_Os12g10060.1	retrotransposon protein, putative, Ty3-gypsy subclass	gene_position:forward Distance_to_Tss_is:327 Exon:exon_Position_Number_is:1 Distance_to_GeneEnd: -1955	CAG	Gln	TAG	***	Premature
chr12	5524383	C	T	LOC_Os12g10430.1	retrotransposon protein, putative, Ty3-gypsy subclass	gene_position:forward Distance_to_Tss_is:516 Exon:exon_Position_Number_is:1 Distance_to_GeneEnd: -3972	CAG	Gln	TAG	***	Premature
chr12	6874414	G	A	LOC_Os12g12480.1	retrotransposon protein, putative, unclassified	gene_position:reverse Distance_to_Tss_is:2342 Exon:exon_Position_Number_is:5 Distance_to_GeneEnd: -278	CAG	Gln	TAG	***	Premature
chr12	6875437	G	A	LOC_Os12g12480.1	retrotransposon protein, putative, unclassified	gene_position:reverse Distance_to_Tss_is:1319 Exon:exon_Position_Number_is:2 Distance_to_GeneEnd: -1301	CAA	Gln	TAA	***	Premature
chr12	8138506	A	C	LOC_Os12g14290.1	retrotransposon protein, putative, Ty3-gypsy subclass	gene_position:reverse Distance_to_Tss_is:2600 Exon:exon_Position_Number_is:5 Distance_to_GeneEnd: -3585	TAT	Tyr	TAG	***	Premature
chr12	8210496	C	T	LOC_Os12g14400.1	retrotransposon protein, putative, Ty3-gypsy subclass	gene_position:forward Distance_to_Tss_is:1815 Exon:exon_Position_Number_is:2 Distance_to_GeneEnd: -1348	CAG	Gln	TAG	***	Premature
chr12	9373239	T	A	LOC_Os12g16360.1	expressed protein	gene_position:forward Distance_to_Tss_is:892 Exon:exon_Position_Number_is:1 Distance_to_GeneEnd: -148	TTG	Leu	TAG	***	Premature
chr12	11828842	A	T	LOC_Os12g20270.1	retrotransposon protein, putative, Ty3-gypsy subclass	gene_position:forward Distance_to_Tss_is:3096 Exon:exon_Position_Number_is:7 Distance_to_GeneEnd: -3541	AAA	Lys	TAA	***	Premature
chr12	23543941	C	T	LOC_Os12g38410.1	TNP1, putative	gene_position:reverse Distance_to_Tss_is:2415 Exon:exon_Position_Number_is:5 Distance_to_GeneEnd: -1340	TGG	Trp	TAG	***	Premature
chr12	27155541	C	T	LOC_Os12g43770.1	OsFBX465 - F-box domain containing protein	gene_position:forward Distance_to_Tss_is:1059 Exon:exon_Position_Number_is:1 Distance_to_GeneEnd: -329	CAG	Gln	TAG	***	Premature
chr1	2074969	C	T	LOC_Os01g04630.1	muconate cycloisomerase, putative, expressed	gene_position:reverse Distance_to_Tss_is:1934 Exon:exon_Position_Number_is:4 Distance_to_GeneEnd: -1216	ATG	Met	ATA	Ile	ATG-change
chr1	2670530	C	A	LOC_Os01g05600.1	NBS-LRR disease resistance protein, putative	gene_position:reverse Distance_to_Tss_is:1394 Exon:exon_Position_Number_is:1 Distance_to_GeneEnd: -1578	ATG	Met	ATT	Ile	ATG-change
chr1	2812330	T	C	LOC_Os01g05870.1	receptor kinase, putative, expressed	gene_position:forward Distance_to_Tss_is:3017 Exon:exon_Position_Number_is:2 Distance_to_GeneEnd: -1687	ATG	Met	ACG	Thr	ATG-change
chr1	3039353	T	A	LOC_Os01g06450.1	glycosyltransferase family 43 protein, putative, expressed	gene_position:forward Distance_to_Tss_is:1055 Exon:exon_Position_Number_is:2 Distance_to_GeneEnd: -879	ATG	Met	AAG	Lys	ATG-change
chr1	3181868	A	G	LOC_Os01g06730.1	verticillium wilt disease resistance protein, putative, expressed	gene_position:forward Distance_to_Tss_is:918 Exon:exon_Position_Number_is:1 Distance_to_GeneEnd: -2478	ATG	Met	GTG	Val	ATG-change
chr1	3235563	A	T	LOC_Os01g06820.1	hcr2-0B, putative	gene_position:forward Distance_to_Tss_is:576 Exon:exon_Position_Number_is:1 Distance_to_GeneEnd: -1236	ATG	Met	TTG	Leu	ATG-change
chr1	12813550	A	G	LOC_Os01g22794.1	transposon protein, putative, CACTA, En/Spm sub-class	gene_position:forward Distance_to_Tss_is:15 Exon:exon_Position_Number_is:1 Distance_to_GeneEnd: -3052	ATG	Met	GTG	Val	ATG-change
chr1	13165032	A	G	LOC_Os01g23430.1	transposon protein, putative, unclassified	gene_position:reverse Distance_to_Tss_is:3147 Exon:exon_Position_Number_is:8 Distance_to_GeneEnd: -1680	ATG	Met	ACG	Thr	ATG-change
chr1	17730898	A	G	LOC_Os01g32320.1	retrotransposon protein, putative, Ty1-copia subclass	gene_position:reverse Distance_to_Tss_is:3019 Exon:exon_Position_Number_is:5 Distance_to_GeneEnd: -868	ATG	Met	ACG	Thr	ATG-change
chr1	21464894	T	C	LOC_Os01g38260.1	retrotransposon protein, putative, Ty3-gypsy subclass	gene_position:forward Distance_to_Tss_is:1826 Exon:exon_Position_Number_is:2 Distance_to_GeneEnd: -406	ATG	Met	ACG	Thr	ATG-change
chr1	23351937	A	G	LOC_Os01g41260.1	OsFBD2 - F-box and FBD domain containing protein	gene_position:forward Distance_to_Tss_is:1135 Exon:exon_Position_Number_is:2 Distance_to_GeneEnd: -954	ATG	Met	GTG	Val	ATG-change
chr1	23471405	G	C	LOC_Os01g41460.1	retrotransposon protein, putative, Ty3-gypsy subclass	gene_position:forward Distance_to_Tss_is:230 Exon:exon_Position_Number_is:1 Distance_to_GeneEnd: -2021	ATG	Met	ATC	Ile	ATG-change
chr1	23586615	A	G	LOC_Os01g41670.1	G-patch domain containing protein, putative	gene_position:reverse Distance_to_Tss_is:1219 Exon:exon_Position_Number_is:1 Distance_to_GeneEnd: -526	ATG	Met	ACG	Thr	ATG-change
chr1	23769073	G	C	LOC_Os01g41910.1	receptor-like protein kinase 5 precursor, putative	gene_position:forward Distance_to_Tss_is:2 Exon:exon_Position_Number_is:1 Distance_to_GeneEnd: -1398	ATG	Met	ATC	Ile	ATG-change
chr1	25344235	G	A	LOC_Os01g44200.1	retrotransposon protein, putative, unclassified	gene_position:forward Distance_to_Tss_is:8703 Exon:exon_Position_Number_is:14 Distance_to_GeneEnd: -1140	ATG	Met	ATA	Ile	ATG-change
chr2	3174254	G	T	LOC_Os02g06350.1	hypothetical protein	gene_position:forward Distance_to_Tss_is:2322 Exon:exon_Position_Number_is:2 Distance_to_GeneEnd: -735	ATG	Met	ATT	Ile	ATG-change
chr2	3405358	T	G	LOC_Os02g06750.1	retrotransposon protein, putative, unclassified	gene_position:reverse Distance_to_Tss_is:1124 Exon:exon_Position_Number_is:3 Distance_to_GeneEnd: -1811	ATG	Met	CTG	Leu	ATG-change
chr2	9817511	A	G	LOC_Os02g17140.1	transposon protein, putative, CACTA, En/Spm sub-class	gene_position:reverse Distance_to_Tss_is:4287 Exon:exon_Position_Number_is:4 Distance_to_GeneEnd: -3472	ATG	Met	ACG	Thr	ATG-change
chr2	19765664	T	C	LOC_Os02g33270.1	retrotransposon protein, putative, unclassified	gene_position:reverse Distance_to_Tss_is:1857 Exon:exon_Position_Number_is:2 Distance_to_GeneEnd: -230	ATG	Met	GTG	Val	ATG-change
chr2	19820847	G	A	LOC_Os02g33360.1	retrotransposon protein, putative, Ty3-gypsy subclass	gene_position:forward Distance_to_Tss_is:6027 Exon:exon_Position_Number_is:7 Distance_to_GeneEnd: -339	ATG	Met	ATA	Ile	ATG-change
chr2	20705163	G	A	LOC_Os02g34550.1	transposon protein, putative, unclassified, expressed	gene_position:forward Distance_to_Tss_is:2578 Exon:exon_Position_Number_is:4 Distance_to_GeneEnd: -4188	ATG	Met	ATA	Ile	ATG-change
chr2	21805112	T	A	LOC_Os02g36190.1	cytochrome P450, putative, expressed	gene_position:reverse Distance_to_Tss_is:2479 Exon:exon_Position_Number_is:2 Distance_to_GeneEnd: -647	ATG	Met	TTG	Leu	ATG-change
chr2	24590389	A	G	LOC_Os02g40550.1	Lung seven transmembrane receptor domain containing protein, putative, expressed	gene_position:forward Distance_to_Tss_is:1083 Exon:exon_Position_Number_is:2 Distance_to_GeneEnd: -710	ATG	Met	GTG	Val	ATG-change
chr2	24681709	C	T	LOC_Os02g40720.1	hypothetical protein	gene_position:reverse Distance_to_Tss_is:2 Exon:exon_Position_Number_is:1 Distance_to_GeneEnd: -793	ATG	Met	ATA	Ile	ATG-change
chr2	26680925	T	C	LOC_Os02g44124.1	retrotransposon protein, putative, unclassified	gene_position:forward Distance_to_Tss_is:3745 Exon:exon_Position_Number_is:4 Distance_to_GeneEnd: -871	ATG	Met	ACG	Thr	ATG-change
chr3	10651469	T	C	LOC_Os03g19020.3	PHD-finger family protein, expressed	gene_position:forward Distance_to_Tss_is:1361 Exon:exon_Position_Number_is:2 Distance_to_GeneEnd: -3103	ATG	Met	ACG	Thr	ATG-change
chr3	11239618	T	C	LOC_Os03g19960.1	ATP-dependent RNA helicase, putative, expressed	gene_position:forward Distance_to_Tss_is:3114 Exon:exon_Position_Number_is:6 Distance_to_GeneEnd: -704	ATG	Met	ACG	Thr	ATG-change
chr3	12245728	C	T	LOC_Os03g21419.1	cytochrome P450, putative, expressed//retrotransposon protein, putative, Ty1-copia subclass, expressed	gene_position:reverse Distance_to_Tss_is:2842 Exon:exon_Position_Number_is:2 Distance_to_GeneEnd: -3528	ATG	Met	ATA	Ile	ATG-change
chr3	16239302	A	G	LOC_Os03g28230.1	transposon protein, putative, unclassified	gene_position:reverse Distance_to_Tss_is:985 Exon:exon_Position_Number_is:3 Distance_to_GeneEnd: -462	ATG	Met	ACG	Thr	ATG-change
chr3	24054352	G	C	LOC_Os03g43130.1	transposon protein, putative, unclassified	gene_position:forward Distance_to_Tss_is:709 Exon:exon_Position_Number_is:2 Distance_to_GeneEnd: -2369	ATG	Met	ATC	Ile	ATG-change
chr4	1569864	T	G	LOC_Os04g03600.1	retrotransposon protein, putative, unclassified	gene_position:forward Distance_to_Tss_is:435 Exon:exon_Position_Number_is:2 Distance_to_GeneEnd: -1964	ATG	Met	AGG	Arg	ATG-change
chr4	3582986	T	C	LOC_Os04g06810.1	expressed protein	gene_position:reverse Distance_to_Tss_is:1281 Exon:exon_Position_Number_is:3 Distance_to_GeneEnd: -1065	ATG	Met	GTG	Val	ATG-change
chr4	3679305	A	G	LOC_Os04g06990.1	conserved hypothetical protein	gene_position:forward Distance_to_Tss_is:1581 Exon:exon_Position_Number_is:1 Distance_to_GeneEnd: -461	ATG	Met	GTG	Val	ATG-change
chr4	3945676	T	A	LOC_Os04g07430.1	retrotransposon protein, putative, unclassified	gene_position:forward Distance_to_Tss_is:475 Exon:exon_Position_Number_is:1 Distance_to_GeneEnd: -154	ATG	Met	AAG	Lys	ATG-change
chr4	4016538	T	C	LOC_Os04g07560.1	retrotransposon, putative, centromere-specific	gene_position:reverse Distance_to_Tss_is:222 Exon:exon_Position_Number_is:1 Distance_to_GeneEnd: -194	ATG	Met	GTG	Val	ATG-change
chr4	4198227	A	C	LOC_Os04g07880.1	retrotransposon protein, putative, unclassified	gene_position:reverse Distance_to_Tss_is:1 Exon:exon_Position_Number_is:1 Distance_to_GeneEnd: -1243	ATG	Met	AGG	Arg	ATG-change
chr4	4216558	A	G	LOC_Os04g07910.1	hypothetical protein	gene_position:reverse Distance_to_Tss_is:777 Exon:exon_Position_Number_is:2 Distance_to_GeneEnd: -112	ATG	Met	ACG	Thr	ATG-change
chr4	4222370	T	A	LOC_Os04g07920.1	expressed protein	gene_position:forward Distance_to_Tss_is:1036 Exon:exon_Position_Number_is:2 Distance_to_GeneEnd: -84	ATG	Met	AAG	Lys	ATG-change
chr4	6406907	T	A	LOC_Os04g11680.1	retrotransposon protein, putative, Ty3-gypsy subclass	gene_position:forward Distance_to_Tss_is:2666 Exon:exon_Position_Number_is:6 Distance_to_GeneEnd: -655	ATG	Met	AAG	Lys	ATG-change
chr4	6954829	A	G	LOC_Os04g12570.1	hypothetical protein	gene_position:reverse Distance_to_Tss_is:58 Exon:exon_Position_Number_is:1 Distance_to_GeneEnd: -334	ATG	Met	ACG	Thr	ATG-change
chr4	9336405	T	C	LOC_Os04g17050.1	glutaredoxin family protein, expressed	gene_position:forward Distance_to_Tss_is:4359 Exon:exon_Position_Number_is:2 Distance_to_GeneEnd: -4154	ATG	Met	ACG	Thr	ATG-change
chr4	14356176	T	C	LOC_Os04g24940.1	hypothetical protein	gene_position:forward Distance_to_Tss_is:1688 Exon:exon_Position_Number_is:4 Distance_to_GeneEnd: -1046	ATG	Met	ACG	Thr	ATG-change
chr4	15622902	T	C	LOC_Os04g26750.1	retrotransposon protein, putative, unclassified	gene_position:forward Distance_to_Tss_is:5314 Exon:exon_Position_Number_is:10 Distance_to_GeneEnd: -190	ATG	Met	ACG	Thr	ATG-change
chr4	16402117	G	T	LOC_Os04g28074.1	hypothetical protein	gene_position:forward Distance_to_Tss_is:2420 Exon:exon_Position_Number_is:3 Distance_to_GeneEnd: -5585	ATG	Met	ATT	Ile	ATG-change
chr4	17367142	T	G	LOC_Os04g29520.1	retrotransposon protein, putative, unclassified	gene_position:forward Distance_to_Tss_is:526 Exon:exon_Position_Number_is:1 Distance_to_GeneEnd: -2521	ATG	Met	AGG	Arg	ATG-change
chr4	17478203	A	C	LOC_Os04g29660.1	retrotransposon protein, putative, unclassified	gene_position:reverse Distance_to_Tss_is:2095 Exon:exon_Position_Number_is:7 Distance_to_GeneEnd: -100	ATG	Met	AGG	Arg	ATG-change
chr4	17674983	T	C	LOC_Os04g29930.1	OsWAK42 - OsWAK receptor-like protein kinase	gene_position:reverse Distance_to_Tss_is:3274 Exon:exon_Position_Number_is:4 Distance_to_GeneEnd: -893	ATG	Met	GTG	Val	ATG-change
chr4	30855332	G	C	LOC_Os04g52240.1	terpene synthase, putative	gene_position:forward Distance_to_Tss_is:5402 Exon:exon_Position_Number_is:11 Distance_to_GeneEnd: -2978	ATG	Met	ATC	Ile	ATG-change
chr5	4754693	T	C	LOC_Os05g08680.1	microneme protein Sm70, putative	gene_position:reverse Distance_to_Tss_is:42 Exon:exon_Position_Number_is:1 Distance_to_GeneEnd: -1070	ATG	Met	GTG	Val	ATG-change
chr6	7981391	A	G	LOC_Os06g14310.1	potassium channel AKT1, putative	gene_position:forward Distance_to_Tss_is:306 Exon:exon_Position_Number_is:1 Distance_to_GeneEnd: -1469	ATG	Met	GTG	Val	ATG-change
chr6	8668736	A	G	LOC_Os06g15270.1	retrotransposon protein, putative, unclassified	gene_position:reverse Distance_to_Tss_is:1237 Exon:exon_Position_Number_is:2 Distance_to_GeneEnd: -175	ATG	Met	ACG	Thr	ATG-change
chr6	9181996	G	A	LOC_Os06g16130.1	transposon protein, putative, unclassified	gene_position:forward Distance_to_Tss_is:2063 Exon:exon_Position_Number_is:5 Distance_to_GeneEnd: -966	ATG	Met	ATA	Ile	ATG-change
chr6	10880055	G	C	LOC_Os06g19130.1	cadmium tolerance factor, putative	gene_position:forward Distance_to_Tss_is:17 Exon:exon_Position_Number_is:1 Distance_to_GeneEnd: -8527	ATG	Met	ATC	Ile	ATG-change
chr6	10913488	T	C	LOC_Os06g19170.1	cadmium tolerance factor, putative, expressed	gene_position:forward Distance_to_Tss_is:2080 Exon:exon_Position_Number_is:3 Distance_to_GeneEnd: -1003	ATG	Met	ACG	Thr	ATG-change
chr6	22166123	T	C	LOC_Os06g37470.1	retrotransposon protein, putative, unclassified	gene_position:forward Distance_to_Tss_is:472 Exon:exon_Position_Number_is:2 Distance_to_GeneEnd: -1864	ATG	Met	ACG	Thr	ATG-change
chr7	1630520	T	C	LOC_Os07g03900.1	lectin-like receptor kinase, putative	gene_position:reverse Distance_to_Tss_is:1734 Exon:exon_Position_Number_is:1 Distance_to_GeneEnd: -296	ATG	Met	GTG	Val	ATG-change
chr7	1639506	C	T	LOC_Os07g03920.1	lectin-like receptor kinase 7, putative	gene_position:reverse Distance_to_Tss_is:2747 Exon:exon_Position_Number_is:2 Distance_to_GeneEnd: -531	ATG	Met	ATA	Ile	ATG-change
chr7	1687738	T	A	LOC_Os07g04000.1	lectin-like receptor kinase, putative	gene_position:reverse Distance_to_Tss_is:1208 Exon:exon_Position_Number_is:2 Distance_to_GeneEnd: -1442	ATG	Met	TTG	Leu	ATG-change
chr7	1693738	A	G	LOC_Os07g04010.1	lectin-like receptor kinase, putative	gene_position:reverse Distance_to_Tss_is:181 Exon:exon_Position_Number_is:1 Distance_to_GeneEnd: -1828	ATG	Met	ACG	Thr	ATG-change
chr7	4626846	A	G	LOC_Os07g08900.1	retrotransposon protein, putative, unclassified	gene_position:forward Distance_to_Tss_is:459 Exon:exon_Position_Number_is:1 Distance_to_GeneEnd: -3114	ATG	Met	GTG	Val	ATG-change
chr7	17689369	C	T	LOC_Os07g30020.1	anthranilate phosphoribosyltransferase, putative, expressed	gene_position:reverse Distance_to_Tss_is:2134 Exon:exon_Position_Number_is:2 Distance_to_GeneEnd: -3313	ATG	Met	ATA	Ile	ATG-change
chr7	20652318	G	A	LOC_Os07g34440.1	lipase class 3 family protein, putative	gene_position:forward Distance_to_Tss_is:1064 Exon:exon_Position_Number_is:2 Distance_to_GeneEnd: -735	ATG	Met	ATA	Ile	ATG-change
chr7	20707634	C	T	LOC_Os07g34540.1	hypothetical protein	gene_position:reverse Distance_to_Tss_is:187 Exon:exon_Position_Number_is:2 Distance_to_GeneEnd: -1272	ATG	Met	ATA	Ile	ATG-change
chr7	20912621	A	G	LOC_Os07g34890.1	conserved hypothetical protein	gene_position:forward Distance_to_Tss_is:2390 Exon:exon_Position_Number_is:3 Distance_to_GeneEnd: -98	ATG	Met	GTG	Val	ATG-change
chr7	22304493	A	T	LOC_Os07g37220.1	inositol-1-monophosphatase, putative, expressed	gene_position:reverse Distance_to_Tss_is:3190 Exon:exon_Position_Number_is:6 Distance_to_GeneEnd: -1626	ATG	Met	AAG	Lys	ATG-change
chr7	22403395	C	T	LOC_Os07g37385.1	LTPL109 - Protease inhibitor/seed storage/LTP family protein precursor	gene_position:reverse Distance_to_Tss_is:821 Exon:exon_Position_Number_is:1 Distance_to_GeneEnd: -108	ATG	Met	ATA	Ile	ATG-change
chr7	24396362	T	A	LOC_Os07g40710.1	circadian clock coupling factor-related, putative, expressed	gene_position:forward Distance_to_Tss_is:1206 Exon:exon_Position_Number_is:2 Distance_to_GeneEnd: -3432	ATG	Met	AAG	Lys	ATG-change
chr7	24420011	C	A	LOC_Os07g40750.1	PPR repeat domain containing protein, putative, expressed	gene_position:reverse Distance_to_Tss_is:1327 Exon:exon_Position_Number_is:2 Distance_to_GeneEnd: -1122	ATG	Met	ATT	Ile	ATG-change
chr8	3064989	G	A	LOC_Os08g05710.1	ABC transporter, ATP-binding protein, putative, expressed	gene_position:forward Distance_to_Tss_is:4120 Exon:exon_Position_Number_is:9 Distance_to_GeneEnd: -1872	ATG	Met	ATA	Ile	ATG-change
chr8	3137599	A	C	LOC_Os08g05840.1	DNA topoisomerase 1, putative, expressed	gene_position:forward Distance_to_Tss_is:1852 Exon:exon_Position_Number_is:2 Distance_to_GeneEnd: -4295	ATG	Met	CTG	Leu	ATG-change
chr8	3137745	G	C	LOC_Os08g05840.1	DNA topoisomerase 1, putative, expressed	gene_position:forward Distance_to_Tss_is:1998 Exon:exon_Position_Number_is:2 Distance_to_GeneEnd: -4149	ATG	Met	ATC	Ile	ATG-change
chr8	8724016	A	G	LOC_Os08g14510.1	retrotransposon, putative, centromere-specific	gene_position:forward Distance_to_Tss_is:48 Exon:exon_Position_Number_is:1 Distance_to_GeneEnd: -380	ATG	Met	GTG	Val	ATG-change
chr8	8724764	T	C	LOC_Os08g14520.1	retrotransposon, putative, centromere-specific	gene_position:forward Distance_to_Tss_is:1 Exon:exon_Position_Number_is:1 Distance_to_GeneEnd: -1065	ATG	Met	ACG	Thr	ATG-change
chr8	9820389	A	G	LOC_Os08g16110.1	hypothetical protein	gene_position:reverse Distance_to_Tss_is:235 Exon:exon_Position_Number_is:1 Distance_to_GeneEnd: -1146	ATG	Met	ACG	Thr	ATG-change
chr8	10122400	T	C	LOC_Os08g16530.1	retrotransposon protein, putative, unclassified	gene_position:reverse Distance_to_Tss_is:174 Exon:exon_Position_Number_is:1 Distance_to_GeneEnd: -3877	ATG	Met	GTG	Val	ATG-change
chr8	14510145	G	A	LOC_Os08g23990.1	retrotransposon protein, putative, unclassified	gene_position:forward Distance_to_Tss_is:581 Exon:exon_Position_Number_is:2 Distance_to_GeneEnd: -2350	ATG	Met	ATA	Ile	ATG-change
chr8	14518943	T	C	LOC_Os08g24010.1	retrotransposon protein, putative, unclassified	gene_position:forward Distance_to_Tss_is:1 Exon:exon_Position_Number_is:1 Distance_to_GeneEnd: -1196	ATG	Met	ACG	Thr	ATG-change
chr8	14696540	T	C	LOC_Os08g24350.1	hypothetical protein	gene_position:forward Distance_to_Tss_is:819 Exon:exon_Position_Number_is:2 Distance_to_GeneEnd: -196	ATG	Met	ACG	Thr	ATG-change
chr8	14711988	T	G	LOC_Os08g24380.1	NB-ARC domain containing protein, expressed	gene_position:reverse Distance_to_Tss_is:6624 Exon:exon_Position_Number_is:9 Distance_to_GeneEnd: -50	ATG	Met	CTG	Leu	ATG-change
chr8	14780080	A	G	LOC_Os08g24470.1	hypothetical protein	gene_position:forward Distance_to_Tss_is:2806 Exon:exon_Position_Number_is:8 Distance_to_GeneEnd: -65	ATG	Met	GTG	Val	ATG-change
chr8	15146148	A	G	LOC_Os08g24980.1	transposon protein, putative, unclassified, expressed	gene_position:reverse Distance_to_Tss_is:2028 Exon:exon_Position_Number_is:3 Distance_to_GeneEnd: -4061	ATG	Met	ACG	Thr	ATG-change
chr8	15188448	A	G	LOC_Os08g25020.1	retrotransposon protein, putative, Ty1-copia subclass	gene_position:reverse Distance_to_Tss_is:1 Exon:exon_Position_Number_is:1 Distance_to_GeneEnd: -1898	ATG	Met	ACG	Thr	ATG-change
chr8	19636482	A	G	LOC_Os08g31680.1	retrotransposon protein, putative, unclassified	gene_position:reverse Distance_to_Tss_is:2386 Exon:exon_Position_Number_is:5 Distance_to_GeneEnd: -3219	ATG	Met	ACG	Thr	ATG-change
chr9	9824688	A	G	LOC_Os09g16090.1	UDP-glucoronosyl/UDP-glucosyl transferase, putative, expressed//expressed protein	gene_position:reverse Distance_to_Tss_is:1186 Exon:exon_Position_Number_is:1 Distance_to_GeneEnd: -217	ATG	Met	ACG	Thr	ATG-change
chr9	9921555	T	C	LOC_Os09g16260.2	expressed protein	gene_position:reverse Distance_to_Tss_is:4159 Exon:exon_Position_Number_is:4 Distance_to_GeneEnd: -1023	ATG	Met	GTG	Val	ATG-change
chr9	11540090	T	A	LOC_Os09g19280.1	retrotransposon protein, putative, unclassified	gene_position:reverse Distance_to_Tss_is:2345 Exon:exon_Position_Number_is:3 Distance_to_GeneEnd: -344	ATG	Met	TTG	Leu	ATG-change
chr9	21846847	T	G	LOC_Os09g37890.1	serine/threonine-protein kinase receptor precursor, putative	gene_position:reverse Distance_to_Tss_is:2690 Exon:exon_Position_Number_is:5 Distance_to_GeneEnd: -746	ATG	Met	CTG	Leu	ATG-change
chr10	1960754	T	C	LOC_Os10g04210.1	hypothetical protein	gene_position:forward Distance_to_Tss_is:7 Exon:exon_Position_Number_is:1 Distance_to_GeneEnd: -2113	ATG	Met	ACG	Thr	ATG-change
chr10	2097348	A	T	LOC_Os10g04450.1	expressed protein	gene_position:reverse Distance_to_Tss_is:1452 Exon:exon_Position_Number_is:2 Distance_to_GeneEnd: -85	ATG	Met	AAG	Lys	ATG-change
chr10	2108126	A	G	LOC_Os10g04470.1	conserved hypothetical protein	gene_position:reverse Distance_to_Tss_is:37 Exon:exon_Position_Number_is:1 Distance_to_GeneEnd: -1393	ATG	Met	ACG	Thr	ATG-change
chr10	8864399	A	G	LOC_Os10g17670.1	hypothetical protein	gene_position:reverse Distance_to_Tss_is:1302 Exon:exon_Position_Number_is:3 Distance_to_GeneEnd: -289	ATG	Met	ACG	Thr	ATG-change
chr10	10192478	C	T	LOC_Os10g20410.1	transposon protein, putative, CACTA, En/Spm sub-class	gene_position:reverse Distance_to_Tss_is:2865 Exon:exon_Position_Number_is:7 Distance_to_GeneEnd: -300	ATG	Met	ATA	Ile	ATG-change
chr10	10247720	A	G	LOC_Os10g20480.2	transposon protein, putative, CACTA, En/Spm sub-class, expressed	gene_position:reverse Distance_to_Tss_is:1902 Exon:exon_Position_Number_is:5 Distance_to_GeneEnd: -1434	ATG	Met	ACG	Thr	ATG-change
chr10	10248756	C	T	LOC_Os10g20480.3	transposon protein, putative, CACTA, En/Spm sub-class, expressed	gene_position:reverse Distance_to_Tss_is:2850 Exon:exon_Position_Number_is:1 Distance_to_GeneEnd: -1060	ATG	Met	ATA	Ile	ATG-change
chr10	10279149	T	C	LOC_Os10g20530.1	hypothetical protein	gene_position:reverse Distance_to_Tss_is:240 Exon:exon_Position_Number_is:1 Distance_to_GeneEnd: -522	ATG	Met	GTG	Val	ATG-change
chr10	10547053	A	G	LOC_Os10g20970.1	transposon protein, putative, CACTA, En/Spm sub-class	gene_position:forward Distance_to_Tss_is:3572 Exon:exon_Position_Number_is:5 Distance_to_GeneEnd: -1226	ATG	Met	GTG	Val	ATG-change
chr10	16567882	A	G	LOC_Os10g31740.1	glycine-rich cell wall structural protein 2 precursor, putative	gene_position:reverse Distance_to_Tss_is:1603 Exon:exon_Position_Number_is:2 Distance_to_GeneEnd: -154	ATG	Met	ACG	Thr	ATG-change
chr10	21397457	C	A	LOC_Os10g40100.1	protein kinase, putative, expressed	gene_position:reverse Distance_to_Tss_is:3788 Exon:exon_Position_Number_is:8 Distance_to_GeneEnd: -1372	ATG	Met	ATT	Ile	ATG-change
chr11	1011783	T	C	LOC_Os11g02930.1	retrotransposon protein, putative, unclassified	gene_position:reverse Distance_to_Tss_is:138 Exon:exon_Position_Number_is:1 Distance_to_GeneEnd: -1497	ATG	Met	GTG	Val	ATG-change
chr11	6658023	A	G	LOC_Os11g11990.1	NB-ARC domain containing protein, expressed	gene_position:forward Distance_to_Tss_is:6294 Exon:exon_Position_Number_is:5 Distance_to_GeneEnd: -1511	ATG	Met	GTG	Val	ATG-change
chr11	6675594	A	G	LOC_Os11g12000.1	NBS-LRR disease resistance protein, putative, expressed	gene_position:forward Distance_to_Tss_is:11334 Exon:exon_Position_Number_is:3 Distance_to_GeneEnd: -1318	ATG	Met	GTG	Val	ATG-change
chr11	6868511	A	C	LOC_Os11g12300.1	NBS-LRR disease resistance protein, putative//disease resistance protein RPM1, putative	gene_position:forward Distance_to_Tss_is:729 Exon:exon_Position_Number_is:1 Distance_to_GeneEnd: -290	ATG	Met	CTG	Leu	ATG-change
chr11	7121701	C	T	LOC_Os11g12650.1	PHD-finger domain containing protein, putative, expressed	gene_position:reverse Distance_to_Tss_is:2901 Exon:exon_Position_Number_is:5 Distance_to_GeneEnd: -832	ATG	Met	ATA	Ile	ATG-change
chr11	10656899	A	G	LOC_Os11g18780.1	retrotransposon protein, putative, unclassified	gene_position:forward Distance_to_Tss_is:3769 Exon:exon_Position_Number_is:8 Distance_to_GeneEnd: -445	ATG	Met	GTG	Val	ATG-change
chr11	11881719	A	G	LOC_Os11g20510.1	retrotransposon protein, putative, Ty3-gypsy subclass	gene_position:forward Distance_to_Tss_is:6054 Exon:exon_Position_Number_is:7 Distance_to_GeneEnd: -164	ATG	Met	GTG	Val	ATG-change
chr11	12639988	T	A	LOC_Os11g22780.1	retrotransposon, putative, centromere-specific	gene_position:forward Distance_to_Tss_is:337 Exon:exon_Position_Number_is:1 Distance_to_GeneEnd: -409	ATG	Met	AAG	Lys	ATG-change
chr11	15766898	A	G	LOC_Os11g28230.1	retrotransposon protein, putative, unclassified	gene_position:forward Distance_to_Tss_is:1198 Exon:exon_Position_Number_is:4 Distance_to_GeneEnd: -2394	ATG	Met	GTG	Val	ATG-change
chr11	19944844	T	A	LOC_Os11g34830.1	ABC1 family domain containing protein, putative	gene_position:forward Distance_to_Tss_is:3111 Exon:exon_Position_Number_is:5 Distance_to_GeneEnd: -3961	ATG	Met	AAG	Lys	ATG-change
chr11	20042323	T	A	LOC_Os11g35000.1	expressed protein	gene_position:forward Distance_to_Tss_is:357 Exon:exon_Position_Number_is:2 Distance_to_GeneEnd: -90	ATG	Met	AAG	Lys	ATG-change
chr11	23445611	G	A	LOC_Os11g40090.2	A49-like RNA polymerase I associated factor family protein, expressed	gene_position:forward Distance_to_Tss_is:1876 Exon:exon_Position_Number_is:3 Distance_to_GeneEnd: -1571	ATG	Met	ATA	Ile	ATG-change
chr11	25646574	A	G	LOC_Os11g43290.1	retrotransposon protein, putative, Ty3-gypsy subclass	gene_position:forward Distance_to_Tss_is:3547 Exon:exon_Position_Number_is:5 Distance_to_GeneEnd: -2294	ATG	Met	GTG	Val	ATG-change
chr11	25968050	G	A	LOC_Os11g43760.1	lipase class 3 family protein, putative	gene_position:forward Distance_to_Tss_is:5638 Exon:exon_Position_Number_is:10 Distance_to_GeneEnd: -15	ATG	Met	ATA	Ile	ATG-change
chr11	26826610	A	G	LOC_Os11g45110.1	hypothetical protein	gene_position:reverse Distance_to_Tss_is:1 Exon:exon_Position_Number_is:1 Distance_to_GeneEnd: -607	ATG	Met	ACG	Thr	ATG-change
chr11	26958877	T	C	LOC_Os11g45330.1	disease resistance protein RPM1, putative, expressed	gene_position:forward Distance_to_Tss_is:2714 Exon:exon_Position_Number_is:2 Distance_to_GeneEnd: -70	ATG	Met	ACG	Thr	ATG-change
chr11	27233506	C	T	LOC_Os11g45790.1	NB-ARC domain containing protein, expressed	gene_position:reverse Distance_to_Tss_is:2191 Exon:exon_Position_Number_is:2 Distance_to_GeneEnd: -1358	ATG	Met	ATA	Ile	ATG-change
chr11	27296633	A	G	LOC_Os11g45908.1	retrotransposon protein, putative, unclassified	gene_position:forward Distance_to_Tss_is:244 Exon:exon_Position_Number_is:2 Distance_to_GeneEnd: -3646	ATG	Met	GTG	Val	ATG-change
chr11	28118286	A	C	LOC_Os11g47445.1	transposon protein, putative, CACTA, En/Spm sub-class	gene_position:reverse Distance_to_Tss_is:2927 Exon:exon_Position_Number_is:8 Distance_to_GeneEnd: -13	ATG	Met	AGG	Arg	ATG-change
chr12	4211102	A	T	LOC_Os12g08260.4	dehydrogenase E1 component domain containing protein, expressed	gene_position:forward Distance_to_Tss_is:2984 Exon:exon_Position_Number_is:7 Distance_to_GeneEnd: -1361	ATG	Met	TTG	Leu	ATG-change
chr12	4643651	A	C	LOC_Os12g08900.1	conserved hypothetical protein	gene_position:forward Distance_to_Tss_is:2453 Exon:exon_Position_Number_is:5 Distance_to_GeneEnd: -2347	ATG	Met	CTG	Leu	ATG-change
chr12	8974999	A	G	LOC_Os12g15720.1	retrotransposon protein, putative, unclassified	gene_position:forward Promoter DownStream Of Tss_Distance_to_Tss_is:0 Exon:exon_Position_Number_is:1 Distance_to_GeneEnd: -1533	ATG	Met	GTG	Val	ATG-change
chr1	4650462	T	G	LOC_Os01g09230.1	expressed protein	gene_position:forward Distance_to_Tss_is:1367 Exon:exon_Position_Number_is:2 Distance_to_GeneEnd: -499	TGA	***	GGA	Gly	STOP-change
chr1	23749375	A	C	LOC_Os01g41890.1	MLA1, putative, expressed	gene_position:forward Distance_to_Tss_is:3579 Exon:exon_Position_Number_is:2 Distance_to_GeneEnd: -1294	TGA	***	TGC	Cys	STOP-change
chr1	29046947	T	C	LOC_Os01g50590.1	cytochrome P450, putative	gene_position:forward Distance_to_Tss_is:2943 Exon:exon_Position_Number_is:5 Distance_to_GeneEnd: -2	TAG	***	CAG	Gln	STOP-change
chr1	29852014	A	C	LOC_Os01g51930.1	hypothetical protein	gene_position:forward Distance_to_Tss_is:807 Exon:exon_Position_Number_is:2 Distance_to_GeneEnd: 0	TGA	***	TGC	Cys	STOP-change
chr1	34974519	A	G	LOC_Os01g60480.1	retrotransposon protein, putative, unclassified	gene_position:forward Distance_to_Tss_is:4480 Exon:exon_Position_Number_is:4 Distance_to_GeneEnd: 0	TGA	***	TGG	Trp	STOP-change
chr2	3442400	T	C	LOC_Os02g06830.1	expressed protein	gene_position:reverse Distance_to_Tss_is:8812 Exon:exon_Position_Number_is:22 Distance_to_GeneEnd: -683	TGA	***	TGG	Trp	STOP-change
chr2	4775935	A	G	LOC_Os02g09270.1	cytochrome P450 71A1, putative, expressed	gene_position:forward Distance_to_Tss_is:1602 Exon:exon_Position_Number_is:2 Distance_to_GeneEnd: -424	TGA	***	TGG	Trp	STOP-change
chr4	4140970	T	C	LOC_Os04g07800.1	retrotransposon, putative, centromere-specific	gene_position:reverse Distance_to_Tss_is:451 Exon:exon_Position_Number_is:1 Distance_to_GeneEnd: -1	TAG	***	TGG	Trp	STOP-change
chr4	4160967	A	G	LOC_Os04g07808.1	hypothetical protein	gene_position:reverse Distance_to_Tss_is:990 Exon:exon_Position_Number_is:2 Distance_to_GeneEnd: -2	TGA	***	CGA	Arg	STOP-change
chr4	4168502	A	G	LOC_Os04g07840.1	retrotransposon protein, putative, Ty3-gypsy subclass	gene_position:reverse Distance_to_Tss_is:978 Exon:exon_Position_Number_is:2 Distance_to_GeneEnd: -2	TAA	***	CAA	Gln	STOP-change
chr4	6954497	A	G	LOC_Os04g12570.1	hypothetical protein	gene_position:reverse Distance_to_Tss_is:390 Exon:exon_Position_Number_is:1 Distance_to_GeneEnd: -2	TAA	***	CAA	Gln	STOP-change
chr4	7039317	A	G	LOC_Os04g12744.1	conserved hypothetical protein//expressed protein	gene_position:reverse Distance_to_Tss_is:3951 Exon:exon_Position_Number_is:4 Distance_to_GeneEnd: -2	TGA	***	CGA	Arg	STOP-change
chr4	14729181	A	G	LOC_Os04g25420.1	hypothetical protein	gene_position:reverse Distance_to_Tss_is:479 Exon:exon_Position_Number_is:2 Distance_to_GeneEnd: -2	TGA	***	CGA	Arg	STOP-change
chr4	27649627	T	A	LOC_Os04g46940.1	copper-transporting ATPase 3, putative, expressed	gene_position:forward Distance_to_Tss_is:4992 Exon:exon_Position_Number_is:5 Distance_to_GeneEnd: -770	TAA	***	AAA	Lys	STOP-change
chr6	11001121	T	C	LOC_Os06g19340.1	hypothetical protein	gene_position:reverse Distance_to_Tss_is:2135 Exon:exon_Position_Number_is:2 Distance_to_GeneEnd: -1	TAG	***	TGG	Trp	STOP-change
chr7	22391573	T	C	LOC_Os07g37370.1	hypothetical protein	gene_position:forward Distance_to_Tss_is:1882 Exon:exon_Position_Number_is:3 Distance_to_GeneEnd: -2	TAA	***	CAA	Gln	STOP-change
chr8	8724396	A	G	LOC_Os08g14510.1	retrotransposon, putative, centromere-specific	gene_position:forward Distance_to_Tss_is:428 Exon:exon_Position_Number_is:1 Distance_to_GeneEnd: 0	TGA	***	TGG	Trp	STOP-change
chr8	14193629	A	C	LOC_Os08g23450.1	retrotransposon protein, putative, unclassified	gene_position:reverse Distance_to_Tss_is:3966 Exon:exon_Position_Number_is:5 Distance_to_GeneEnd: -2	TAG	***	GAG	Glu	STOP-change
chr10	10398501	T	C	LOC_Os10g20690.1	hypothetical protein	gene_position:forward Distance_to_Tss_is:767 Exon:exon_Position_Number_is:2 Distance_to_GeneEnd: -2	TAA	***	CAA	Gln	STOP-change
chr11	7113397	T	C	LOC_Os11g12640.1	retrotransposon protein, putative, unclassified	gene_position:forward Distance_to_Tss_is:988 Exon:exon_Position_Number_is:2 Distance_to_GeneEnd: -2	TAG	***	CAG	Gln	STOP-change
chr11	17554578	T	A	LOC_Os11g30970.1	retrotransposon protein, putative, unclassified	gene_position:forward Distance_to_Tss_is:3363 Exon:exon_Position_Number_is:6 Distance_to_GeneEnd: -2	TAG	***	AAG	Lys	STOP-change
chr11	26705513	T	C	LOC_Os11g44900.1	retrotransposon protein, putative, unclassified, expressed	gene_position:forward Distance_to_Tss_is:2045 Exon:exon_Position_Number_is:1 Distance_to_GeneEnd: -806	TAG	***	CAG	Gln	STOP-change
chr11	28145585	T	C	LOC_Os11g47449.1	retrotransposon protein, putative, unclassified	gene_position:forward Distance_to_Tss_is:962 Exon:exon_Position_Number_is:3 Distance_to_GeneEnd: -2	TGA	***	CGA	Arg	STOP-change
chr11	28417473	A	G	LOC_Os11g47990.1	hypothetical protein	gene_position:reverse Distance_to_Tss_is:261 Exon:exon_Position_Number_is:1 Distance_to_GeneEnd: -2	TGA	***	CGA	Arg	STOP-change
chr12	4212189	A	C	LOC_Os12g08270.1	inositol-1-monophosphatase, putative, expressed	gene_position:reverse Distance_to_Tss_is:3152 Exon:exon_Position_Number_is:8 Distance_to_GeneEnd: -10	TGA	***	GGA	Gly	STOP-change
chr12	6627865	T	G	LOC_Os12g12100.1	transposon protein, putative, CACTA, En/Spm sub-class	gene_position:reverse Distance_to_Tss_is:589 Exon:exon_Position_Number_is:2 Distance_to_GeneEnd: 0	TAA	***	TAC	Tyr	STOP-change
chr12	9048185	T	G	LOC_Os12g15880.1	retrotransposon protein, putative, unclassified	gene_position:forward Distance_to_Tss_is:1812 Exon:exon_Position_Number_is:2 Distance_to_GeneEnd: -2	TAG	***	GAG	Glu	STOP-change
